# Supplementary material for: Bifunctional Aziridines from Photochemically Generated FSO2NH2 for SuFEx Diversification of Alkenes
Source: Angew Chem Int Ed Engl. 2025 Nov 20;65(2):e21575. doi: 10.1002/anie.202521575 (PMC12790346; doi:10.1002/anie.202521575)
Supplement: Supplementary file 2 — Supporting Information [file ANIE-65-e21575-s001.zip]

Archive with 3 entries (3 files):
- CCDC2485368.cif
- CCDC2485372.cif
- CCDC2491898.cif
