# Supplementary material for: Bifunctional Aziridines from Photochemically Generated FSO2NH2 for SuFEx Diversification of Alkenes
Source: Angew Chem Int Ed Engl. 2025 Nov 20;65(2):e21575. doi: 10.1002/anie.202521575 (PMC12790346; doi:10.1002/anie.202521575)
Supplement: Supplementary file 2 — Supporting Information [file ANIE-65-e21575-s001.zip › CCDC2485368.cif]

data_CCDC2485368
_audit_creation_date               2024-10-01
_audit_creation_method
;
Olex2 1.5
(compiled 2023.08.24 svn.re1ec1418 for OlexSys, GUI svn.r6817)
;
_shelx_SHELXL_version_number       '2019/1'
loop_
  _audit_author_name
  _audit_author_email
  _audit_author_address
 'Michaudel, Q.' quentin.michaudel@chem.tamu.edu
;
Texas A&M University
Chemistry
College Station, TX
;
 'Bhuvanesh, N.' nbhuv@mail.chem.tamu.edu
;
Texas A&M University
Chemistry
College Station, TX
;

_audit_contact_author_address      ?
_audit_contact_author_email        ?
_audit_contact_author_name         ''
_audit_contact_author_phone        ?
_publ_contact_author_id_orcid      ?
_publ_section_references
;
Dolomanov, O.V., Bourhis, L.J., Gildea, R.J, Howard, J.A.K. & Puschmann, H.
 (2009), J. Appl. Cryst. 42, 339-341.

Sheldrick, G.M. (2015). Acta Cryst. A71, 3-8.

Sheldrick, G.M. (2015). Acta Cryst. C71, 3-8.
;
_chemical_name_common              ?
_chemical_name_systematic          ?
_chemical_formula_moiety           'C7 H10 F N O2 S'
_chemical_formula_sum              'C7 H10 F N O2 S'
_chemical_formula_weight           191.22
_chemical_absolute_configuration   ad
_chemical_melting_point            ?
_chemical_oxdiff_formula           C7H10FNO2S
loop_
  _atom_type_symbol
  _atom_type_description
  _atom_type_scat_dispersion_real
  _atom_type_scat_dispersion_imag
  _atom_type_scat_source
 'C' 'C' 0.0181 0.0091 'International Tables Vol C Tables 4.2.6.8 and 6.1.1.4'
 'H' 'H' 0.0000 0.0000 'International Tables Vol C Tables 4.2.6.8 and 6.1.1.4'
 'N' 'N' 0.0311 0.0180 'International Tables Vol C Tables 4.2.6.8 and 6.1.1.4'
 'O' 'O' 0.0492 0.0322 'International Tables Vol C Tables 4.2.6.8 and 6.1.1.4'
 'F' 'F' 0.0727 0.0534 'International Tables Vol C Tables 4.2.6.8 and 6.1.1.4'
 'S' 'S' 0.3331 0.5567 'International Tables Vol C Tables 4.2.6.8 and 6.1.1.4'

_shelx_space_group_comment
;
The symmetry employed for this shelxl refinement is uniquely defined
by the following loop, which should always be used as a source of
symmetry information in preference to the above space-group names.
They are only intended as comments.
;
_space_group_crystal_system        'orthorhombic'
_space_group_IT_number             19
_space_group_name_H-M_alt          'P 21 21 21'
_space_group_name_Hall             'P 2ac 2ab'
loop_
  _space_group_symop_operation_xyz
 'x, y, z'
 '-x+1/2, -y, z+1/2'
 '-x, y+1/2, -z+1/2'
 'x+1/2, -y+1/2, -z'

_cell_length_a                     8.57870(10)
_cell_length_b                     8.98840(10)
_cell_length_c                     10.46860(10)
_cell_angle_alpha                  90
_cell_angle_beta                   90
_cell_angle_gamma                  90
_cell_volume                       807.221(15)
_cell_formula_units_Z              4
_cell_measurement_reflns_used      8190
_cell_measurement_temperature      100.00(10)
_cell_measurement_theta_max        79.6510
_cell_measurement_theta_min        4.2210
_shelx_estimated_absorpt_T_max     0.563
_shelx_estimated_absorpt_T_min     0.271
_exptl_absorpt_coefficient_mu      3.412
_exptl_absorpt_correction_T_max    1.000
_exptl_absorpt_correction_T_min    0.194
_exptl_absorpt_correction_type     gaussian
_exptl_absorpt_process_details
;
CrysAlisPro 1.171.43.98a (Rigaku Oxford Diffraction, 2023) 
Numerical absorption correction based on gaussian integration over 
a multifaceted crystal model 
Empirical absorption correction using spherical harmonics, 
implemented in SCALE3 ABSPACK scaling algorithm. 
;
_exptl_absorpt_special_details     ?
_exptl_crystal_colour              colourless
_exptl_crystal_colour_primary      colourless
_exptl_crystal_density_diffrn      1.573
_exptl_crystal_density_meas        ?
_exptl_crystal_density_method      ?
_exptl_crystal_description         block
_exptl_crystal_F_000               400
loop_
  _exptl_crystal_face_index_h
  _exptl_crystal_face_index_k
  _exptl_crystal_face_index_l
  _exptl_crystal_face_perp_dist
 2 -1 3 0.0862
 0 -1 2 0.1797
 -3 2 3 0.1876
 -2 -2 3 0.2059
 2 3 -3 0.2078
 -1 1 -3 0.0865
 -2 0 -1 0.1103
 -3 -1 0 0.1402
 -1 -1 -1 0.1510
 1 -1 -3 0.1560
 0 -1 -1 0.1577
 -1 -3 -1 0.2032
 1 -3 -2 0.1494
 -3 2 -2 0.1258
 -2 1 -1 0.1155
 1 0 3 0.1225
 3 1 5 0.1271
 -4 1 2 0.1641
 -2 3 -1 0.1980

_exptl_crystal_size_max            0.518
_exptl_crystal_size_mid            0.398
_exptl_crystal_size_min            0.19
loop_
  _exptl_oxdiff_crystal_face_indexfrac_h
  _exptl_oxdiff_crystal_face_indexfrac_k
  _exptl_oxdiff_crystal_face_indexfrac_l
  _exptl_oxdiff_crystal_face_x
  _exptl_oxdiff_crystal_face_y
  _exptl_oxdiff_crystal_face_z
 1.9965 -0.9937 3.0081 0.5691 -0.0303 0.1688
 -0.0011 -0.9998 2.0039 0.1968 -0.0199 0.2777
 -2.9997 1.9955 2.9775 -0.1996 0.6055 0.4395
 -1.9951 -1.9981 3.0015 0.0217 -0.0287 0.6630
 1.9938 2.9971 -3.0069 -0.0415 0.1778 -0.7447
 -0.9991 0.9935 -3.0013 -0.4271 -0.0073 -0.2713
 -1.9978 -0.0049 -1.0043 -0.3724 0.0105 0.1088
 -2.9965 -1.0047 -0.0053 -0.4062 -0.0363 0.3913
 -0.9988 -1.0024 -0.9969 -0.2109 -0.1763 0.0873
 0.9993 -1.0020 -2.9993 -0.1051 -0.3820 -0.3155
 0.0002 -1.0008 -0.9991 -0.0694 -0.2143 -0.0164
 -0.9983 -3.0013 -0.9969 -0.1724 -0.4753 0.2500
 0.9974 -2.9990 -1.9977 0.0218 -0.6158 -0.0547
 -2.9957 1.9966 -2.0153 -0.6420 0.2826 -0.0498
 -1.9977 0.9987 -1.0095 -0.3921 0.1603 0.0266
 0.9942 0.0002 3.0045 0.4076 0.1564 0.1913
 3.0005 1.0078 5.0072 0.8505 0.3601 0.0977
 -3.9973 0.9919 2.0122 -0.4075 0.4310 0.5299
 -2.0042 2.9928 -0.9925 -0.4298 0.4600 -0.1334

_exptl_transmission_factor_max     ?
_exptl_transmission_factor_min     ?
_diffrn_reflns_av_R_equivalents    0.0253
_diffrn_reflns_av_unetI/netI       0.0142
_diffrn_reflns_Laue_measured_fraction_full  1.000
_diffrn_reflns_Laue_measured_fraction_max  1.000
_diffrn_reflns_limit_h_max         10
_diffrn_reflns_limit_h_min         -10
_diffrn_reflns_limit_k_max         10
_diffrn_reflns_limit_k_min         -11
_diffrn_reflns_limit_l_max         13
_diffrn_reflns_limit_l_min         -12
_diffrn_reflns_number              8274
_diffrn_reflns_point_group_measured_fraction_full  1.000
_diffrn_reflns_point_group_measured_fraction_max  1.000
_diffrn_reflns_theta_full          67.684
_diffrn_reflns_theta_max           74.446
_diffrn_reflns_theta_min           6.491
_diffrn_ambient_environment        N~2~
_diffrn_ambient_temperature        100.00(10)
_diffrn_detector                   'Hybrid Pixel Array Detector'
_diffrn_detector_area_resol_mean   10.0000
_diffrn_detector_type              HyPix
_diffrn_measured_fraction_theta_full  1.000
_diffrn_measured_fraction_theta_max  1.000
_diffrn_measurement_details
;
List of Runs (angles in degrees, time in seconds):

  # Type    Start    End  Width  t~exp~   \w     \q     \k     \f   Frames
--------------------------------------------------------------------------
  1  \w      0.00  80.00   0.50    0.05    --   47.48 -99.00 -90.00  160
  2  \w      0.00  80.00   0.50    0.05    --   47.48 -99.00 -90.00  160
  3  \w     42.00 106.00   0.50    0.20    --  113.25 -95.00-150.00  128
  4  \w     42.00 106.00   0.50    0.20    --  113.25 -95.00-150.00  128
  5  \w     44.00 111.00   0.50    0.20    --  113.25-125.00 -60.00  134
  6  \w     42.00 106.00   0.50    0.20    --  113.25 -95.00  30.00  128
  7  \w     42.00  75.00   0.50    0.20    --  113.25 -61.00  60.00   66
  8  \w     42.00  83.00   0.50    0.20    --  113.25 -65.00 148.00   82
  9  \w    101.00 178.00   0.50    0.20    --  113.25  84.00 157.00  154
 10  \w     42.00  75.00   0.50    0.20    --  113.25 -61.00-150.00   66
 11  \w    100.00 176.00   0.50    0.20    --  113.25  15.00-120.00  152
 12  \w    110.00 178.00   0.50    0.20    --  113.25  77.00-180.00  136
 13  \w     92.00 178.00   0.50    0.20    --  113.25  74.00  49.00  172
 14  \w    110.00 178.00   0.50    0.20    --  113.25  77.00 120.00  136
 15  \w     26.00 120.00   0.50    0.05    --   47.48  74.00  49.00  188
 16  \w    -12.00  28.00   0.50    0.05    --  -47.48  19.00-180.00   80
 17  \w    -69.00  25.00   0.50    0.05    --  -47.48  74.00  49.00  188
 18  \w   -120.00 -76.00   0.50    0.05    --  -47.48 -74.00 -79.00   88
 19  \w   -163.00 -79.00   0.50    0.20    --  -91.75 -84.00  37.00  168
 20  \w   -163.00 -79.00   0.50    0.20    --  -91.75 -84.00  37.00  168
 21  \w   -163.00 -74.00   0.50    0.20    --  -91.75 -65.00 148.00  178
;
_diffrn_measurement_device         'four-circle diffractometer'
_diffrn_measurement_device_type    'XtaLAB Synergy, Dualflex, HyPix'
_diffrn_measurement_method         '\w scans'
_diffrn_orient_matrix_type        
 'CrysAlisPro convention (1999,Acta A55,543-557)'
_diffrn_orient_matrix_UB_11        0.1418366000
_diffrn_orient_matrix_UB_12        -0.0191922000
_diffrn_orient_matrix_UB_13        0.0887262000
_diffrn_orient_matrix_UB_21        -0.0381498000
_diffrn_orient_matrix_UB_22        0.1495812000
_diffrn_orient_matrix_UB_23        0.0646638000
_diffrn_orient_matrix_UB_31        -0.1034823000
_diffrn_orient_matrix_UB_32        -0.0813933000
_diffrn_orient_matrix_UB_33        0.0979120000
_diffrn_radiation_monochromator    mirror
_diffrn_radiation_probe            x-ray
_diffrn_radiation_type             'Cu K\a'
_diffrn_radiation_wavelength       1.54184
_diffrn_source                     'micro-focus sealed X-ray tube'
_diffrn_source_current             '1 mA'
_diffrn_source_type                'PhotonJet (Cu) X-ray Source'
_diffrn_source_voltage             '50 kV'
_reflns_Friedel_coverage           0.690
_reflns_Friedel_fraction_full      1.000
_reflns_Friedel_fraction_max       1.000
_reflns_number_gt                  1652
_reflns_number_total               1653
_reflns_special_details
;
 Reflections were merged by SHELXL according to the crystal
 class for the calculation of statistics and refinement.
 
 _reflns_Friedel_fraction is defined as the number of unique
 Friedel pairs measured divided by the number that would be
 possible theoretically, ignoring centric projections and
 systematic absences.
;
_reflns_threshold_expression       'I > 2\s(I)'
_computing_cell_refinement         'CrysAlisPro 1.171.43.98a (Rigaku OD, 2023)'
_computing_data_collection        
 'CrysAlisPro system (CCD 43.128a 64-bit (release 20-06-2024))'
_computing_data_reduction          'CrysAlisPro 1.171.43.98a (Rigaku OD, 2023)'
_computing_molecular_graphics      'Olex2 1.5 (Dolomanov et al., 2009)'
_computing_publication_material    'Olex2 1.5 (Dolomanov et al., 2009)'
_computing_structure_refinement    'SHELXL 2019/1 (Sheldrick, 2015)'
_computing_structure_solution      'SHELXT 2018/2 (Sheldrick, 2018)'
_refine_diff_density_max           0.325
_refine_diff_density_min           -0.372
_refine_diff_density_rms           0.057
_refine_ls_abs_structure_details
;
 Flack x determined using 667 quotients [(I+)-(I-)]/[(I+)+(I-)]
 (Parsons, Flack and Wagner, Acta Cryst. B69 (2013) 249-259).
;
_refine_ls_abs_structure_Flack     0.059(9)
_refine_ls_extinction_coef         0.049(2)
_refine_ls_extinction_expression  
 'Fc^*^=kFc[1+0.001xFc^2^\l^3^/sin(2\q)]^-1/4^'
_refine_ls_extinction_method       'SHELXL-2019/1 (Sheldrick 2019)'
_refine_ls_goodness_of_fit_ref     1.112
_refine_ls_hydrogen_treatment      constr
_refine_ls_matrix_type             full
_refine_ls_number_parameters       110
_refine_ls_number_reflns           1653
_refine_ls_number_restraints       0
_refine_ls_R_factor_all            0.0256
_refine_ls_R_factor_gt             0.0255
_refine_ls_restrained_S_all        1.112
_refine_ls_shift/su_max            0.001
_refine_ls_shift/su_mean           0.000
_refine_ls_structure_factor_coef   Fsqd
_refine_ls_weighting_details      
 'w=1/[\s^2^(Fo^2^)+(0.0378P)^2^+0.3311P] where P=(Fo^2^+2Fc^2^)/3'
_refine_ls_weighting_scheme        calc
_refine_ls_wR_factor_gt            0.0678
_refine_ls_wR_factor_ref           0.0678
_refine_special_details
;
The crystal was large and was cut to a reasonable 
size for data collection.

CHECKCIF suggested presence of pseudo center of 
symmetry and space group Pnma. Our trials to refine 
in the latter resulted in significant disorder. For 
the final least squares refinement cycles, we used 
the space group P212121. 
;
_olex2_refinement_description
;
1. Fixed Uiso
 At 1.2 times of:
  All C(H) groups, All C(H,H) groups
2.a Ternary CH refined with riding coordinates:
 C1(H1), C2(H2), C5(H5), C6(H6)
2.b Secondary CH2 refined with riding coordinates:
 C3(H3A,H3B), C4(H4A,H4B), C7(H7A,H7B)
;
_atom_sites_solution_hydrogens     geom
_atom_sites_solution_primary       dual
_atom_sites_solution_secondary     ?
loop_
  _atom_site_label
  _atom_site_type_symbol
  _atom_site_fract_x
  _atom_site_fract_y
  _atom_site_fract_z
  _atom_site_U_iso_or_equiv
  _atom_site_adp_type
  _atom_site_occupancy
  _atom_site_site_symmetry_order
  _atom_site_calc_flag
  _atom_site_refinement_flags_posn
  _atom_site_refinement_flags_adp
  _atom_site_refinement_flags_occupancy
  _atom_site_disorder_assembly
  _atom_site_disorder_group
 S1 S 0.72235(5) 0.49303(6) 0.54066(4) 0.01314(19) Uani 1 1 d . . . . .
 F1 F 0.64647(15) 0.47825(18) 0.40430(12) 0.0258(4) Uani 1 1 d . . . . .
 O1 O 0.8022(2) 0.35738(18) 0.56054(17) 0.0216(4) Uani 1 1 d . . . . .
 O2 O 0.8032(2) 0.62971(18) 0.53816(18) 0.0227(4) Uani 1 1 d . . . . .
 N1 N 0.57681(17) 0.5045(2) 0.63614(14) 0.0120(3) Uani 1 1 d . . . . .
 C1 C 0.4296(3) 0.5817(2) 0.5942(2) 0.0116(4) Uani 1 1 d . . . . .
 H1 H 0.421740 0.627060 0.507187 0.014 Uiso 1 1 calc R U . . .
 C2 C 0.3317(3) 0.6402(2) 0.7038(2) 0.0153(5) Uani 1 1 d . . . . .
 H2 H 0.346977 0.747482 0.725939 0.018 Uiso 1 1 calc R U . . .
 C3 C 0.1639(3) 0.5945(3) 0.6666(2) 0.0171(5) Uani 1 1 d . . . . .
 H3A H 0.140615 0.621982 0.577015 0.020 Uiso 1 1 calc R U . . .
 H3B H 0.086237 0.641906 0.723462 0.020 Uiso 1 1 calc R U . . .
 C4 C 0.1645(3) 0.4215(3) 0.6841(2) 0.0176(5) Uani 1 1 d . . . . .
 H4A H 0.087226 0.390078 0.748902 0.021 Uiso 1 1 calc R U . . .
 H4B H 0.141987 0.370162 0.602493 0.021 Uiso 1 1 calc R U . . .
 C5 C 0.3339(3) 0.3893(3) 0.7299(2) 0.0175(5) Uani 1 1 d . . . . .
 H5 H 0.350731 0.291523 0.773342 0.021 Uiso 1 1 calc R U . . .
 C6 C 0.4313(3) 0.4171(2) 0.6106(2) 0.0129(5) Uani 1 1 d . . . . .
 H6 H 0.423938 0.349305 0.535039 0.015 Uiso 1 1 calc R U . . .
 C7 C 0.3662(2) 0.5285(3) 0.8109(2) 0.0200(5) Uani 1 1 d . . . . .
 H7A H 0.293639 0.538231 0.883961 0.024 Uiso 1 1 calc R U . . .
 H7B H 0.475431 0.533674 0.841098 0.024 Uiso 1 1 calc R U . . .

loop_
  _atom_site_aniso_label
  _atom_site_aniso_U_11
  _atom_site_aniso_U_22
  _atom_site_aniso_U_33
  _atom_site_aniso_U_23
  _atom_site_aniso_U_13
  _atom_site_aniso_U_12
 S1 0.0096(3) 0.0135(3) 0.0163(3) 0.0007(2) 0.00232(15) 0.0004(2)
 F1 0.0207(6) 0.0422(9) 0.0145(6) -0.0035(6) 0.0016(5) 0.0018(7)
 O1 0.0162(9) 0.0172(7) 0.0313(9) 0.0012(7) 0.0066(8) 0.0044(6)
 O2 0.0167(9) 0.0179(8) 0.0335(9) 0.0030(7) 0.0055(8) -0.0035(7)
 N1 0.0091(7) 0.0130(8) 0.0139(7) 0.0000(7) 0.0000(5) 0.0000(8)
 C1 0.0080(10) 0.0127(9) 0.0141(9) -0.0004(8) -0.0016(9) 0.0011(7)
 C2 0.0126(11) 0.0163(10) 0.0171(10) -0.0045(9) -0.0003(8) 0.0010(8)
 C3 0.0110(11) 0.0208(11) 0.0194(11) -0.0010(9) 0.0009(9) 0.0018(8)
 C4 0.0103(11) 0.0201(11) 0.0224(11) 0.0017(9) 0.0013(10) -0.0015(8)
 C5 0.0112(11) 0.0206(11) 0.0207(12) 0.0087(9) 0.0018(9) 0.0000(9)
 C6 0.0090(10) 0.0121(10) 0.0175(10) -0.0005(8) -0.0012(9) -0.0004(7)
 C7 0.0118(9) 0.0361(13) 0.0120(9) 0.0005(9) 0.0004(7) 0.0011(9)

_geom_special_details
;
 All esds (except the esd in the dihedral angle between two l.s. planes)
 are estimated using the full covariance matrix.  The cell esds are taken
 into account individually in the estimation of esds in distances, angles
 and torsion angles; correlations between esds in cell parameters are only
 used when they are defined by crystal symmetry.  An approximate (isotropic)
 treatment of cell esds is used for estimating esds involving l.s. planes.
;
loop_
  _geom_bond_atom_site_label_1
  _geom_bond_atom_site_label_2
  _geom_bond_distance
  _geom_bond_site_symmetry_2
  _geom_bond_publ_flag
 S1 F1 1.5745(13) . ?
 S1 O1 1.4142(17) . ?
 S1 O2 1.4112(17) . ?
 S1 N1 1.6026(15) . ?
 N1 C1 1.506(3) . ?
 N1 C6 1.499(3) . ?
 C1 H1 1.0000 . ?
 C1 C2 1.517(3) . ?
 C1 C6 1.490(3) . ?
 C2 H2 1.0000 . ?
 C2 C3 1.547(3) . ?
 C2 C7 1.534(3) . ?
 C3 H3A 0.9900 . ?
 C3 H3B 0.9900 . ?
 C3 C4 1.565(3) . ?
 C4 H4A 0.9900 . ?
 C4 H4B 0.9900 . ?
 C4 C5 1.557(4) . ?
 C5 H5 1.0000 . ?
 C5 C6 1.523(3) . ?
 C5 C7 1.537(3) . ?
 C6 H6 1.0000 . ?
 C7 H7A 0.9900 . ?
 C7 H7B 0.9900 . ?

loop_
  _geom_angle_atom_site_label_1
  _geom_angle_atom_site_label_2
  _geom_angle_atom_site_label_3
  _geom_angle
  _geom_angle_site_symmetry_1
  _geom_angle_site_symmetry_3
  _geom_angle_publ_flag
 F1 S1 N1 104.41(7) . . ?
 O1 S1 F1 105.13(10) . . ?
 O1 S1 N1 109.95(10) . . ?
 O2 S1 F1 105.06(10) . . ?
 O2 S1 O1 121.00(10) . . ?
 O2 S1 N1 109.81(10) . . ?
 C1 N1 S1 120.04(13) . . ?
 C6 N1 S1 120.24(14) . . ?
 C6 N1 C1 59.44(11) . . ?
 N1 C1 H1 120.7 . . ?
 N1 C1 C2 113.80(18) . . ?
 C2 C1 H1 120.7 . . ?
 C6 C1 N1 60.02(15) . . ?
 C6 C1 H1 120.7 . . ?
 C6 C1 C2 105.2(2) . . ?
 C1 C2 H2 115.9 . . ?
 C1 C2 C3 103.45(17) . . ?
 C1 C2 C7 102.65(17) . . ?
 C3 C2 H2 115.9 . . ?
 C7 C2 H2 115.9 . . ?
 C7 C2 C3 100.93(18) . . ?
 C2 C3 H3A 111.1 . . ?
 C2 C3 H3B 111.1 . . ?
 C2 C3 C4 103.4(2) . . ?
 H3A C3 H3B 109.1 . . ?
 C4 C3 H3A 111.1 . . ?
 C4 C3 H3B 111.1 . . ?
 C3 C4 H4A 111.2 . . ?
 C3 C4 H4B 111.2 . . ?
 H4A C4 H4B 109.1 . . ?
 C5 C4 C3 103.0(2) . . ?
 C5 C4 H4A 111.2 . . ?
 C5 C4 H4B 111.2 . . ?
 C4 C5 H5 116.0 . . ?
 C6 C5 C4 103.24(18) . . ?
 C6 C5 H5 116.0 . . ?
 C6 C5 C7 102.72(17) . . ?
 C7 C5 C4 100.75(18) . . ?
 C7 C5 H5 116.0 . . ?
 N1 C6 C5 113.34(18) . . ?
 N1 C6 H6 120.9 . . ?
 C1 C6 N1 60.53(15) . . ?
 C1 C6 C5 104.6(2) . . ?
 C1 C6 H6 120.9 . . ?
 C5 C6 H6 120.9 . . ?
 C2 C7 C5 95.45(15) . . ?
 C2 C7 H7A 112.7 . . ?
 C2 C7 H7B 112.7 . . ?
 C5 C7 H7A 112.7 . . ?
 C5 C7 H7B 112.7 . . ?
 H7A C7 H7B 110.1 . . ?

loop_
  _geom_torsion_atom_site_label_1
  _geom_torsion_atom_site_label_2
  _geom_torsion_atom_site_label_3
  _geom_torsion_atom_site_label_4
  _geom_torsion
  _geom_torsion_site_symmetry_1
  _geom_torsion_site_symmetry_2
  _geom_torsion_site_symmetry_3
  _geom_torsion_site_symmetry_4
  _geom_torsion_publ_flag
 S1 N1 C1 C2 -156.05(15) . . . . ?
 S1 N1 C1 C6 109.52(18) . . . . ?
 S1 N1 C6 C1 -109.20(17) . . . . ?
 S1 N1 C6 C5 156.72(15) . . . . ?
 F1 S1 N1 C1 -33.83(17) . . . . ?
 F1 S1 N1 C6 36.14(17) . . . . ?
 O1 S1 N1 C1 -146.15(16) . . . . ?
 O1 S1 N1 C6 -76.19(17) . . . . ?
 O2 S1 N1 C1 78.37(17) . . . . ?
 O2 S1 N1 C6 148.33(16) . . . . ?
 N1 C1 C2 C3 -135.70(18) . . . . ?
 N1 C1 C2 C7 -31.0(2) . . . . ?
 N1 C1 C6 C5 108.86(18) . . . . ?
 C1 N1 C6 C5 -94.1(2) . . . . ?
 C1 C2 C3 C4 70.8(2) . . . . ?
 C1 C2 C7 C5 -50.26(18) . . . . ?
 C2 C1 C6 N1 -109.01(18) . . . . ?
 C2 C1 C6 C5 -0.2(3) . . . . ?
 C2 C3 C4 C5 0.1(3) . . . . ?
 C3 C2 C7 C5 56.37(17) . . . . ?
 C3 C4 C5 C6 -71.0(2) . . . . ?
 C3 C4 C5 C7 34.9(2) . . . . ?
 C4 C5 C6 N1 136.07(19) . . . . ?
 C4 C5 C6 C1 72.3(2) . . . . ?
 C4 C5 C7 C2 -56.17(17) . . . . ?
 C6 N1 C1 C2 94.4(2) . . . . ?
 C6 C1 C2 C3 -72.2(2) . . . . ?
 C6 C1 C2 C7 32.5(2) . . . . ?
 C6 C5 C7 C2 50.21(18) . . . . ?
 C7 C2 C3 C4 -35.2(2) . . . . ?
 C7 C5 C6 N1 31.6(2) . . . . ?
 C7 C5 C6 C1 -32.2(2) . . . . ?

_shelx_res_file
;
TITL qm_acnb_a.res in P2(1)2(1)2(1)
    qm_acnb.res
    created by SHELXL-2019/1 at 15:08:39 on 01-Oct-2024
REM Old TITL QM_ACNB in P2(1)2(1)2(1)
REM SHELXT solution in P2(1)2(1)2(1): R1 0.089, Rweak 0.027, Alpha 0.032
REM <I/s> 2.309 for 18 systematic absences, Orientation as input
REM Flack x = 0.097 ( 0.009 ) from 674 Parsons' quotients
REM Formula found by SHELXT: C7 N O2 F S
CELL 1.54184 8.5787 8.9884 10.4686 90 90 90
ZERR 4 0.0001 0.0001 0.0001 0 0 0
LATT -1
SYMM 0.5-X,-Y,0.5+Z
SYMM -X,0.5+Y,0.5-Z
SYMM 0.5+X,0.5-Y,-Z
SFAC C H N O F S
UNIT 28 40 4 8 4 4

L.S. 8
PLAN  1
SIZE 0.19 0.398 0.518
TEMP -173.15(10)
CONF
BOND
list 4
MORE -1
BOND $H
wpdb -1
fmap 2 53
acta
REM <olex2.extras>
REM <HklSrc "%.\\QM_ACNB.hkl">
REM </olex2.extras>

WGHT    0.037800    0.331100
EXTI    0.048832
FVAR       1.34414
S1    6    0.722345    0.493032    0.540664    11.00000    0.00961    0.01350 =
         0.01632    0.00074    0.00232    0.00036
F1    5    0.646474    0.478247    0.404301    11.00000    0.02070    0.04222 =
         0.01447   -0.00348    0.00158    0.00184
O1    4    0.802248    0.357376    0.560536    11.00000    0.01619    0.01719 =
         0.03134    0.00117    0.00658    0.00440
O2    4    0.803230    0.629707    0.538157    11.00000    0.01670    0.01788 =
         0.03347    0.00302    0.00545   -0.00354
N1    3    0.576814    0.504467    0.636138    11.00000    0.00913    0.01299 =
         0.01390    0.00003   -0.00004   -0.00003
C1    1    0.429647    0.581719    0.594177    11.00000    0.00800    0.01275 =
         0.01407   -0.00043   -0.00159    0.00106
AFIX  13
H1    2    0.421740    0.627060    0.507187    11.00000   -1.20000
AFIX   0
C2    1    0.331685    0.640237    0.703830    11.00000    0.01257    0.01634 =
         0.01713   -0.00451   -0.00032    0.00101
AFIX  13
H2    2    0.346977    0.747482    0.725939    11.00000   -1.20000
AFIX   0
C3    1    0.163876    0.594461    0.666577    11.00000    0.01099    0.02078 =
         0.01942   -0.00096    0.00090    0.00178
AFIX  23
H3A   2    0.140615    0.621982    0.577015    11.00000   -1.20000
H3B   2    0.086237    0.641906    0.723462    11.00000   -1.20000
AFIX   0
C4    1    0.164544    0.421507    0.684090    11.00000    0.01032    0.02014 =
         0.02236    0.00170    0.00129   -0.00146
AFIX  23
H4A   2    0.087226    0.390078    0.748902    11.00000   -1.20000
H4B   2    0.141987    0.370162    0.602493    11.00000   -1.20000
AFIX   0
C5    1    0.333919    0.389277    0.729864    11.00000    0.01117    0.02058 =
         0.02070    0.00867    0.00184   -0.00003
AFIX  13
H5    2    0.350731    0.291523    0.773342    11.00000   -1.20000
AFIX   0
C6    1    0.431343    0.417069    0.610556    11.00000    0.00900    0.01208 =
         0.01751   -0.00052   -0.00116   -0.00037
AFIX  13
H6    2    0.423938    0.349305    0.535039    11.00000   -1.20000
AFIX   0
C7    1    0.366204    0.528484    0.810906    11.00000    0.01183    0.03613 =
         0.01196    0.00054    0.00038    0.00111
AFIX  23
H7A   2    0.293639    0.538231    0.883961    11.00000   -1.20000
H7B   2    0.475431    0.533674    0.841098    11.00000   -1.20000
AFIX   0
HKLF 4


REM  qm_acnb_a.res in P2(1)2(1)2(1)
REM wR2 = 0.0678, GooF = S = 1.112, Restrained GooF = 1.112 for all data
REM R1 = 0.0255 for 1652 Fo > 4sig(Fo) and 0.0256 for all 1653 data
REM 110 parameters refined using 0 restraints

END

WGHT      0.0378      0.3311

REM Highest difference peak  0.325,  deepest hole -0.372,  1-sigma level  0.057
Q1    1   0.4043  0.5010  0.5919  11.00000  0.05    0.33
;
_shelx_res_checksum                62986
_shelx_hkl_file
;
   0   0   1    0.81    0.28
   0   0   2 1649.89   21.29
   0   0   3    1.43    0.57
   0   0   4  177.33    6.42
   0   0  -4  183.72    6.82
   0   0   5   24.72    2.69
   0   0  -5   19.61    2.54
   0   0  -6  566.25   16.64
   0   0   6  573.80   15.48
   0   0   7    0.89    0.93
   0   0  -7    0.22    1.03
   0   0   8 1202.92   19.44
   0   0   8 1182.19   19.64
   0   0   8 1203.84   19.75
   0   0   9    0.09    0.68
   0   0   9    3.34    1.04
   0   0   9    0.09    0.72
   0   0   9   -0.75    1.25
   0   0  -9    0.61    1.26
   0   0  10   50.24    3.53
   0   0 -10   38.66    5.93
   0   0  10   43.83    3.22
   0   0  10   45.90    3.17
   0   0  10   43.57    5.59
   0   0  11    2.43    0.91
   0   0  11    0.47    0.72
   0   0  11    0.46    0.64
   0   0  12  652.45   11.20
   0   0  12  668.42   10.76
   0   0  12  672.03   11.88
   0   0  13    0.38    0.26
   0   1   0    2.75    0.41
   0  -1   1   11.03    0.94
   0  -1   1   11.43    0.95
   0  -1   1    9.90    0.97
   0   1   2 7174.23   72.54
   0  -1   2 6254.87   72.96
   0   1   3    0.52    0.46
   0  -1   3    2.23    0.69
   0  -1  -3    1.39    0.63
   0   1   3    0.55    0.45
   0  -1   3    0.58    0.47
   0  -1   4 1782.71   28.25
   0   1   4 1827.91   27.62
   0   1   5  447.99   12.38
   0  -1  -5  450.43   13.50
   0  -1   5  430.01   12.43
   0   1   6 3510.16   50.03
   0   1  -6 3451.89   51.29
   0  -1   6 3622.97   51.72
   0  -1  -6 3627.61   54.49
   0  -1   7   74.16    6.26
   0   1  -7   62.32    5.76
   0  -1  -7   70.73    6.59
   0   1   7   72.80    5.82
   0   1   8 2099.20   29.58
   0  -1   8 2309.79   42.68
   0  -1   8 2183.43   29.31
   0   1   8 2111.29   29.53
   0   1  -8 2245.82   43.89
   0  -1   8 2061.11   29.97
   0   1   8 2225.32   40.56
   0  -1  -8 2243.67   45.19
   0  -1   8 2207.79   30.36
   0  -1   9    0.15    0.71
   0   1  -9    1.48    1.54
   0  -1  -9   -0.31    0.86
   0  -1   9    0.09    0.83
   0  -1   9    4.51    1.20
   0   1   9    0.24    1.01
   0   1   9    0.64    0.72
   0   1   9   -0.09    0.92
   0  -1   9    0.51    1.13
   0   1   9    1.34    0.84
   0  -1   9   -0.18    0.87
   0  -1  10  818.28   14.93
   0  -1  10  851.52   16.34
   0   1  10  847.93   15.53
   0   1  10  879.54   16.42
   0  -1  10  857.97   16.41
   0   1  10  819.69   15.60
   0  -1  11    6.21    1.33
   0   1  11    6.31    1.23
   0   1  11    8.68    1.46
   0  -1  11    5.87    1.08
   0   1  12   82.38    3.26
   0   1  12   82.04    3.52
   0  -1  12   84.63    3.58
   0   1  12   81.06    2.99
   0  -1  12   73.22    2.59
   0  -1  12   79.88    3.42
   0  -1  13    1.40    0.39
   0  -2   0 9997.81  104.85
   0  -2   0 9999.00  104.78
   0  -2   1   51.37    2.62
   0  -2   1   57.17    3.01
   0  -2   1   58.55    2.77
   0  -2   2 1557.50   22.57
   0   2   2 1539.92   21.79
   0  -2   2 1491.48   21.26
   0   2   3  114.44    4.79
   0  -2   3  136.08    5.22
   0  -2  -3  115.03    5.48
   0  -2   3  132.72    5.12
   0  -2   3  116.68    5.35
   0  -2   4 1567.26   24.61
   0  -2   4 1503.06   25.97
   0  -2   4 1526.26   24.47
   0   2   4 1527.93   24.78
   0  -2  -4 1553.50   27.12
   0   2   4 1536.04   25.56
   0   2   5  248.94    9.41
   0   2   5  250.09    9.25
   0  -2  -5  242.16   10.23
   0  -2   5  248.66    9.78
   0  -2  -6    8.64    2.26
   0  -2   6    6.77    1.87
   0   2   6    7.40    1.89
   0  -2  -7  200.24   11.55
   0   2   7  203.51    9.96
   0   2   7  182.37    5.90
   0  -2   7  212.61   10.92
   0   2   8  115.79    4.94
   0  -2  -8  124.32    9.88
   0   2   8  119.49    4.66
   0  -2   8  125.05    4.79
   0   2   8  113.01    4.99
   0   2  -8  126.51    8.96
   0  -2   8  121.94    8.85
   0   2   8  123.31    8.30
   0  -2   8  116.72    5.18
   0   2   8  124.80    4.53
   0  -2   8  108.56    5.00
   0   2   9   61.86    3.48
   0   2   9   65.71    6.48
   0   2   9   70.87    4.04
   0  -2   9   61.44    3.40
   0   2   9   63.59    3.83
   0   2  -9   65.38    7.18
   0  -2   9   66.19    4.06
   0  -2  -9   49.01    6.67
   0  -2   9   65.81    4.13
   0  -2   9   59.75    6.54
   0  -2   9   55.75    3.78
   0  -2  10   50.00    2.86
   0  -2  10   46.01    3.31
   0  -2  10   46.94    3.42
   0   2  10   45.77    3.22
   0   2  10   51.60    3.12
   0  -2  11   44.60    2.93
   0  -2  11   49.21    3.19
   0   2  11   39.25    2.32
   0   2  11   45.64    2.93
   0   2  12  327.75    7.03
   0  -2  12  330.16    7.08
   0  -2  12  338.66    7.40
   0  -3   0    0.86    0.52
   0  -3   0    0.46    0.44
   0  -3   0   -0.07    0.40
   0  -3  -1  143.91    5.67
   0  -3   1  152.66    5.45
   0  -3   1  149.77    5.41
   0  -3   2 1366.48   21.78
   0  -3   2 1379.55   21.90
   0  -3  -2 1434.89   23.66
   0   3  -2 1450.75   19.73
   0  -3   2 1470.87   24.20
   0  -3  -3  389.62   11.68
   0  -3   3  419.61   10.64
   0   3   3  401.89   10.89
   0   3  -3  411.05    8.57
   0  -3   3  390.79   11.67
   0  -3   3  409.23   10.52
   0  -3   4  165.43    6.91
   0  -3  -4  165.92    8.21
   0   3  -4  158.26    5.42
   0  -3   4  159.42    7.79
   0  -3   4  167.50    6.97
   0  -3   5   15.26    2.32
   0  -3   5   14.72    2.63
   0   3   5   12.37    2.25
   0  -3  -5   10.81    2.35
   0  -3   5   13.91    2.21
   0   3   5    9.72    2.12
   0   3   6   41.03    4.43
   0   3   6   36.59    4.13
   0  -3   6   41.47    4.72
   0  -3  -6   46.02    5.29
   0  -3   7  200.19   11.20
   0  -3   7  192.75    6.26
   0   3   7  185.16    5.77
   0   3   7  194.01   10.41
   0   3   7  188.84    6.06
   0   3   7  200.46    6.00
   0  -3   7  205.27    4.92
   0  -3  -7  192.27   11.94
   0  -3   7  200.65    6.47
   0   3   8 2174.35   40.29
   0   3   8 2013.68   28.16
   0  -3  -8 2253.73   47.34
   0  -3   8 2201.11   43.61
   0   3   8 2005.11   27.58
   0   3   8 2006.40   28.69
   0   3  -8 2185.43   42.11
   0  -3   8 2126.84   29.82
   0  -3   8 1968.50   28.89
   0   3   9   66.56    6.44
   0  -3  -9   68.88    7.95
   0   3  -9   70.90    7.16
   0  -3   9   69.20    4.21
   0   3   9   69.92    3.48
   0   3   9   67.20    3.91
   0   3   9   64.30    3.70
   0  -3   9   71.16    4.04
   0  -3   9   75.13    7.50
   0   3  10  579.50   12.24
   0   3  10  556.02   10.05
   0   3  10  575.89   11.76
   0  -3  10  598.09   12.32
   0  -3  10  601.19   12.98
   0   3  11    3.90    0.94
   0  -3  11    4.02    0.94
   0   3  12   85.91    3.09
   0  -3 -12   85.58    3.11
   0  -4   0  184.64    6.80
   0  -4   0  185.05    6.85
   0  -4   1   49.27    3.54
   0  -4  -1   48.54    3.51
   0  -4  -1   41.10    3.47
   0  -4   1   45.55    3.43
   0  -4  -1   48.71    3.54
   0  -4   2  873.42   17.29
   0  -4   2  867.85   17.24
   0  -4   3  724.90   16.13
   0  -4   3  752.74   16.37
   0  -4  -3  736.25   18.24
   0  -4   4  451.95   12.84
   0  -4   4  423.93   14.80
   0  -4   4  452.06   12.90
   0   4   4  414.60   12.89
   0  -4  -4  420.55   14.64
   0  -4   5   27.54    3.30
   0  -4  -5   29.08    4.11
   0   4   5   33.52    4.11
   0   4   5   25.69    3.37
   0  -4   5   31.16    4.21
   0  -4   5   30.85    3.47
   0   4   6   42.54    2.58
   0   4   6   42.16    2.67
   0   4   6   35.45    4.38
   0  -4   6   44.87    2.45
   0  -4   6   47.07    2.51
   0   4   6   36.67    4.59
   0  -4   6   37.74    4.91
   0  -4  -6   42.33    5.36
   0  -4   6   40.45    2.69
   0   4   7   67.76    6.47
   0  -4  -7   61.24    6.97
   0  -4   7   58.99    3.55
   0   4   7   64.44    3.47
   0  -4   7   59.99    6.56
   0   4   7   64.77    3.47
   0  -4   8   13.83    1.93
   0  -4   8   17.35    2.09
   0   4   8   17.04    1.95
   0  -4  -8   19.57    4.24
   0  -4   8   15.45    3.66
   0   4   8   16.65    1.84
   0   4   8   15.40    3.29
   0  -4   8   15.87    1.90
   0   4   9  162.04    5.45
   0   4   9  162.58    5.95
   0  -4   9  163.81    6.38
   0   4   9  165.58    5.57
   0  -4   9  154.93    6.23
   0  -4   9  166.55    5.84
   0  -4  10  220.80    6.20
   0   4  10  224.03    6.67
   0  -4  10  230.40    7.13
   0   4  10  212.31    5.89
   0  -4 -11   84.93    3.57
   0   4  11   95.36    3.68
   0  -4  11   98.05    3.92
   0  -4  12  309.36    5.71
   0  -4 -12  316.70    5.79
   0   4  12  309.00    5.67
   0  -5   0   -0.12    0.58
   0  -5   0   -0.12    0.66
   0  -5   0    0.34    0.43
   0  -5  -1  588.87    9.96
   0  -5  -1  576.44   14.92
   0  -5   1  638.57   15.44
   0  -5  -1  599.79   15.97
   0  -5  -1  579.94   15.04
   0  -5   1  595.90   10.16
   0  -5   1  652.27   15.60
   0  -5  -2 1296.27   26.31
   0  -5  -2 1276.48   24.71
   0  -5   2 1241.91   17.49
   0  -5   2 1307.45   24.49
   0  -5  -2 1259.08   24.51
   0  -5  -2 1275.77   17.07
   0  -5   2 1278.53   24.18
   0  -5   3  149.68    7.42
   0  -5  -3  142.28    4.05
   0  -5  -3  146.86    8.41
   0  -5   3  158.21    7.61
   0  -5   3  126.29    4.16
   0   5   3  146.96    8.24
   0  -5  -4  868.62   12.83
   0  -5   4  927.78   20.75
   0  -5   4  930.79   20.82
   0  -5  -4  909.45   23.97
   0   5   4  902.69   22.32
   0  -5   4  874.79   13.54
   0  -5  -5  334.18    8.37
   0  -5   5  386.80    7.92
   0  -5   5  367.00   12.87
   0  -5  -5  333.54   15.04
   0   5   5  329.35   13.45
   0  -5   5  356.68   12.78
   0  -5   5  388.13    7.94
   0  -5   5  351.20    7.39
   0   5   6  250.93    7.18
   0   5   6  246.62    6.57
   0  -5   6  264.63    7.55
   0  -5   6  240.05    7.09
   0   5   6  248.69   12.58
   0   5   6  237.54   12.00
   0  -5  -6  268.34   14.30
   0  -5  -6  254.68    7.43
   0   5   7   15.04    1.79
   0   5   7   13.50    1.62
   0  -5   7   12.51    1.75
   0  -5  -7   11.59    3.20
   0  -5  -7   14.32    1.88
   0   5   7   12.63    3.02
   0  -5   7   12.60    1.71
   0  -5  -8 1986.62   45.12
   0  -5   8 1990.52   28.54
   0   5   8 2000.27   40.60
   0  -5  -8 2081.58   28.63
   0  -5   8 2010.02   28.63
   0   5   8 1922.69   26.92
   0   5   9    8.74    1.30
   0  -5   9    7.75    1.45
   0  -5   9    7.98    1.44
   0   5   9    8.58    1.35
   0  -5  -9    7.33    1.37
   0   5  10  485.13    9.50
   0  -5 -10  492.66    9.97
   0  -5  10  512.99   10.17
   0  -5 -11   29.75    1.84
   0   5  11   28.10    1.67
   0  -5  11   30.36    1.73
   0  -6   0 1552.50   29.44
   0  -6   0 1615.41   21.93
   0  -6   0 1604.75   29.73
   0  -6   1   86.13    3.68
   0  -6  -1   81.78    5.91
   0  -6  -1   83.35    5.94
   0  -6  -1   85.07    3.56
   0  -6   1   92.15    6.12
   0  -6   1   90.96    6.12
   0  -6  -2 2117.76   37.48
   0  -6  -2 2208.18   27.66
   0  -6  -2 2106.40   37.55
   0  -6   2 2259.20   37.40
   0  -6  -2 2257.48   40.25
   0  -6   2 2265.33   37.46
   0  -6   2 2175.24   28.42
   0  -6  -3   23.80    3.51
   0   6   3   20.66    3.53
   0  -6  -3   22.25    1.74
   0  -6   3   19.20    1.58
   0  -6   3   21.57    3.14
   0  -6  -3   26.53    3.67
   0  -6   3   19.80    1.69
   0  -6  -3   21.69    1.90
   0  -6  -3   26.16    4.01
   0   6   3   22.86    1.88
   0  -6   3   25.49    1.82
   0  -6   3   20.07    1.61
   0  -6   3   17.71    2.86
   0  -6   3   17.81    1.71
   0  -6   4  358.76    7.64
   0  -6   4  348.01    7.55
   0  -6  -4  345.30   15.26
   0   6   4  346.18   14.25
   0   6   4  343.11    8.11
   0  -6  -4  344.05    8.29
   0  -6  -4  334.32   13.88
   0  -6  -4  327.41    7.21
   0  -6   4  355.28   13.10
   0  -6  -4  322.40   13.68
   0  -6   4  354.24   13.04
   0  -6   4  326.36    7.80
   0  -6   4  340.62    7.40
   0  -6   5   51.65    2.76
   0  -6   5   51.28    2.80
   0  -6  -5   46.19    5.86
   0   6   5   52.57    3.14
   0  -6  -5   48.24    3.04
   0  -6   5   48.41    4.82
   0   6   5   46.47    5.44
   0  -6   5   50.74    2.75
   0  -6   5   47.51    2.61
   0  -6   5   43.34    2.76
   0  -6   5   46.51    4.80
   0  -6  -6    1.79    1.69
   0   6   6    1.95    1.67
   0  -6  -6    0.76    0.70
   0  -6   6    1.08    0.71
   0   6   6    4.74    2.03
   0  -6  -7  591.57   12.28
   0   6   7  565.39   10.73
   0   6   7  585.09   20.01
   0  -6   7  585.49   12.16
   0  -6  -7  546.09   21.72
   0   6   7  597.05   12.20
   0   6   7  558.67   20.00
   0   6   8  252.26    6.52
   0  -6   8  258.25    7.48
   0  -6  -8  253.16    7.35
   0  -6   8  268.64    7.26
   0   6   8  256.19    7.20
   0   6   9  195.43    5.55
   0  -6   9  185.48    5.33
   0  -6  -9  175.86    5.67
   0   6   9  184.00    5.08
   0   6  10  660.07    9.94
   0   6  10  682.43   10.16
   0  -6 -10  675.61   11.10
   0  -6 -11   53.85    1.94
   0  -7   0    0.32    0.48
   0  -7   0    0.28    0.57
   0  -7   0    0.96    0.72
   0  -7   0   -0.19    1.09
   0  -7   0    0.92    1.13
   0  -7   1  925.99   22.69
   0  -7  -1  944.61   14.39
   0  -7  -1  911.20   15.32
   0  -7   1  863.35   13.59
   0  -7  -1  876.34   22.61
   0  -7   1  800.28   15.02
   0  -7   1  906.18   14.44
   0  -7   1  974.12   14.70
   0  -7   1  913.61   22.58
   0  -7  -1  900.11   14.69
   0  -7  -1  873.35   22.52
   0   7   1  945.52   13.85
   0   7   2  297.62    6.97
   0  -7  -2  271.07   12.07
   0  -7   2  274.52    7.74
   0  -7   2  312.64   12.57
   0  -7  -2  295.35   12.63
   0  -7   2  302.22    7.22
   0  -7   2  286.17    6.44
   0  -7   2  285.01    6.88
   0  -7  -2  281.16    7.29
   0  -7  -2  295.58    6.84
   0   7   2  285.38   14.19
   0  -7   2  273.72    6.28
   0  -7   2  296.65    6.52
   0  -7   2  300.01   12.43
   0  -7  -2  293.40    7.47
   0  -7   3   37.32    2.27
   0  -7   3   49.60    2.38
   0  -7  -3   41.19    4.87
   0  -7   3   35.30    2.62
   0  -7   3   39.11    2.47
   0  -7   3   38.21    2.28
   0  -7  -3   38.47    2.52
   0   7   3   42.55    2.62
   0  -7   3   36.66    4.31
   0   7   3   41.64    5.42
   0  -7  -3   36.84    4.60
   0  -7   3   38.15    2.38
   0  -7  -3   39.93    2.69
   0  -7   3   39.32    4.46
   0  -7   4 1340.40   18.81
   0  -7  -4 1316.15   20.09
   0  -7   4 1306.29   28.28
   0  -7  -4 1245.09   30.17
   0  -7  -4 1268.88   30.24
   0   7   4 1262.61   30.81
   0  -7  -4 1278.88   32.45
   0  -7  -4 1293.02   18.76
   0  -7   4 1316.48   19.97
   0   7   4 1332.40   19.88
   0  -7   4 1278.27   27.98
   0  -7  -5    3.45    1.74
   0   7   5    3.54    1.83
   0  -7   5    7.97    2.09
   0  -7  -5    5.21    2.28
   0  -7   5    5.58    1.08
   0  -7  -5    2.70    1.59
   0  -7   5    7.66    2.11
   0   7   5    3.90    1.01
   0  -7   5    3.21    0.84
   0  -7  -5    2.57    0.94
   0  -7  -6 2271.40   30.16
   0   7   6 2171.49   29.78
   0  -7   7   13.31    1.58
   0  -7  -7   15.43    1.79
   0   7   8 1272.02   18.74
   0  -7  -8 1348.01   19.27
   0  -7  -9  158.58    4.60
   0   7   9  162.19    4.40
   0   7  10  502.71    7.17
   0  -7 -10  544.37    8.08
   0  -8   0 3171.15   52.64
   0  -8   0 3362.01   40.07
   0  -8   0 3146.82   52.58
   0  -8   0 3486.13   42.77
   0  -8   0 3463.61   40.81
   0  -8  -1  249.46   11.81
   0  -8   1  252.87    6.70
   0   8   1  246.27   14.06
   0  -8   1  262.65   11.88
   0  -8   1  234.00    5.96
   0  -8  -1  262.27    6.50
   0  -8  -1  246.89    6.80
   0  -8   1  259.64    6.67
   0  -8  -1  264.66    7.57
   0   8   1  262.42    6.08
   0  -8  -1  259.59   12.05
   0  -8   1  271.08   12.05
   0  -8   2  980.77   24.04
   0  -8   2  994.18   17.33
   0  -8   2 1002.18   15.55
   0  -8  -2  921.83   24.47
   0  -8  -2  976.83   25.15
   0  -8   2  948.33   14.23
   0   8   2  964.72   28.47
   0  -8  -2  995.83   16.58
   0  -8  -2  995.53   16.14
   0  -8   2  975.16   15.42
   0   8   2  995.03   15.02
   0  -8  -2  991.69   14.88
   0  -8   2  998.24   24.17
   0  -8  -3  257.88    7.01
   0   8   3  262.67    6.68
   0  -8   3  254.01    7.50
   0   8   3  253.64   13.74
   0  -8  -3  256.56    7.11
   0  -8   3  261.40    6.64
   0  -8   3  242.81    5.63
   0  -8  -4  513.89   10.06
   0  -8   4  517.04    9.80
   0   8   4  507.80   10.23
   0  -8  -4  516.06   10.73
   0  -8   4  539.92   11.01
   0  -8  -5  171.40    5.63
   0   8   5  164.68    5.39
   0  -8  -6    0.85    0.67
   0   8   6    1.61    0.71
   0  -8  -7  182.91    5.33
   0   8   7  185.59    5.24
   0  -8  -8  110.37    3.60
   0   8   9  103.32    2.68
   0  -8  -9  106.76    2.87
   0  -9   0    0.83    0.67
   0  -9   0   -0.23    0.92
   0  -9   0    1.29    0.61
   0  -9  -1  288.67    7.82
   0  -9  -1  273.97    6.20
   0  -9   1  253.88    5.76
   0  -9  -1  267.72    6.86
   0  -9  -1  253.71    6.17
   0  -9   1  269.76    6.69
   0  -9  -2  565.43   11.23
   0  -9  -2  516.53    9.00
   0  -9   2  575.03   11.83
   0  -9  -2  531.29   10.40
   0  -9   2  506.93    8.62
   0  -9   2  532.53   10.02
   0   9   2  533.71    9.14
   0  -9  -3   98.26    3.95
   0   9   3   87.39    3.30
   0  -9   3   94.60    4.16
   0  -9  -3   88.45    3.75
   0  -9   3   88.43    3.47
   0  -9  -4  248.22    6.41
   0   9   4  231.24    5.73
   0   9   5   96.40    3.46
   0  -9  -5  100.98    3.79
   0  -9  -6  522.41    9.11
   0   9   6  501.89    8.74
   0   9   7   65.46    2.38
   0  -9  -7   68.87    2.53
   0 -10   0 1018.40   13.46
   0 -10   0 1095.39   15.11
   0 -10  -1   77.74    2.61
   0 -10   1   80.91    3.06
   0 -10  -1   83.25    3.15
   0 -10   2  147.14    4.06
   0 -10  -2  145.59    4.23
   0 -10  -2  144.71    3.72
   0 -10  -3   12.75    1.23
   0 -10  -3   12.89    1.08
   0 -10  -4    3.96    0.63
   0 -10  -4    2.49    0.62
   0  10   4    3.03    0.53
   0  10   5  187.16    3.74
   0 -10  -5  197.80    4.27
   0 -11   0    0.59    0.37
   0 -11   1   61.29    1.97
   0 -11  -1   61.45    2.01
   0 -11  -2  521.82    7.47
  -1   0   0    0.28    0.13
  -1   0   0    0.18    0.11
   1   0   1 1982.79   21.82
  -1   0   1 1940.60   22.12
  -1   0   1 1950.48   22.34
  -1   0   1 1921.61   22.14
   1   0   2   34.91    1.93
  -1   0   2   29.89    1.93
  -1   0   3    1.00    0.54
   1   0   3    1.82    0.66
   1   0   4 6259.48   69.86
  -1   0   4 5682.72   70.18
  -1   0  -4 5861.45   71.21
   1   0  -4 6408.95   71.27
  -1   0   5  202.98    8.21
   1   0  -5  212.19    8.46
  -1   0  -5  220.59    8.73
   1   0   5  210.01    7.85
   1   0   6 3425.43   48.98
  -1   0  -6 3388.73   51.86
  -1   0   6 3588.63   51.12
   1   0  -6 3587.60   52.54
   1   0  -7  117.76    8.35
  -1   0   7  111.96    7.56
   1   0   7  108.81    7.02
  -1   0  -7  114.43    8.20
  -1   0   8 4596.91   66.14
   1   0   8 4397.25   63.27
   1   0   8 3900.89   49.74
  -1   0  -8 4333.96   67.56
  -1   0   8 4090.03   49.64
  -1   0   8 3995.84   49.70
  -1   0   8 4094.84   50.21
   1   0   8 4269.95   49.60
   1   0   8 3971.53   49.52
   1   0  -8 4297.35   68.09
   1   0   9   93.76    4.66
   1   0  -9  116.91    9.73
  -1   0  -9   87.08    8.32
  -1   0   9  126.89    9.38
   1   0   9   90.42    4.72
   1   0   9  108.48    4.84
  -1   0   9   91.77    4.77
  -1   0   9   91.35    4.69
   1   0   9   90.59    7.70
  -1   0   9   94.27    4.62
   1   0  10  438.93   10.90
  -1   0  10  427.88   10.76
   1   0  10  438.53   10.26
  -1   0  10  439.01   10.50
  -1   0  10  426.86   10.87
   1   0  10  450.02   10.79
  -1   0  11  211.27    6.33
   1   0  11  221.22    6.90
  -1   0  11  204.57    6.55
  -1   0  11  217.09    6.97
   1   0  11  201.15    6.43
   1   0  11  212.62    6.20
   1   0  12  114.92    3.60
  -1   0  12  114.25    3.69
  -1   0  12  113.57    3.89
   1   0  12  114.54    4.15
   1   0  12  113.77    3.90
  -1   0  13   37.13    1.29
  -1   1  12  683.97   11.17
  -1   1  12  652.63   10.40
   1  -1  12  676.12   11.50
   1  -1  12  675.73   11.54
   1  -1  11   55.37    3.35
   1  -1  11   59.24    2.94
  -1   1  11   60.96    3.22
   1  -1  11   57.70    3.41
  -1   1  11   57.30    3.47
  -1   1  11   59.64    3.35
  -1   1  10 1241.50   21.01
   1  -1  10 1279.38   19.65
   1  -1  10 1293.03   21.16
  -1   1  10 1267.24   20.78
  -1   1  10 1286.71   20.55
   1  -1  10 1251.45   21.14
   1  -1   9  810.00   23.75
  -1   1   9  810.96   15.65
   1  -1   9  766.86   15.49
  -1   1   9  891.46   25.11
   1  -1   9  816.25   14.84
  -1  -1  -9  798.50   26.58
  -1   1   9  804.27   15.31
   1   1  -9  877.21   27.27
  -1   1   9  801.37   15.49
   1  -1   9  829.08   15.94
  -1   1   8  107.15    4.62
   1   1  -8  108.49    8.77
  -1   1   8   98.47    4.58
   1  -1   8  103.96    4.78
   1  -1   8  108.78    4.52
   1  -1   8  100.56    4.63
   1  -1   8  113.95    8.20
  -1  -1  -8   95.19    8.39
  -1   1   8  115.81    8.30
  -1   1   8  100.70    4.66
   1   1  -7   60.52    5.83
  -1  -1  -7   59.18    6.08
  -1   1   7   63.24    5.52
   1  -1   7   66.66    5.75
  -1  -1  -6  755.83   20.45
   1  -1   6  771.79   18.71
  -1   1   6  713.37   18.07
   1   1  -6  697.90   18.32
  -1  -1  -5 2662.61   40.76
   1  -1   5 2616.95   38.05
  -1  -1  -4  202.00    7.89
   1  -1   4  197.34    7.06
  -1   1   4  182.39    7.09
  -1  -1  -3  107.33    4.88
  -1   1   3  112.16    4.76
   1  -1   3  103.32    4.46
  -1   1   3  102.98    4.47
  -1  -1  -2 9013.31   95.62
   1  -1   2 8793.45   94.92
  -1   1   1 2337.91   28.20
  -1  -1  -1 2453.38   28.73
  -1   1   0 1409.93   18.34
   1  -1   0 1345.38   14.97
   1  -1   0 1354.78   14.97
   1  -1   0 1409.40   16.54
  -1  -1   1 2369.66   27.84
   1  -1  -1 2340.87   27.81
   1  -1  -2 9525.05   92.93
  -1  -1   2 7892.22   92.18
  -1  -1   3  109.59    4.76
   1   1   3  127.35    4.81
   1   1   3  115.14    4.49
   1  -1  -3  113.20    4.78
  -1  -1   4  189.43    7.38
   1   1   4  211.53    7.20
   1  -1  -4  211.98    7.81
   1   1   5 2523.19   36.61
   1  -1  -5 2631.67   39.35
   1   1   6  702.74   17.23
  -1   1  -6  712.81   18.19
   1  -1  -6  757.81   19.98
  -1  -1   6  731.18   19.15
   1   1   7   56.40    5.04
  -1  -1   7   52.43    5.44
  -1   1  -7   56.44    5.47
   1  -1  -7   59.85    6.06
  -1   1  -8  119.36    9.06
   1  -1  -8  137.20    9.98
   1   1   8  136.45    8.58
  -1  -1   8  136.38    5.56
  -1  -1   8  130.56    5.47
   1   1   8  131.45    5.22
  -1  -1   8  131.82    9.29
   1   1   8  128.03    5.12
   1   1   8  118.95    5.14
  -1  -1   8  133.86    5.23
  -1  -1   9  835.67   16.27
  -1  -1   9  803.37   15.99
  -1   1  -9  825.73   26.09
   1   1   9  810.12   15.78
  -1  -1   9  806.71   15.19
   1  -1  -9  802.79   26.82
  -1  -1   9  821.89   25.01
   1   1   9  861.39   24.01
   1   1   9  857.60   15.72
  -1  -1  10 1304.33   21.66
  -1  -1  10 1248.21   21.45
   1   1  10 1249.10   20.48
   1   1  10 1299.08   21.33
   1   1  10 1311.68   20.57
  -1  -1  10 1324.39   20.36
   1   1  11   59.05    3.17
   1   1  11   59.79    3.48
   1   1  11   52.99    3.11
  -1  -1  11   63.65    3.66
  -1  -1  11   69.31    3.81
  -1  -1  11   64.06    3.16
   1   1  12  679.32   11.00
  -1  -1  12  671.47   11.50
   1   1  12  666.08   10.39
   1   1  12  679.84   11.57
  -1  -2 -12   13.67    1.20
  -1  -2 -12   15.61    1.26
   1  -2  12   16.96    1.45
   1  -2  12   18.28    1.59
  -1   2  11   56.16    3.23
  -1   2  11   58.41    2.79
   1  -2  11   57.26    3.25
   1  -2  11   59.14    3.43
   1  -2  10  565.68   12.53
  -1   2  10  560.22   11.26
   1  -2  10  594.17   12.65
   1  -2  10  573.46   12.81
  -1   2  10  543.27   12.12
   1  -2  10  568.17   10.68
  -1   2   9  259.44   13.04
  -1   2   9  262.69    7.44
   1   2  -9  262.97   14.43
   1  -2   9  246.99    7.94
  -1   2   9  266.58    8.00
  -1  -2  -9  243.58   14.67
   1  -2   9  247.63    7.88
   1  -2   9  258.17    7.03
  -1   2   9  239.73    7.67
   1  -2   9  250.12   12.91
  -1   2   8 2072.79   39.10
  -1  -2  -8 2017.68   43.61
  -1   2   8 1810.73   26.66
  -1   2   8 1866.35   26.04
   1  -2   8 1881.06   27.43
  -1   2   8 1891.12   27.15
   1   2  -8 1962.56   40.16
   1  -2   8 1963.21   27.55
   1  -2   8 1983.58   39.01
   1  -2   8 1920.92   25.93
  -1  -2  -7  138.10    9.74
   1  -2   7  147.31    5.24
  -1   2   7  139.00    8.46
   1   2  -7  151.60    9.14
  -1   2   7  147.41    5.21
   1  -2   7  152.93    9.04
  -1  -2  -6 2072.55   39.40
  -1   2   6 2035.42   36.12
   1  -2   6 2127.05   36.45
  -1  -2  -5  363.55   13.03
  -1   2   5  361.66   11.89
  -1   2   5  344.06   11.40
   1  -2   5  358.91   11.68
  -1   2   4  216.87    8.18
  -1   2   4  214.44    7.90
  -1  -2  -4  225.31    9.00
   1  -2   4  223.09    8.26
  -1  -2  -3  360.12   10.43
   1  -2   3  375.99    9.96
   1  -2   3  376.03    8.90
   1  -2   3  381.41    8.92
   1  -2   2   38.72    2.78
  -1  -2  -2   38.64    2.83
   1  -2   2   45.90    2.47
   1  -2   2   42.06    2.35
  -1   2   2   43.65    2.79
   1  -2   1  788.38   11.98
  -1  -2  -1  830.02   13.97
   1  -2   1  797.33   12.01
   1  -2   0    4.22    0.63
  -1  -2   0    2.78    0.65
   1  -2   0    4.36    0.65
   1  -2   0    4.03    0.74
  -1   2   0    4.31    0.90
  -1   2  -1  880.13   14.56
   1  -2  -1  838.45   13.86
  -1  -2   2   55.63    3.28
   1  -2  -2   54.62    3.24
  -1  -2   2   60.05    3.41
   1   2   2   59.11    3.13
  -1  -2   2   58.19    3.36
   1   2   3  356.33    8.88
  -1  -2   3  376.91   10.10
  -1  -2   3  384.18    9.79
  -1  -2   3  391.03    9.88
   1  -2  -3  383.51   10.22
   1   2   4  219.68    7.65
   1  -2  -4  218.73    8.57
   1   2   4  219.89    7.90
  -1  -2   4  211.49    8.31
   1   2   5  390.02   11.80
  -1  -2   5  355.51   12.32
   1   2   5  360.63   11.21
   1  -2  -5  371.54   12.67
  -1  -2   6 1929.96   36.15
   1  -2  -6 1987.76   37.46
   1   2   6 2015.66   34.40
  -1  -2   7  170.23   10.06
  -1   2  -7  169.49    9.41
   1  -2  -7  168.32   10.44
   1   2   7  160.01    5.56
  -1  -2   7  164.91    5.82
   1   2   7  161.88    8.77
  -1  -2   7  164.22    5.91
  -1   2  -8 2035.20   40.57
   1   2   8 2023.48   27.46
   1   2   8 1972.25   28.18
   1  -2  -8 2099.86   44.38
  -1  -2   8 2048.83   27.72
   1   2   8 2019.90   28.43
  -1  -2   8 2065.58   41.83
   1   2   8 2136.95   39.07
  -1  -2   8 1989.82   28.87
   1  -2  -9  242.39   14.59
  -1  -2   9  265.65    7.40
   1   2   9  278.84   13.01
  -1   2  -9  262.54   14.08
  -1  -2   9  252.03   13.66
  -1  -2   9  264.01    8.32
   1   2   9  269.13    7.49
   1   2   9  262.40    7.98
   1   2   9  258.17    7.00
   1   2  10  522.65   11.72
  -1  -2  10  554.59   12.36
  -1  -2  10  525.59   10.55
  -1  -2  10  544.74   12.54
   1   2  10  520.03   10.74
   1   2  11   57.32    2.78
  -1  -2  11   58.41    3.47
   1   2  11   59.82    3.27
  -1  -2  11   55.52    3.29
  -1  -2  12   14.68    1.44
   1   2  12   16.57    1.44
   1   2  12   17.27    1.47
  -1   2 -12   16.41    1.25
  -1   2 -12   15.90    1.24
  -1   3  12  407.48    7.36
  -1  -3 -12  373.09    7.09
  -1   3  11  105.15    4.18
   1  -3  11  106.42    4.03
  -1  -3 -11   93.98    3.40
  -1  -3 -11   97.49    3.46
  -1   3  10  142.14    5.30
  -1   3  10  142.74    5.49
   1  -3  10  133.37    5.24
   1  -3  10  135.74    5.61
   1  -3  10  145.60    5.80
  -1   3   9   19.62    2.16
  -1   3   9   20.27    3.66
  -1  -3  -9   18.47    4.14
  -1   3   9   20.09    1.77
   1  -3   9   18.26    3.69
  -1   3   9   19.76    2.05
   1  -3   9   20.73    2.20
   1   3  -9   16.25    3.56
  -1   3   8   87.13    3.80
   1  -3   8   87.03    7.63
  -1   3   8   86.61    4.27
  -1   3   8   80.72    4.01
  -1  -3  -8   74.18    7.99
  -1   3   8   87.40    7.25
   1   3  -8   87.08    7.59
   1  -3   8   90.70    4.47
  -1   3   7  204.76    5.90
  -1   3   7  204.28    6.03
   1  -3   7  213.02    6.58
   1  -3   7  205.01   11.05
  -1   3   7  210.74    6.36
  -1   3   7  197.18   10.66
  -1  -3  -7  195.61   12.26
  -1  -3  -6   79.79    7.13
  -1   3   6   67.00    5.67
  -1   3   6   71.38    5.96
   1  -3   6   75.08    6.19
  -1   3   5 1133.50   24.34
   1  -3   5 1151.63   24.77
  -1   3   5 1113.34   23.69
  -1  -3  -5 1193.81   27.32
   1  -3   4  154.03    6.41
  -1  -3  -4  134.30    7.62
   1  -3   4  156.05    6.40
   1  -3   4  133.59    7.11
  -1   3   3   80.22    4.79
   1  -3   3   89.94    5.35
   1  -3   3   82.59    4.26
  -1  -3  -3   92.58    5.59
   1  -3   3   90.19    4.45
   1  -3   2   52.22    3.09
  -1  -3  -2   48.61    3.65
   1  -3   2   52.71    3.09
   1  -3   2   55.29    3.90
   1  -3   1 1768.35   24.09
   1  -3   1 1757.19   24.05
  -1  -3   0 3368.81   41.60
  -1  -3   0 3586.51   41.51
  -1   3   0 3389.13   42.32
   1  -3   0 3474.38   40.78
   1  -3   0 2950.73   38.02
  -1  -3   0 3331.55   41.57
   1  -3   0 2944.48   37.87
  -1   3  -1 1949.91   27.44
  -1  -3   1 1890.77   27.35
  -1  -3   1 1878.95   27.42
   1  -3  -2   46.67    3.45
  -1  -3   2   43.30    3.44
  -1  -3   2   44.26    3.26
  -1  -3   2   41.79    3.20
  -1   3  -2   55.25    3.52
   1  -3  -3   82.65    5.06
  -1  -3   3   91.22    5.04
  -1  -3   3   88.77    4.96
  -1  -3   3   90.70    5.39
   1   3   3   92.98    4.91
  -1  -3   4  207.00    8.13
  -1  -3   4  204.47    8.10
  -1  -3   4  209.18    9.09
   1  -3  -4  193.37    8.71
  -1  -3   5 1179.14   23.58
   1   3   5 1218.77   24.51
  -1  -3   5 1160.74   23.27
   1  -3  -5 1218.02   26.40
   1   3   5 1195.61   23.69
  -1  -3   5 1139.74   25.56
   1   3   6   65.68    5.51
   1   3   6   64.62    5.41
   1  -3  -6   65.84    6.23
  -1  -3   6   67.49    6.14
   1  -3  -7  186.89   11.48
   1   3   7  194.76   10.25
   1   3   7  180.31    5.78
  -1  -3   7  179.51    6.08
  -1  -3   7  203.14    5.30
   1   3   7  192.92    6.15
  -1  -3   7  209.54    6.86
  -1  -3   7  181.14    6.32
   1   3   7  179.24    6.06
  -1  -3   7  185.46   11.12
  -1  -3   7  202.81    5.15
  -1  -3   7  209.20    5.36
   1   3   8  115.17    5.04
  -1  -3   8  118.35    5.42
   1   3   8  117.58    4.85
  -1  -3   8  109.10    5.04
  -1  -3   8  115.92    9.25
   1   3   8  115.24    4.79
   1   3   8   99.16    7.48
  -1  -3   8  111.53    5.21
  -1   3  -8  110.54    8.33
   1  -3  -8  115.25    9.71
   1   3   9   25.73    2.45
  -1  -3   9   29.05    2.79
   1   3   9   25.02    2.33
   1  -3  -9   24.93    4.74
   1   3   9   26.79    2.24
   1   3   9   20.64    3.59
  -1  -3   9   24.20    2.42
  -1   3  -9   22.07    4.06
  -1  -3   9   22.92    4.37
  -1  -3  10  202.53    7.09
   1   3  10  181.29    5.38
  -1  -3  10  193.54    6.55
   1   3  10  185.54    6.39
   1   3  10  194.76    6.23
   1   3  11  115.11    4.18
   1   3  11  118.86    4.46
   1  -3 -12  403.71    7.39
   1   3  12  396.82    7.36
   1  -4  12   11.34    0.94
  -1  -4 -12    9.33    0.86
  -1   4  11   39.56    2.29
  -1  -4 -11   35.76    2.23
   1  -4  11   40.95    2.48
   1  -4  10  319.77    8.36
  -1  -4 -10  267.61    6.27
  -1   4  10  305.78    7.78
   1  -4  10  276.76    7.85
  -1   4  10  285.66    6.08
   1  -4  10  309.27    7.30
  -1  -4 -10  286.61    6.45
  -1   4   9  258.41    6.74
   1  -4   9  263.32    8.17
  -1   4   9  264.43    7.61
   1  -4   9  273.62    7.48
  -1   4   9  250.40    6.94
   1  -4   9  265.71    8.03
  -1   4   8  501.31   11.02
   1  -4   8  520.34   19.63
  -1   4   8  496.40   10.33
  -1   4   8  490.01   10.47
  -1   4   8  499.30   18.27
  -1  -4  -8  521.55   21.70
   1  -4   8  507.25   11.57
   1  -4   8  539.81   11.35
  -1   4   7  759.97   13.50
  -1   4   7  738.90   22.33
   1  -4   7  745.94   13.72
   1  -4   7  753.84   14.23
  -1  -4  -7  765.51   25.68
   1  -4   7  774.35   23.73
  -1   4   7  758.96   13.68
  -1  -4  -6 1053.04   28.95
  -1   4   6 1026.38   16.05
   1  -4   6 1056.00   27.07
   1  -4   6 1061.05   16.86
  -1   4   6 1030.26   25.41
  -1   4   6  997.33   25.60
  -1   4   6 1047.44   16.32
   1  -4   5  321.69   13.32
  -1  -4  -5  293.83   13.53
  -1   4   5  303.32   12.62
  -1   4   5  301.81   12.03
  -1  -4  -4 1045.01   24.92
   1  -4   4 1029.22   24.13
  -1   4   4  983.66   21.52
   1  -4   4 1048.74   20.27
   1  -4   4 1045.41   20.11
   1  -4   4  977.29   13.89
  -1   4   3  347.14   11.69
   1  -4   3  378.80   10.39
  -1  -4  -3  354.95   12.59
   1  -4   3  387.41   10.54
   1  -4   2  850.69   16.31
  -1  -4  -2  804.16   18.50
   1  -4   2  855.02   16.35
   1  -4   1  183.00    6.40
   1  -4   1  189.82    6.51
  -1  -4  -1  165.10    7.21
  -1  -4  -1  167.95    7.33
  -1  -4  -1  170.13    7.33
  -1  -4   0    8.30    1.61
  -1  -4   0    9.38    1.73
   1  -4   0    7.82    1.35
   1  -4   0    7.95    1.36
  -1   4  -1  196.34    7.85
   1  -4  -1  195.32    6.66
  -1  -4   1  193.21    7.66
  -1  -4   1  209.74    7.98
   1  -4  -1  196.75    7.62
   1  -4  -1  189.88    6.60
  -1  -4   2  853.31   18.04
   1  -4  -2  841.62   18.35
  -1   4  -2  895.15   18.15
  -1  -4   2  853.87   18.09
  -1   4  -3  353.03   10.75
   1   4   3  355.54   11.45
  -1  -4   3  316.23    6.36
   1  -4  -3  338.70   11.78
  -1  -4   3  365.91   11.47
   1  -4  -3  338.30    6.34
  -1  -4   3  366.70   11.51
  -1  -4   4 1012.78   21.29
   1  -4  -4 1051.56   23.49
  -1   4  -4 1038.87   20.40
   1   4   4  947.15   20.59
  -1  -4   4 1010.44   23.90
  -1  -4   4  907.89   13.38
  -1  -4   4 1046.42   21.52
   1   4   5  352.39   13.15
   1  -4  -5  311.46   13.21
   1   4   5  333.68   12.28
  -1  -4   5  325.96   13.82
  -1  -4   6 1083.91   17.31
  -1  -4   6 1106.93   15.60
   1   4   6 1051.41   25.49
  -1  -4   6  962.24   26.77
  -1  -4   6 1095.12   15.55
   1   4   6  960.29   16.44
   1   4   6  989.39   24.33
  -1  -4   6  992.78   14.32
   1   4   6  935.67   15.85
   1  -4  -6 1060.29   27.59
  -1  -4   6  951.21   16.29
   1   4   7  706.80   13.84
  -1  -4   7  698.18   14.16
  -1  -4   7  719.63   23.93
  -1  -4   7  791.65   12.72
  -1  -4   7  733.21   11.74
   1   4   7  757.55   21.98
  -1  -4   7  762.01   14.71
   1   4   7  707.56   13.60
  -1  -4   7  785.01   12.70
   1  -4  -7  755.29   24.45
   1   4   8  558.45   18.92
  -1  -4   8  559.64   11.91
   1   4   8  564.66   11.92
  -1  -4   8  573.45   12.88
   1  -4  -8  526.00   21.27
  -1  -4   8  567.00    9.91
   1   4   8  547.91   11.90
  -1  -4   8  542.29   12.48
  -1  -4   8  529.73   20.93
   1   4   9  262.57    7.37
  -1  -4   9  256.59    7.41
  -1  -4   9  260.62    8.30
   1   4   9  242.14    6.80
   1   4   9  256.84    7.67
  -1   4 -10  273.20    5.97
   1   4  10  305.58    7.12
   1   4  10  312.13    7.18
   1   4  10  341.35    8.28
  -1   4 -10  261.64    5.87
  -1  -4  10  321.93    8.54
   1  -4 -11   44.42    2.49
  -1  -4  11   42.89    2.53
   1   4  11   42.29    2.42
   1   4  12    9.71    0.88
   1  -4 -12    9.81    0.89
  -1  -4  12    8.91    0.84
   1  -5  11   72.80    2.66
  -1   5  11   74.50    2.62
  -1  -5 -11   72.43    2.76
  -1   5  10  186.80    4.60
   1  -5  10  192.57    5.88
  -1   5  10  196.11    5.42
  -1  -5 -10  189.33    5.66
   1  -5  10  207.87    5.91
  -1  -5  -9  481.52   10.79
  -1   5   9  470.65    9.57
  -1   5   9  477.06    9.99
   1  -5   9  498.01   11.09
  -1  -5  -8   50.62    3.40
   1  -5   8   53.80    3.43
  -1   5   8   52.92    3.13
   1  -5   8   55.38    3.57
  -1   5   8   51.17    3.06
  -1  -5  -8   45.64    6.51
  -1   5   8   48.82    5.73
  -1  -5  -7  279.01   15.57
  -1   5   7  277.77    7.60
  -1   5   7  282.92    7.33
  -1   5   7  251.88   13.16
  -1  -5  -7  279.39    8.21
   1  -5   7  272.52    7.88
  -1   5   6   48.64    5.74
  -1   5   6   47.70    5.45
  -1  -5  -6   54.23    6.54
  -1  -5  -6   50.40    3.26
   1  -5   6   47.45    3.02
  -1   5   6   50.09    2.77
  -1   5   6   52.17    3.08
   1  -5   5   34.66    2.07
   1  -5   5   31.92    2.27
  -1   5   5   36.00    2.45
  -1  -5  -5   32.34    2.49
  -1   5   5   33.63    4.33
  -1  -5  -5   36.26    5.14
   1  -5   4   97.22    5.86
  -1   5   4   75.02    6.08
   1  -5   4   91.57    5.73
  -1  -5  -4   71.49    6.52
  -1  -5  -4   82.24    3.05
   1  -5   4   99.58    3.63
   1  -5   3   33.37    3.30
  -1   5   3   35.88    4.13
  -1  -5  -3   31.52    1.85
   1  -5   3   28.83    1.98
   1  -5   3   35.65    3.40
   1  -5   2  164.45    7.20
  -1  -5  -2  144.94    8.09
   1  -5   2  145.45    4.57
  -1  -5  -2  147.27    8.01
   1  -5   2  161.90    7.14
  -1  -5  -2  144.50    8.01
  -1  -5  -2  142.12    4.11
  -1  -5  -1  410.41    7.84
  -1  -5  -1  418.57   13.38
   1  -5   1  456.09   11.96
   1  -5   1  444.76   11.83
   1  -5   1  430.18    8.52
  -1  -5  -1  433.55   13.48
  -1  -5  -1  390.93   12.87
   1  -5   0 5026.91   65.06
  -1  -5   0 5456.89   58.74
   1  -5   0 5520.86   59.60
  -1  -5   0 5562.82   69.70
  -1  -5   0 5583.85   69.81
   1  -5   0 5040.20   65.15
  -1  -5   1  419.19   12.99
  -1  -5   1  387.70    7.74
   1  -5  -1  393.93   12.56
  -1  -5   1  426.89   13.05
   1  -5  -1  391.04   11.32
   1  -5  -1  389.19   11.19
   1  -5  -1  425.86    8.12
  -1  -5   2  173.92    8.22
  -1  -5   2  170.54    8.16
   1  -5  -2  159.89    4.52
   1  -5  -2  167.92    7.32
  -1  -5   2  145.61    4.41
   1  -5  -2  163.11    7.23
   1  -5  -2  154.61    8.10
   1  -5  -3   30.62    3.78
  -1  -5   3   31.44    3.64
  -1  -5   3   24.48    1.78
   1   5   3   30.58    3.75
   1  -5  -3   29.39    1.84
  -1  -5   3   34.17    3.79
  -1  -5   4  118.60    7.25
   1   5   4  117.85    7.37
  -1  -5   4  118.78    4.04
  -1  -5   4  124.12    7.41
   1  -5  -4  116.93    7.83
   1  -5  -4  119.80    3.73
  -1  -5   5   34.08    4.04
   1  -5  -5   28.94    4.31
   1   5   5   32.30    4.18
  -1  -5   5   38.59    4.29
  -1  -5   5   31.12    1.90
   1   5   5   34.74    2.48
   1  -5  -5   31.00    2.32
  -1  -5   5   33.35    2.10
  -1  -5   6   46.98    2.38
   1   5   6   41.79    4.96
   1   5   6   49.09    5.54
   1  -5  -6   47.03    3.01
  -1  -5   6   53.07    2.83
   1   5   6   42.80    2.69
  -1  -5   6   53.56    2.83
  -1  -5   6   44.76    4.84
  -1  -5   6   46.75    2.98
   1  -5  -6   45.13    5.69
  -1  -5   6   45.60    3.01
  -1  -5   6   46.98    4.99
   1   5   7  244.76    7.51
   1  -5  -7  262.30   14.35
  -1  -5   7  252.17    7.70
   1   5   7  254.60   12.85
   1  -5  -7  255.33    7.54
  -1  -5   7  255.26    5.92
   1   5   7  236.25    6.99
  -1  -5   7  275.45    8.05
   1  -5  -8   57.73    3.55
   1  -5  -8   58.52    6.98
  -1  -5   8   61.23    3.73
  -1  -5   8   65.45    2.78
   1   5   8   58.79    6.14
  -1  -5   8   66.94    3.94
   1   5   8   64.47    3.57
   1   5   8   61.73    3.65
  -1  -5   9  517.97   11.30
   1  -5  -9  511.11   10.90
   1   5   9  501.45   10.55
   1   5   9  503.73   10.62
   1  -5 -10  189.51    5.68
   1   5  10  196.43    5.57
  -1  -5  10  203.01    5.83
   1   5  10  196.13    5.28
   1  -5 -11   79.69    2.89
  -1  -5  11   77.04    2.71
   1   5  11   76.80    2.75
  -1  -6 -10   78.69    3.05
  -1   6  10   74.72    2.44
  -1   6   9  140.25    4.43
  -1   6   9  147.92    4.30
   1  -6   9  147.66    4.67
  -1  -6  -9  145.44    5.01
   1  -6   9  150.06    5.12
   1  -6   8 1055.88   16.73
   1  -6   8 1070.22   17.36
  -1  -6  -8 1046.55   17.36
  -1   6   8 1015.61   15.35
   1  -6   7  765.16   13.96
  -1   6   7  745.90   13.80
  -1  -6  -7  777.41   14.67
   1  -6   7  787.30   14.40
  -1  -6  -7  749.15   25.92
  -1   6   6 1333.39   32.36
  -1   6   6 1248.40   20.20
  -1  -6  -6 1452.81   36.62
  -1   6   6 1335.10   33.27
  -1  -6  -6 1458.07   21.86
   1  -6   6 1408.40   21.06
  -1   6   5  161.70   10.12
  -1   6   5  153.62    5.36
  -1  -6  -5  173.29   11.45
   1  -6   5  162.69    5.00
   1  -6   5  169.79    5.01
  -1  -6  -5  166.99    5.92
   1  -6   5  167.81    5.57
  -1  -6  -4  533.94   19.26
   1  -6   4  547.73   10.70
  -1  -6  -4  550.93   11.30
  -1   6   4  532.59   18.35
   1  -6   4  596.69   16.38
  -1   6   4  583.97   11.07
  -1  -6  -4  561.59   20.21
  -1  -6  -4  535.28   10.00
   1  -6   4  560.27   10.54
   1  -6   4  577.07   10.11
   1  -6   4  605.77   16.41
  -1  -6  -4  510.00   18.87
  -1  -6  -3  803.22   13.60
  -1  -6  -3  780.19   12.73
  -1  -6  -3  713.22   21.51
  -1  -6  -3  758.43   22.96
   1  -6   3  749.71   13.43
   1  -6   3  849.71   19.42
   1  -6   3  788.61   12.42
  -1  -6  -3  707.41   21.51
   1  -6   3  810.87   19.11
  -1   6   3  832.58   13.32
  -1   6   3  789.20   22.79
  -1  -6  -2 1905.18   36.92
   1  -6   2 1960.70   32.57
   1  -6   2 1819.88   25.21
   1  -6   2 1940.51   32.38
  -1  -6  -2 1792.96   35.44
  -1  -6  -2 1780.36   35.32
  -1  -6  -2 1873.69   24.34
  -1   6   2 1930.77   37.98
  -1  -6  -1  198.94    9.93
  -1  -6  -1  198.65    9.86
   1  -6   1  232.20    9.28
  -1  -6  -1  208.70    5.74
   1  -6   1  211.95    6.13
   1  -6   1  230.67    9.28
   1  -6   0    5.95    1.08
  -1  -6   0    5.99    1.80
  -1  -6   0    4.27    1.61
   1  -6   0    8.15    1.79
  -1  -6   0    5.86    1.00
   1  -6   0    8.31    1.82
   1  -6  -1  221.97    9.18
  -1  -6   1  227.03   10.32
  -1  -6   1  205.17    5.88
   1  -6  -1  235.79    9.49
   1  -6  -1  220.35    6.09
  -1  -6   1  217.52   10.14
   1  -6  -2 1872.50   32.84
  -1  -6   2 1904.47   35.06
   1  -6  -2 1864.39   35.59
   1  -6  -2 1876.23   24.88
  -1  -6   2 1959.94   24.88
  -1  -6   2 1948.53   35.41
  -1  -6   2 1837.84   25.18
   1  -6  -2 1896.40   32.77
   1  -6  -3  715.68   12.43
   1  -6  -3  721.87   12.26
   1  -6  -3  761.18   19.33
   1  -6  -3  704.64   20.95
   1   6   3  738.56   21.32
   1  -6  -3  699.57   18.60
  -1  -6   3  784.52   20.73
  -1  -6   3  754.90   12.16
   1   6   3  742.32   12.75
  -1  -6   3  694.95   12.70
  -1  -6   3  798.44   12.41
  -1  -6   3  720.66   11.64
  -1  -6   3  791.93   12.37
  -1  -6   3  785.75   20.70
  -1  -6   4  556.35   10.08
   1  -6  -4  531.20   10.60
   1   6   4  553.70   10.97
   1  -6  -4  517.34   18.46
  -1  -6   4  534.67   16.94
   1  -6  -4  506.93    9.65
  -1  -6   4  527.87   10.55
   1  -6  -4  509.57   16.35
   1   6   4  515.84   17.61
  -1  -6   4  564.00   17.33
  -1  -6   4  526.09    9.49
  -1  -6   4  579.73   10.42
  -1  -6   4  554.02   10.24
  -1  -6   4  584.35   10.47
   1  -6  -4  503.69   16.38
   1  -6  -5  161.00   10.49
  -1  -6   5  169.33    4.71
   1   6   5  169.64   10.00
  -1  -6   5  167.04    5.10
  -1  -6   5  174.70    5.32
   1  -6  -5  166.36    5.65
  -1  -6   5  170.06    5.25
   1   6   5  165.89    5.79
  -1  -6   6 1384.89   19.66
   1   6   6 1339.36   31.48
   1  -6  -6 1337.67   33.82
  -1  -6   6 1375.14   19.60
   1   6   6 1351.53   32.57
  -1  -6   6 1345.46   18.16
   1   6   6 1292.91   20.99
   1  -6  -6 1382.31   20.81
   1   6   7  729.23   12.86
  -1  -6   7  737.60   13.82
   1   6   7  694.63   22.15
  -1  -6   7  737.35   11.44
   1  -6  -7  728.39   24.57
   1  -6  -7  767.65   14.03
   1   6   8  980.01   16.80
   1   6   8 1019.99   15.81
  -1  -6   8  981.02   13.79
  -1  -6   8 1026.06   16.24
   1  -6  -8 1055.37   16.85
   1   6   9  128.91    4.23
   1   6   9  129.47    4.58
   1  -6  -9  133.09    4.66
  -1  -6   9  129.69    4.24
   1   6  10   89.95    2.91
   1   6  10   93.88    3.12
   1  -6 -10   89.24    3.26
  -1  -7 -10  564.27    8.25
  -1   7   9  126.90    3.66
  -1  -7  -9  122.74    3.92
   1  -7   8  226.83    6.04
  -1   7   8  226.36    5.93
  -1  -7  -8  229.48    6.28
  -1  -7  -7  273.61    7.52
   1  -7   7  289.73    7.39
   1  -7   6   55.68    3.17
  -1  -7  -6   61.14    3.51
  -1  -7  -5  516.27   20.69
  -1  -7  -5  549.24   11.65
  -1   7   5  501.37   19.86
   1  -7   5  558.22   10.95
  -1   7   5  525.24   19.41
   1  -7   5  534.37   10.35
  -1  -7  -5  515.88   19.86
  -1  -7  -5  523.21   20.00
  -1   7   5  558.92   11.12
  -1   7   4   26.28    2.15
  -1  -7  -4   22.17    4.01
   1  -7   4   26.58    1.96
  -1  -7  -4   18.66    3.94
   1  -7   4   25.51    2.19
  -1   7   4   22.90    3.94
  -1  -7  -4   24.72    2.26
  -1  -7  -4   24.03    1.90
  -1  -7  -4   22.29    4.07
  -1  -7  -4   24.28    1.94
  -1  -7  -3  114.13    4.66
  -1   7   3   89.43    8.01
   1  -7   3   99.02    4.41
  -1  -7  -3   97.04    7.94
   1  -7   3  108.83    4.01
  -1  -7  -3  100.32    4.15
  -1   7   3  104.62    4.12
  -1  -7  -3   97.46    7.92
  -1  -7  -3  101.74    3.99
  -1  -7  -2 2258.70   29.97
  -1  -7  -2 2095.23   41.91
  -1  -7  -2 2079.36   41.69
  -1  -7  -2 2349.37   30.34
  -1   7   2 2375.55   29.25
   1  -7   2 2305.88   38.37
  -1   7   2 2265.74   45.87
   1  -7   2 2411.55   29.15
   1  -7   2 2316.43   38.48
  -1  -7  -2 2358.36   29.64
   1  -7   2 2325.89   31.24
  -1  -7  -1   35.99    2.40
   1  -7   1   34.77    2.27
   1  -7   1   39.37    4.19
  -1  -7  -1   34.20    2.49
  -1  -7  -1   33.27    2.39
   1  -7   1   42.06    4.30
   1  -7   1   32.62    2.62
   1  -7   1   36.58    2.26
  -1   7   1   42.43    2.35
  -1  -7  -1   38.13    4.88
  -1  -7  -1   32.19    4.54
   1  -7   0 4366.84   61.67
  -1  -7   0 4526.24   52.93
  -1  -7   0 4467.76   51.89
   1  -7   0 4462.57   53.26
   1  -7   0 4577.65   51.36
  -1  -7   0 4206.72   65.32
  -1  -7   0 4629.85   51.95
   1  -7   0 4288.67   61.40
  -1  -7   0 4188.95   65.24
   1  -7   0 4438.26   50.68
  -1   7   0 4743.51   50.11
   1  -7  -1   45.06    2.90
  -1  -7   1   38.19    4.73
  -1  -7   1   46.16    2.74
  -1  -7   1   41.90    4.91
  -1  -7   1   43.55    2.61
   1  -7  -1   48.75    2.48
   1  -7  -1   42.14    4.48
  -1  -7   1   44.36    2.55
  -1  -7   1   45.11    2.34
  -1  -7   1   42.53    2.29
   1  -7  -1   39.73    2.53
   1  -7  -1   42.68    4.45
  -1  -7   1   33.43    2.58
   1   7   2 2444.01   30.03
  -1  -7   2 2375.95   29.55
  -1  -7   2 2432.65   29.59
   1   7   2 2461.89   46.41
  -1  -7   2 2434.59   30.10
  -1  -7   2 2401.00   30.43
  -1  -7   2 2410.13   42.84
  -1  -7   2 2321.06   31.60
  -1  -7   2 2315.61   42.27
   1  -7  -2 2371.25   30.29
   1  -7  -2 2286.90   39.75
  -1  -7   2 2435.54   29.50
   1  -7  -2 2322.74   39.82
   1  -7  -2 2330.37   30.89
  -1  -7   3  103.06    7.58
  -1  -7   3  116.56    4.15
   1   7   3  115.27    8.71
  -1  -7   3  111.26    3.92
  -1  -7   3  114.32    7.90
   1  -7  -3  111.02    4.33
  -1  -7   3  113.21    4.10
   1  -7  -3  110.99    4.40
   1   7   3  117.69    4.45
  -1  -7   3  115.61    4.27
  -1  -7   3  110.47    4.69
   1   7   4   38.22    2.66
  -1  -7   4   44.32    4.91
  -1  -7   4   40.81    2.51
   1   7   4   32.00    4.53
   1  -7  -4   37.36    5.12
  -1  -7   4   45.75    2.62
  -1  -7   4   34.57    2.13
  -1  -7   4   50.36    2.73
   1  -7  -4   37.57    2.43
   1  -7  -4   34.75    2.53
  -1  -7   4   40.71    2.48
  -1  -7   4   36.71    4.51
  -1  -7   5  516.48   17.18
   1   7   5  492.05   18.15
   1   7   5  516.60   11.07
   1  -7  -5  505.72   10.68
  -1  -7   5  534.60   17.55
   1   7   5  486.02   19.00
   1  -7  -5  469.62   18.66
  -1  -7   5  529.47   10.16
  -1  -7   5  514.29    9.14
  -1  -7   5  522.73   10.08
   1   7   6   63.09    3.57
  -1  -7   6   58.73    2.54
   1  -7  -6   58.46    3.29
   1   7   7  259.60    7.26
   1  -7  -7  253.67    6.89
  -1  -7   7  246.38    5.23
   1  -7  -8  223.34    6.04
   1   7   9  129.96    3.96
   1  -7  -9  122.93    3.89
   1   7  10  543.35    7.78
   1  -7 -10  586.87    8.26
  -1  -8  -9   69.86    2.18
  -1   8   9   66.43    1.96
  -1   8   8  948.04   13.39
  -1  -8  -8 1003.16   13.98
  -1  -8  -7  259.23    6.45
  -1   8   6  815.70   13.42
  -1  -8  -6  824.74   14.08
  -1   8   5   20.74    1.84
  -1  -8  -5   19.02    1.95
   1  -8   5   20.53    1.73
  -1  -8  -4 1388.20   20.88
  -1   8   4 1359.05   19.75
   1  -8   4 1329.37   19.00
  -1  -8  -3  196.79   11.48
  -1   8   3  197.85    5.71
   1  -8   3  206.50    6.65
   1  -8   3  205.26    5.70
  -1  -8  -3  213.38    5.76
  -1  -8  -3  207.55    6.43
  -1  -8  -3  188.22   11.33
  -1  -8  -2  742.35   13.72
  -1   8   2  735.96   12.29
   1  -8   2  729.43   12.49
  -1   8   2  719.93   24.40
  -1  -8  -2  731.35   12.64
   1  -8   2  733.21   14.29
  -1  -8  -2  715.56   22.37
  -1  -8  -2  733.35   13.48
  -1  -8  -2  721.94   22.36
  -1  -8  -1  382.70   15.65
  -1  -8  -1  404.30    8.65
  -1   8   1  413.41    7.98
   1  -8   1  389.61    8.42
  -1   8   1  363.63   17.30
  -1  -8  -1  413.59    9.71
  -1  -8  -1  392.72   15.86
  -1  -8  -1  370.50    8.74
  -1  -8   0   37.92    2.49
  -1  -8   0   35.10    4.78
   1  -8   0   34.01    2.36
  -1  -8   0   40.95    2.68
  -1  -8   0   38.30    4.96
  -1  -8   0   43.99    3.07
   1  -8   0   38.39    2.91
   1  -8  -1  406.33    9.75
   1   8   1  416.55   18.00
  -1  -8   1  419.40   16.03
   1  -8  -1  401.78    8.74
  -1  -8   1  418.39    8.97
  -1  -8   1  367.15    8.20
  -1  -8   1  419.15   15.95
   1  -8  -1  405.50    7.97
  -1  -8   1  390.71    8.73
   1  -8  -2  778.54   14.06
  -1  -8   2  765.59   14.65
  -1  -8   2  733.90   21.58
  -1  -8   2  750.42   12.11
   1   8   2  750.05   24.32
  -1  -8   2  736.45   21.56
   1  -8  -2  745.56   13.23
  -1  -8   2  744.44   13.00
  -1  -8   2  759.85   12.46
  -1  -8   2  745.96   12.07
   1   8   2  765.94   12.46
  -1  -8   2  762.42   13.20
   1  -8  -3  176.03    5.66
  -1  -8   3  170.15    5.33
  -1  -8   3  169.13    4.93
  -1  -8   3  172.04    4.88
  -1  -8   3  177.26    5.39
  -1  -8   3  166.93    4.89
  -1  -8   3  169.13    9.71
  -1  -8   3  166.18    9.64
   1  -8  -3  171.92    5.57
   1   8   3  181.87    5.45
   1   8   4 1339.89   19.70
  -1  -8   4 1349.92   19.14
  -1  -8   4 1341.01   18.01
   1  -8  -4 1343.59   19.81
   1  -8  -4 1351.27   19.28
  -1  -8   5   16.76    1.31
   1  -8  -5   19.66    1.80
   1   8   5   16.28    1.71
   1   8   6  746.73   13.01
  -1  -8   6  728.78   10.49
   1   8   7  260.31    6.40
   1  -8  -7  258.76    6.24
   1   8   8  978.86   13.99
   1  -8  -8 1011.18   13.94
   1  -8  -9   59.70    1.99
  -1  -9  -7  220.64    4.74
  -1   9   7  213.84    4.51
  -1   9   6   88.42    3.05
  -1  -9  -6   88.56    3.28
  -1   9   5   97.80    3.41
  -1  -9  -5   95.03    3.69
  -1  -9  -4   57.28    3.00
   1  -9   4   59.10    2.91
  -1   9   4   56.55    2.63
  -1   9   3   18.21    1.50
  -1  -9  -3   21.30    1.55
   1  -9   3   17.50    1.82
   1  -9   3   16.08    1.46
  -1  -9  -2  921.05   14.06
   1  -9   2  981.10   16.55
  -1   9   2  945.86   13.74
   1  -9   2  928.97   14.38
  -1  -9  -2  977.39   15.49
  -1  -9  -1  193.08    5.33
  -1  -9  -1  189.59    5.48
   1  -9   1  170.67    6.08
   1  -9   1  181.75    5.26
  -1  -9  -1  186.66    5.69
  -1  -9   0  727.40   12.26
  -1  -9   0  756.54   12.91
  -1  -9   0  742.13   12.42
   1  -9   0  732.17   12.34
   1  -9  -1  184.85    4.73
  -1  -9   1  191.69    5.16
   1  -9  -1  195.82    5.58
   1  -9  -1  206.63    6.51
  -1  -9   1  192.24    5.44
  -1  -9   1  190.85    5.61
   1   9   2  951.18   13.68
   1  -9  -2 1004.16   16.20
  -1  -9   2  998.41   15.20
  -1  -9   2  969.99   14.11
   1  -9  -2  969.09   15.07
   1   9   3   20.34    1.58
   1  -9  -3   22.37    1.90
  -1  -9   3   18.33    1.39
   1  -9  -3   23.56    1.86
  -1  -9   3   20.73    1.70
   1  -9  -4   56.46    2.80
  -1  -9   4   55.79    2.17
   1   9   4   56.21    2.62
   1  -9  -4   59.44    2.77
   1  -9  -5   99.88    3.59
   1   9   5  103.81    3.56
   1  -9  -6   90.72    3.16
   1   9   6   87.00    3.09
   1   9   7  214.13    4.59
   1  -9  -7  206.51    4.46
  -1 -10  -5   20.65    1.26
  -1 -10  -5   22.89    1.35
  -1 -10  -4  158.56    4.01
  -1 -10  -4  164.22    4.22
  -1 -10  -3  149.91    4.23
  -1 -10  -3  150.19    4.04
   1 -10   2   34.77    2.25
  -1 -10  -2   32.46    1.83
   1 -10   2   30.66    1.73
  -1 -10  -2   32.54    1.96
  -1 -10  -1  125.91    3.95
  -1 -10  -1  123.59    3.61
   1 -10   1  121.95    3.68
   1 -10   1  135.39    4.69
  -1 -10   0   13.50    1.31
  -1 -10   0   11.39    1.08
   1 -10   0   13.65    1.26
  -1 -10   1  133.95    3.54
   1 -10  -1  135.91    3.98
  -1 -10   1  137.35    4.09
  -1 -10   2   42.39    1.77
  -1 -10   2   47.18    2.23
   1 -10  -2   47.31    2.22
  -1 -10   3  148.98    3.12
   1 -10  -3  158.31    3.38
   1  10   4  160.50    3.40
   1 -10  -4  157.57    3.26
   1  10   5   22.95    1.11
   1 -10  -5   20.47    0.93
  -1 -11  -2   76.81    2.17
  -1 -11  -1  249.82    4.55
   1 -11   0   53.08    1.75
  -1 -11   0   52.11    1.84
   1 -11  -1  240.28    4.23
   1 -11  -2   65.21    1.87
  -2   0   0 8310.04   86.04
  -2   0   0 8388.61   86.02
  -2   0   1  506.72    8.03
  -2   0   1  485.47    6.86
  -2   0   1  494.41    7.96
   2   0  -1  499.94    6.80
  -2   0  -1  477.44    7.16
  -2   0   1  510.09    9.15
  -2   0   2 2633.76   30.84
   2   0   2 2503.71   29.44
   2   0  -2 2534.40   29.50
  -2   0  -2 2401.64   30.17
  -2   0   2 2346.03   29.87
  -2   0   2 2545.23   30.74
  -2   0   2 2670.83   31.33
  -2   0  -3 2914.41   36.42
   2   0   3 2993.75   35.15
   2   0  -3 2877.52   35.43
   2   0  -4 3575.77   44.36
   2   0   4 3531.04   43.10
   2   0   5    1.97    0.89
  -2   0  -5    1.36    0.98
   2   0  -5    1.39    0.89
  -2   0   5    0.52    0.74
   2   0   6    2.15    1.14
  -2   0   6    1.33    1.23
   2   0  -6    3.09    1.60
  -2   0  -6    3.40    1.54
  -2   0   7  373.32    8.74
   2   0   7  365.33    8.64
  -2   0   7  387.12   14.76
   2   0  -7  369.65   14.93
  -2   0  -7  372.14   15.02
  -2   0   7  364.70    8.76
  -2   0   7  349.63    8.67
   2   0   7  379.45   13.36
  -2   0   8 1789.41   26.84
  -2   0   8 2050.45   40.78
  -2   0  -8 1931.37   40.35
  -2   0   8 1890.74   27.11
   2   0   8 1819.15   26.63
   2   0  -8 1864.94   40.27
   2   0   8 1847.24   26.16
   2   0   8 1895.14   26.35
  -2   0   8 1834.09   26.62
   2   0   8 1989.74   37.43
   2   0   9  316.46    8.50
  -2   0   9  310.08    8.99
   2   0  -9  317.19   16.02
  -2   0  -9  307.43   15.55
   2   0   9  342.41   14.58
  -2   0   9  308.54    9.10
   2   0   9  334.14    9.20
  -2   0   9  312.91    8.81
  -2   0   9  341.47   15.73
   2   0   9  324.21    8.80
  -2   0  10  857.62   16.50
  -2   0  10  845.97   15.94
   2   0  10  863.44   16.08
  -2   0  10  853.07   15.67
   2   0  10  870.12   15.26
   2   0  11  137.50    4.98
  -2   0  11  134.80    5.03
   2   0  11  138.79    4.68
   2   0  11  140.43    5.23
  -2   0  11  135.36    4.87
  -2   0  12  521.43    9.05
  -2   0 -12  510.24    8.77
   2   0  12  514.53    8.37
   2   0  12  526.09    9.48
  -2   0 -12  500.11    8.71
   2   0  12  525.58    9.03
  -2  -1 -12   37.81    2.00
  -2  -1 -12   37.19    1.98
   2  -1  12   38.49    2.17
  -2   1  12   40.71    1.92
   2  -1  12   38.23    2.21
   2  -1  11  153.97    4.56
   2  -1  11  151.00    5.39
  -2   1  11  152.03    5.00
  -2   1  11  155.31    5.31
   2  -1  11  151.52    5.35
   2  -1  10  199.97    6.84
  -2   1  10  186.47    6.27
  -2   1  10  208.34    6.88
   2  -1  10  211.58    6.84
  -2   1  10  183.55    6.73
   2  -1  10  203.71    6.11
  -2   1   9 1086.46   28.59
  -2   1   9  995.65   17.28
   2  -1   9  992.99   26.00
  -2  -1  -9  971.18   29.24
   2  -1   9 1025.55   16.67
  -2   1   9  963.86   17.72
   2  -1   9  987.54   17.38
   2   1  -9 1043.58   29.74
  -2   1   9  900.26   17.06
   2  -1   9  954.80   17.53
   2  -1   8 1917.91   26.32
   2  -1   8 1949.86   37.38
   2   1  -8 2001.27   41.54
  -2  -1  -8 1885.73   41.28
   2  -1   8 1983.02   27.51
  -2   1   8 1836.55   27.14
   2  -1   8 1887.02   26.79
  -2   1   8 2046.73   39.99
  -2   1   8 1851.31   26.78
   2  -1   7 1341.41   27.78
  -2   1   7 1281.79   28.36
  -2   1   7 1185.77   18.90
   2   1  -7 1304.44   29.29
  -2  -1  -7 1238.78   30.13
   2  -1   7 1252.90   19.13
   2  -1   7 1217.04   18.60
  -2   1   6 5572.54   73.83
  -2  -1  -6 5695.61   77.91
   2  -1   5 1110.06   21.27
  -2  -1  -5 1079.27   23.31
  -2   1   5 1030.56   21.41
   2  -1   4 1069.07   19.20
  -2   1   4 1035.70   19.88
  -2  -1  -4 1094.95   21.15
   2  -1   3  880.33   15.39
  -2   1   3  808.44   15.40
  -2  -1  -3  882.12   16.47
  -2   1   3  819.50   15.51
  -2   1   2  322.24    7.62
   2  -1   2  318.55    7.28
  -2  -1  -2  326.22    7.82
  -2   1   2  307.82    7.30
  -2  -1  -1 1346.09   17.42
   2  -1   1 1390.00   17.36
  -2  -1   0   92.45    3.52
  -2  -1   0   85.36    3.42
  -2  -1   1 1360.29   17.02
  -2  -1   1 1366.69   18.95
   2  -1  -1 1384.94   17.04
  -2  -1   1 1395.18   19.06
  -2  -1   2  326.04    7.35
   2  -1  -2  336.63    7.35
   2   1   2  350.24    7.24
  -2  -1   2  338.66    8.22
   2   1   2  315.08    6.73
  -2  -1   2  340.43    8.23
  -2  -1   3  854.13   15.65
   2  -1  -3  847.10   14.97
   2   1   3  839.55   14.49
  -2  -1   3  858.99   15.64
   2   1   3  811.66   14.09
  -2  -1   3  839.00   15.51
  -2  -1   4 1008.85   19.85
   2  -1  -4 1055.45   19.61
  -2  -1   4 1068.33   19.70
   2   1   4 1041.47   18.39
  -2  -1   4 1060.35   19.58
   2   1   5 1022.43   19.60
  -2  -1   5 1020.59   22.04
   2  -1  -5 1055.11   21.59
   2   1   6 5412.16   68.47
  -2  -1   6 5255.07   73.21
  -2   1  -6 5163.31   70.51
  -2  -1   7 1317.89   20.05
  -2  -1   7 1288.67   19.90
   2  -1  -7 1275.14   29.74
   2   1   7 1268.84   26.45
  -2  -1   7 1334.73   30.38
  -2   1  -7 1239.67   28.69
   2   1   7 1278.32   19.41
   2   1   7 1231.58   19.22
  -2  -1   8 1820.80   27.14
  -2  -1   8 1814.97   26.41
   2   1   8 1930.16   36.47
  -2  -1   8 1978.56   40.31
   2   1   8 1857.65   26.68
   2   1   8 1928.29   26.86
  -2  -1   8 1872.73   27.38
   2  -1  -8 1907.54   40.62
  -2   1  -8 1971.98   40.46
   2   1   8 1898.05   25.70
   2   1   8 1760.18   25.85
   2   1   9 1025.82   16.31
  -2  -1   9  978.17   18.27
   2  -1  -9 1022.90   30.07
  -2  -1   9  973.90   17.24
   2   1   9 1047.46   26.41
   2   1   9 1059.26   18.23
  -2   1  -9 1034.93   28.96
  -2  -1   9 1011.02   28.46
   2   1   9  993.04   17.41
  -2  -1   9  976.31   18.26
  -2  -1  10  251.32    7.98
  -2  -1  10  242.10    7.95
   2   1  10  243.35    7.62
   2   1  10  251.19    7.44
  -2  -1  10  259.57    7.38
   2   1  11  164.83    5.16
   2   1  11  154.05    5.18
   2   1  11  162.77    5.60
  -2  -1  11  158.03    5.61
  -2   1 -12   36.80    1.95
   2   1  12   39.57    2.23
   2   1  12   38.27    2.01
  -2   1 -12   36.85    1.95
   2   1  12   34.85    1.75
  -2  -1  12   38.88    2.19
   2  -2  12  313.68    6.19
  -2  -2 -12  278.73    5.60
   2  -2  12  303.59    6.42
  -2  -2 -12  286.26    5.65
  -2   2  12  273.49    5.05
  -2  -2 -11   63.69    2.94
   2  -2  11   71.46    3.58
   2  -2  11   68.44    3.39
  -2   2  11   62.85    2.76
  -2  -2 -11   62.61    2.92
  -2   2  10  373.42    9.41
  -2   2  10  384.57    9.56
   2  -2  10  366.85    9.31
   2  -2  10  373.39    7.88
   2  -2  10  377.54    9.54
  -2   2  10  359.86    8.43
  -2   2   9  120.54    5.26
  -2  -2  -9  121.37   10.14
   2  -2   9  113.60    5.16
   2  -2   9  131.54    4.71
  -2   2   9  135.13    9.51
   2   2  -9  130.05   10.20
   2  -2   9  122.49    5.27
   2  -2   9  117.65    8.59
  -2   2   9  122.27    4.83
  -2   2   9  124.68    5.36
  -2   2   8  534.47   11.55
  -2  -2  -8  534.32   20.99
   2  -2   8  528.47   18.04
   2  -2   8  515.74   10.42
  -2   2   8  519.74   10.80
  -2   2   8  535.51   18.48
   2   2  -8  556.44   19.78
  -2   2   8  507.25   11.34
   2  -2   8  578.93   12.02
   2  -2   8  520.71   11.38
  -2   2   7   57.18    3.21
  -2   2   7   54.48    2.97
   2  -2   7   56.79    3.24
   2  -2   7   60.08    5.57
  -2  -2  -7   51.04    6.06
   2   2  -7   52.95    5.41
  -2   2   7   45.05    4.89
  -2   2   7   55.55    3.16
   2  -2   7   54.90    3.14
  -2  -2  -6  169.75   10.00
   2  -2   6  184.03    8.92
  -2   2   6  166.91    8.90
  -2  -2  -5  189.32    9.52
   2  -2   5  184.53    8.17
  -2   2   5  175.08    8.35
  -2   2   4 1190.85   22.22
  -2   2   4 1210.87   22.73
  -2  -2  -4 1244.07   24.55
   2  -2   4 1210.91   22.11
  -2   2   3 1025.27   18.26
  -2  -2  -3 1048.81   20.13
   2  -2   3 1045.12   18.75
  -2  -2  -2 1708.19   25.68
  -2   2   2 1707.36   24.73
   2  -2   1 3356.11   36.88
   2  -2   1 3337.61   36.83
  -2   2   1 3275.94   43.94
  -2  -2   0 1498.08   21.88
  -2  -2   0 1461.55   21.76
   2  -2   0 1434.45   15.90
  -2   2   0 1388.43   22.66
   2  -2   0 1424.63   15.89
  -2  -2   1 3931.43   46.62
  -2  -2   1 3863.47   46.62
   2  -2  -2 1873.99   26.00
  -2  -2   2 1847.57   26.10
  -2  -2   2 1875.44   27.41
   2   2   2 1910.14   25.40
  -2  -2   2 1860.54   27.38
  -2  -2   3 1083.28   19.49
   2   2   3 1019.59   17.62
   2  -2  -3 1090.41   19.03
  -2  -2   3 1060.76   19.01
  -2  -2   3 1085.87   19.43
   2   2   4 1230.06   21.14
   2   2   4 1249.98   21.73
  -2  -2   4 1211.43   22.89
  -2  -2   4 1224.17   22.52
  -2  -2   4 1246.00   22.55
   2  -2  -4 1171.10   22.48
  -2  -2   5  182.92    8.88
   2   2   5  187.15    7.94
  -2  -2   5  197.91    8.50
   2  -2  -5  172.54    8.42
   2   2   6  170.98    8.25
  -2  -2   6  152.71    8.96
   2  -2  -6  165.18    9.22
   2   2   7   59.40    3.30
  -2  -2   7   64.13    3.62
   2   2   7   67.11    5.48
  -2   2  -7   64.90    5.78
  -2  -2   7   59.96    3.23
   2  -2  -7   65.90    6.44
  -2  -2   7   71.28    6.67
  -2  -2   7   66.39    2.94
   2   2   7   62.79    3.42
   2   2   7   60.94    3.31
  -2  -2   7   68.39    3.76
   2   2   8  538.26   11.25
  -2  -2   8  514.53   11.95
   2   2   8  541.50   17.35
  -2  -2   8  504.61   10.91
   2   2   8  500.62   11.21
   2  -2  -8  535.91   20.30
  -2   2  -8  513.56   18.44
  -2  -2   8  526.23   19.71
   2  -2  -9  128.73   10.39
   2   2   9  140.01    9.05
  -2  -2   9  124.59    9.74
  -2  -2   9  128.23    5.67
  -2   2  -9  139.76   10.17
  -2  -2   9  136.92    5.18
   2   2   9  135.22    5.12
   2   2   9  138.34    5.60
   2   2  10  376.84    9.37
   2   2  10  380.02    8.17
  -2  -2  10  370.43    9.77
  -2  -2  10  373.69    9.90
   2   2  10  363.21    8.42
  -2   2 -11   80.62    3.23
  -2   2 -11   80.17    3.22
   2   2  11   80.84    3.69
   2   2  11   83.39    3.71
  -2  -2  11   85.95    4.02
   2   2  12  350.95    6.75
  -2   2 -12  325.76    6.06
  -2   2 -12  326.39    6.06
   2   2  12  346.75    6.69
  -2  -2  12  347.81    7.07
   2  -3  12   21.30    1.17
  -2  -3 -12   20.21    1.26
  -2   3  12   19.30    1.15
  -2  -3 -11    4.14    0.76
  -2   3  11    4.08    0.94
  -2  -3 -11    3.65    0.73
   2  -3  11    4.39    0.88
  -2  -3 -10  285.64    6.98
   2  -3  10  317.15    8.04
   2  -3  10  299.41    8.21
  -2  -3 -10  293.17    7.08
  -2   3  10  307.65    8.09
  -2   3   9  708.15   13.78
   2  -3   9  670.91   21.46
  -2   3   9  660.86   13.11
   2   3  -9  747.02   24.08
   2  -3   9  678.17   13.77
  -2  -3  -9  618.54   23.64
  -2   3   9  715.44   22.08
   2  -3   9  692.96   13.57
   2   3  -8 1000.05   26.84
  -2  -3  -8  933.38   29.05
  -2   3   8  941.91   16.21
  -2   3   8  899.14   24.80
   2  -3   8  956.31   25.93
   2  -3   8  926.14   16.49
   2  -3   8  956.52   16.68
  -2   3   8  891.22   14.45
  -2   3   8  938.53   16.43
   2  -3   7  884.88   15.29
  -2   3   7  852.92   13.87
  -2   3   7  846.48   14.65
  -2  -3  -7  878.34   27.01
  -2   3   7  846.34   14.83
  -2   3   7  839.72   23.29
   2  -3   7  879.01   15.18
  -2   3   6  580.56   18.18
  -2  -3  -6  596.37   20.57
   2  -3   6  646.78   18.74
  -2  -3  -5  679.38   20.19
  -2   3   5  636.66   17.54
  -2   3   5  668.54   18.29
   2  -3   5  681.20   18.18
  -2   3   4  336.27   11.22
   2  -3   4  360.05   11.95
  -2   3   4  375.53   12.25
  -2  -3  -4  374.09   13.29
  -2  -3  -3   29.61    3.28
  -2   3   3   29.03    2.88
   2  -3   3   25.23    2.92
  -2   3   2  569.95   13.40
   2  -3   2  579.69   10.64
   2  -3   2  603.88   10.82
   2  -3   1  234.66    5.56
  -2   3   1  226.75    8.73
   2  -3   1  237.08    5.57
   2  -3   0  486.47    8.44
  -2   3   0  485.96   12.93
   2  -3   0  485.66    8.42
   2  -3  -1  226.74    5.51
  -2   3  -1  230.57    8.49
   2  -3  -1  215.91    7.00
   2  -3  -1  224.60    5.49
   2   3   2  635.28   13.37
   2  -3  -2  622.14   13.52
   2  -3  -3   31.58    3.06
  -2  -3   3   36.87    3.44
   2   3   3   33.52    2.91
   2  -3  -4  348.37   11.66
   2   3   4  379.67   11.64
   2   3   4  362.36   10.91
  -2  -3   4  358.91   12.23
   2   3   5  705.36   17.64
   2   3   5  675.18   16.92
   2  -3  -5  683.98   18.59
  -2  -3   5  651.59   18.83
  -2  -3   6  597.49   19.45
   2   3   6  619.13   17.60
   2  -3  -6  621.99   19.30
  -2  -3   7  897.92   13.81
   2   3   7  837.89   14.88
  -2  -3   7  900.03   16.09
   2   3   7  930.29   23.12
  -2  -3   7  921.11   13.85
  -2  -3   7  908.57   26.26
   2  -3  -7  897.76   25.56
   2   3   7  888.12   15.86
   2   3   7  895.28   15.75
  -2  -3   7  899.65   13.77
  -2  -3   7  933.65   16.63
  -2  -3   8  884.31   13.83
  -2   3  -8  841.10   24.01
  -2  -3   8  874.62   16.27
   2   3   8  889.46   23.15
  -2  -3   8  873.65   26.98
  -2  -3   8  835.48   16.61
   2  -3  -8  861.42   26.52
   2   3   8  875.61   15.97
   2   3   8  851.53   15.36
   2   3   8  855.18   15.74
   2   3   9  686.32   13.31
   2   3   9  701.54   20.78
  -2  -3   9  701.88   14.25
   2   3   9  708.34   13.57
  -2  -3   9  676.72   23.63
   2  -3  -9  678.09   24.17
   2   3   9  692.51   13.88
  -2   3  -9  704.67   22.69
  -2  -3   9  702.68   14.81
  -2   3 -10  333.87    7.33
   2   3  10  346.92    8.47
  -2   3 -10  342.22    7.41
   2   3  10  369.76    8.12
  -2  -3  10  369.53    9.56
   2   3  10  351.93    8.86
  -2  -3  11    2.70    0.89
  -2   3 -11    1.89    0.57
   2   3  11    3.20    0.86
   2   3  11    3.24    0.80
  -2   3 -11    2.49    0.61
   2  -3 -12   22.59    1.35
   2   3  12   18.35    1.10
   2   3  12   20.76    1.38
   2  -4  11  135.97    4.32
  -2  -4 -11  134.64    4.05
   2  -4  10   73.24    3.18
  -2  -4 -10   62.81    2.78
   2  -4  10   69.10    3.58
  -2  -4 -10   70.06    3.44
  -2   4  10   74.54    3.51
  -2  -4 -10   66.31    2.85
  -2  -4  -9   66.03    3.13
  -2  -4  -9   66.86    3.16
  -2   4   9   70.89    3.68
   2  -4   9   74.90    3.68
  -2   4   9   70.62    3.09
  -2   4   8   46.07    2.73
  -2  -4  -8   45.34    2.69
   2  -4   8   48.99    3.07
  -2   4   8   44.96    5.46
  -2  -4  -8   49.54    6.65
  -2  -4  -8   47.16    2.72
   2   4  -8   48.05    5.79
  -2   4   8   48.35    3.08
   2  -4   8   46.03    5.68
   2  -4   7  469.04   17.67
  -2   4   7  461.79    9.98
  -2   4   7  455.77    9.57
   2  -4   7  451.23    9.99
   2  -4   7  466.87   10.47
  -2   4   7  465.10   17.58
  -2  -4  -7  458.60   19.77
   2  -4   6   97.60    7.63
  -2   4   6   87.15    7.12
  -2   4   6   92.36    7.46
  -2  -4  -6  106.34    8.94
   2  -4   6   95.92    4.10
  -2   4   6  104.67    4.04
  -2   4   6   99.88    3.98
  -2   4   5   85.27    6.48
   2  -4   5   81.35    6.61
  -2  -4  -5   78.28    3.06
  -2  -4  -5   82.23    7.24
  -2   4   5   86.17    6.70
  -2  -4  -5   74.05    2.97
  -2  -4  -4  225.09   11.11
   2  -4   4  230.43    5.42
  -2   4   3   37.82    3.83
  -2  -4  -3   46.29    4.53
   2  -4   3   43.95    3.20
   2  -4   3   44.12    3.20
   2  -4   3   37.83    2.10
  -2  -4  -2 1192.26   15.88
  -2   4   2 1243.29   23.97
   2  -4   2 1279.19   19.61
  -2  -4  -2 1278.42   24.66
   2  -4   2 1233.64   19.36
   2  -4   2 1178.37   16.56
  -2  -4  -1 4831.15   62.07
  -2  -4  -1 4737.81   61.87
   2  -4   1 4444.63   53.93
   2  -4   1 4429.94   53.92
   2  -4   1 4673.60   51.45
  -2  -4  -1 4702.90   50.69
  -2  -4   0    9.44    0.97
   2  -4   0   12.84    1.53
  -2  -4   0   13.65    2.26
  -2   4   0   10.88    2.13
  -2  -4   0   14.72    2.32
   2  -4   0   12.99    1.52
   2  -4   0   14.19    1.28
   2  -4  -1 4949.27   55.64
   2  -4  -1 4598.08   59.28
  -2  -4   1 4636.21   52.01
  -2   4  -1 4844.59   63.96
   2  -4  -1 4989.57   55.82
  -2  -4   1 5032.80   62.83
  -2  -4   1 4979.42   62.66
   2  -4  -1 4690.87   52.27
  -2  -4   2 1313.32   17.49
   2   4   2 1416.14   24.65
  -2  -4   2 1393.90   25.70
   2  -4  -2 1353.63   21.08
  -2   4  -2 1305.19   26.16
   2  -4  -2 1308.41   17.36
   2  -4  -2 1330.73   24.09
   2  -4  -2 1343.41   21.08
  -2  -4   2 1382.52   25.56
  -2  -4   3   29.14    3.36
   2  -4  -3   26.47    3.11
  -2   4  -3   27.57    3.42
  -2  -4   3   34.23    3.65
   2   4   3   27.90    3.11
   2  -4  -3   26.92    1.65
   2  -4  -4  189.98    9.20
  -2  -4   4  201.67    9.31
  -2   4  -4  216.58    9.81
  -2  -4   4  187.49    8.99
   2  -4  -4  189.87    4.60
  -2   4  -5  104.80    6.96
   2   4   5   92.16    6.38
   2   4   5   87.56    6.47
  -2  -4   5   90.45    6.45
  -2  -4   5   94.76    7.49
  -2  -4   5   89.20    6.41
   2  -4  -5   86.61    6.78
  -2  -4   6   92.68    3.48
  -2  -4   6  109.03    4.70
  -2  -4   6   95.19    6.99
  -2  -4   6   90.75    6.83
   2   4   6   93.07    6.89
   2   4   6   92.23    7.01
  -2  -4   6  105.06    3.88
   2  -4  -6   91.89    7.51
  -2  -4   6  106.79    4.42
  -2  -4   6   88.27    7.80
   2   4   6   89.47    4.02
  -2  -4   6   99.41    3.78
   2   4   7  487.53   10.91
  -2  -4   7  513.63    9.65
  -2  -4   7  512.01   11.65
   2   4   7  498.87   17.29
   2   4   7  467.25   11.08
  -2  -4   7  514.22    9.65
   2  -4  -7  506.58   19.17
  -2  -4   7  464.70   19.26
  -2  -4   7  476.08    9.17
  -2  -4   8   64.99    3.01
  -2   4  -8   58.59    6.06
  -2   4  -8   62.26    2.85
   2   4   8   57.68    5.74
   2   4   8   70.62    3.55
  -2  -4   8   63.68    7.39
  -2   4  -8   60.30    2.79
   2  -4  -8   74.87    7.62
   2   4   8   67.61    3.89
  -2  -4   8   65.33    4.01
   2   4   8   66.41    3.78
  -2   4  -9   55.35    2.65
   2   4   9   62.62    3.53
   2   4   9   69.34    3.77
   2   4   9   57.82    3.16
  -2   4  -9   57.21    2.68
  -2  -4   9   67.12    3.95
   2   4  10   58.02    2.82
  -2   4 -10   62.77    2.55
   2   4  10   56.98    3.17
  -2   4 -10   62.84    2.55
   2  -4 -10   57.26    3.08
  -2  -4  10   58.22    3.37
   2   4  10   59.45    2.99
  -2  -4  11  139.92    4.40
   2  -4 -11  139.26    4.13
   2   4  11  132.78    4.20
  -2  -5 -11   52.49    2.05
   2  -5  11   55.95    2.16
   2  -5  10  137.96    4.50
   2  -5  10  134.43    4.63
  -2  -5 -10  123.24    4.17
  -2   5  10  125.01    4.01
  -2   5   9  578.20   10.27
   2  -5   9  603.05   11.99
  -2  -5  -9  574.52   11.57
  -2   5   9  586.26   10.92
  -2   5   8  365.03    8.33
   2  -5   8  382.54    9.40
  -2  -5  -8  379.47    9.53
  -2   5   8  377.77    8.58
   2  -5   7   19.84    2.06
  -2  -5  -7   18.60    4.08
  -2   5   7   18.93    1.86
  -2   5   7   15.52    3.47
  -2   5   7   17.49    1.73
  -2  -5  -7   18.06    2.05
  -2  -5  -6  613.84   22.56
   2  -5   6  593.11   11.75
  -2   5   6  552.21   19.29
  -2   5   6  559.02   19.87
  -2   5   6  582.77   11.36
  -2  -5  -6  605.99   12.56
  -2   5   6  602.18   10.89
  -2  -5  -5  658.29   12.78
  -2   5   5  616.46   19.68
  -2   5   5  654.27   11.87
  -2  -5  -5  644.60   22.11
   2  -5   5  663.07   11.96
  -2   5   5  647.95   20.77
  -2  -5  -4 1587.33   34.76
   2  -5   4 1590.98   21.19
   2  -5   3  338.08   10.02
   2  -5   3  342.92   10.04
  -2  -5  -3  322.16   13.46
  -2   5   3  320.84   12.77
   2  -5   3  328.25    7.50
  -2  -5  -2   16.76    1.44
   2  -5   2   16.12    2.04
  -2  -5  -2   22.19    3.37
   2  -5   2   18.53    2.17
  -2  -5  -2   18.73    3.12
  -2  -5  -2   18.96    3.05
  -2   5   2   15.03    2.78
   2  -5   2   17.22    1.59
  -2  -5  -1  179.63    4.94
  -2  -5  -1  178.43    9.12
   2  -5   1  194.36    5.50
   2  -5   1  217.89    7.35
  -2  -5  -1  192.72    9.53
   2  -5   1  221.76    7.42
   2  -5   0  606.60   10.86
   2  -5   0  648.93   13.51
  -2  -5   0  611.00   10.40
  -2  -5   0  615.44   17.42
   2  -5   0  657.19   13.53
   2  -5  -1  204.13    7.18
  -2   5  -1  193.25    9.71
  -2  -5   1  209.20    5.41
  -2  -5   1  189.29    9.17
  -2  -5   1  206.01    9.49
   2  -5  -1  193.93    7.06
   2  -5  -1  191.64    5.32
   2   5   2   24.20    3.22
  -2  -5   2   28.92    3.65
   2  -5  -2   25.00    2.63
   2  -5  -2   26.71    3.31
  -2  -5   2   32.82    2.08
   2  -5  -2   25.31    1.81
  -2  -5   2   27.44    3.56
  -2   5  -2   25.97    3.65
   2  -5  -2   22.91    2.54
  -2   5  -3  339.54   13.46
   2   5   3  360.71   12.86
   2  -5  -3  340.17    7.20
   2  -5  -3  333.16   10.49
   2  -5  -3  343.29   10.61
  -2  -5   3  350.63   13.07
   2  -5  -3  330.13   12.55
  -2  -5   3  368.21   13.31
   2   5   4 1494.14   29.25
   2  -5  -4 1498.53   19.94
  -2  -5   4 1626.70   21.04
  -2  -5   4 1477.75   30.47
   2  -5  -4 1475.46   30.87
   2   5   4 1464.11   21.60
  -2  -5   4 1460.74   19.98
  -2  -5   4 1455.49   30.28
  -2  -5   4 1603.02   20.96
   2  -5  -5  614.97   11.37
   2   5   5  576.61   11.00
  -2  -5   5  603.12   10.53
   2   5   5  633.93   19.47
  -2  -5   5  597.00   18.36
  -2  -5   5  634.60   10.49
   2  -5  -5  605.42   19.30
  -2  -5   5  594.54   18.47
   2   5   5  573.17   12.04
   2   5   5  637.26   18.74
   2   5   6  486.49   10.49
   2   5   6  462.59   11.05
  -2  -5   6  509.93    9.43
  -2  -5   6  516.62   11.04
   2  -5  -6  499.91   18.57
   2   5   6  530.56   17.70
   2   5   6  520.65   18.11
  -2  -5   6  533.95   17.58
  -2  -5   6  544.23   10.30
  -2  -5   6  530.56   17.63
  -2  -5   6  547.41   10.29
   2  -5  -6  496.52   10.44
   2   5   7   24.67    3.98
   2  -5  -7   21.95    4.03
  -2  -5   7   25.18    1.97
  -2  -5   7   23.98    2.29
  -2  -5   7   25.78    1.87
  -2  -5   7   22.89    1.90
   2   5   7   22.81    2.15
   2  -5  -7   22.15    2.09
   2   5   8  323.22    8.78
  -2  -5   8  326.81    8.77
   2   5   8  321.12    8.33
   2  -5  -8  319.05    8.22
  -2  -5   8  316.53    6.89
   2   5   9  581.01   11.40
   2   5   9  577.74   11.62
   2  -5  -9  574.55   11.16
  -2  -5   9  592.96   11.81
   2   5  10  150.81    4.53
   2   5  10  148.04    4.63
   2  -5 -10  148.09    4.52
  -2  -5  10  146.49    4.67
   2   5  11   48.84    2.04
   2  -5 -11   50.65    2.00
  -2  -5  11   45.42    1.81
  -2  -6 -10   76.89    2.72
  -2   6   9  346.46    7.00
   2  -6   9  375.28    7.56
   2  -6   9  382.10    8.31
  -2  -6  -9  358.61    7.86
   2  -6   8  269.51    6.95
  -2  -6  -8  255.44    7.15
  -2   6   8  247.00    6.46
   2  -6   8  249.79    7.03
  -2   6   8  241.90    5.83
  -2   6   7  272.51    7.17
   2  -6   7  289.95    7.83
  -2  -6  -7  263.74    7.75
  -2   6   6  249.79   13.47
  -2   6   6  278.21   13.78
  -2  -6  -6  262.83   14.92
   2  -6   6  280.62    7.67
  -2  -6  -6  287.03    8.12
  -2   6   6  271.36    7.29
  -2   6   5  633.99   21.79
   2  -6   5  620.64   11.11
  -2  -6  -5  623.94   22.88
  -2   6   5  620.04   20.70
  -2  -6  -5  668.63   23.45
   2  -6   5  642.31   12.02
  -2  -6  -5  643.13   12.85
  -2  -6  -5  585.37   22.32
  -2   6   4  163.85    9.83
  -2  -6  -4  167.77   10.98
   2  -6   4  175.97    5.58
   2  -6   4  181.60    5.50
  -2   6   4  176.99    5.50
   2  -6   4  185.13    5.03
  -2  -6  -4  164.33   11.06
  -2  -6  -4  179.95    5.99
  -2  -6  -4  184.99   11.62
  -2  -6  -3   14.69    3.27
  -2  -6  -3   15.13    3.33
  -2  -6  -3   21.99    3.91
  -2  -6  -3   20.17    1.91
   2  -6   3   20.21    1.60
   2  -6   3   23.43    1.84
  -2   6   3   22.90    1.83
   2  -6   3   20.25    1.91
  -2   6   3   17.95    3.43
  -2   6   2 2322.89   28.15
  -2   6   2 2113.00   41.56
  -2  -6  -2 2188.15   42.24
   2  -6   2 2275.12   29.75
  -2  -6  -2 2187.24   28.36
   2  -6   2 2315.12   27.45
  -2  -6  -2 2182.58   28.77
  -2  -6  -2 2123.51   41.99
  -2  -6  -1  762.19   13.11
  -2  -6  -1  798.90   22.39
  -2  -6  -1  777.55   22.02
   2  -6   1  811.53   14.21
  -2  -6   0 1940.97   25.62
  -2  -6   0 1856.25   37.07
  -2  -6   0 1875.69   37.05
  -2  -6   1  702.54   13.08
   2  -6  -1  867.16   14.11
  -2  -6   1  800.42   13.22
  -2  -6   1  772.89   21.44
  -2  -6   1  774.41   21.41
  -2  -6   2 2259.58   29.62
  -2  -6   2 2226.45   41.03
  -2  -6   2 2245.43   29.28
   2   6   2 2416.37   42.07
  -2  -6   2 2237.76   28.58
  -2  -6   2 2415.25   28.96
  -2  -6   2 2423.09   28.91
   2  -6  -2 2322.33   29.59
  -2  -6   2 2216.87   40.97
  -2  -6   2 2296.24   28.41
   2  -6  -2 2201.72   28.38
   2   6   3   19.80    3.38
   2   6   3   28.12    2.13
   2  -6  -3   26.65    2.02
  -2  -6   3   29.37    4.08
  -2  -6   3   25.46    1.97
  -2  -6   3   25.02    1.92
  -2  -6   3   25.03    1.93
  -2  -6   3   22.10    1.78
  -2  -6   3   23.57    1.83
   2  -6  -3   22.24    3.52
   2  -6  -3   23.71    1.87
  -2  -6   3   31.56    4.27
   2  -6  -4  182.53    5.25
  -2  -6   4  182.92    5.44
   2   6   4  164.37    5.66
   2   6   4  164.84    9.32
  -2  -6   4  177.38    5.13
  -2  -6   4  184.45    5.35
  -2  -6   4  171.20    9.75
   2  -6  -4  164.78    9.93
  -2  -6   4  182.02   10.04
  -2  -6   4  172.95    5.12
   2  -6  -4  170.75    5.32
  -2  -6   4  179.08    5.41
  -2  -6   5  697.08   12.31
   2   6   5  661.42   13.21
  -2  -6   5  680.39   20.48
   2   6   5  711.60   21.17
   2   6   5  670.23   21.44
  -2  -6   5  710.39   12.37
  -2  -6   5  671.61   20.34
   2  -6  -5  661.85   21.33
   2  -6  -5  688.86   12.48
  -2  -6   5  678.31   11.59
   2   6   6  258.17    7.80
  -2  -6   6  261.95    6.31
   2   6   6  275.70   13.07
   2   6   6  269.66   13.16
  -2  -6   6  285.74   12.92
  -2  -6   6  270.15   12.48
   2  -6  -6  269.79    7.21
   2  -6  -6  261.76   13.51
   2   6   7  262.97    7.87
  -2  -6   7  272.47    6.74
   2   6   7  259.55    6.95
  -2  -6   7  269.82    6.14
  -2  -6   7  263.35    6.60
   2  -6  -7  260.78    7.10
  -2  -6   8  245.22    5.54
   2   6   8  254.87    6.63
   2  -6  -8  254.86    6.73
  -2  -6   8  255.46    6.53
   2   6   9  330.79    7.65
   2   6   9  325.39    7.00
   2  -6  -9  323.65    7.14
   2   6  10   86.14    2.91
   2   6  10   78.01    2.60
   2  -6 -10   84.52    2.83
  -2   7   9  369.51    6.49
  -2  -7  -9  376.42    7.04
  -2   7   8  212.42    5.36
   2  -7   8  222.86    5.82
  -2  -7  -8  209.63    5.72
  -2  -7  -7  226.38    6.52
  -2   7   7  213.85    5.97
   2  -7   7  223.71    6.30
   2  -7   6 1475.07   21.53
  -2  -7  -6 1517.52   22.36
   2  -7   5    8.29    1.19
  -2  -7  -5    7.36    2.65
  -2  -7  -5    7.94    2.72
  -2   7   5    9.85    2.74
  -2   7   5    8.98    2.80
  -2   7   5   14.07    1.61
  -2  -7  -5    9.60    2.95
   2  -7   5    9.95    1.39
  -2  -7  -5   12.79    1.73
  -2   7   4 1937.23   26.13
   2  -7   4 2000.11   25.14
   2  -7   4 1955.35   26.02
  -2  -7  -4 1829.24   42.06
  -2  -7  -4 1989.31   27.44
  -2  -7  -4 1840.33   41.98
   2  -7   4 1973.76   26.64
  -2  -7  -3  228.23   12.95
  -2   7   3  226.65   12.73
  -2  -7  -3  229.39   13.15
   2  -7   3  245.17    6.33
   2  -7   3  244.20    7.18
   2  -7   3  242.46    6.10
  -2  -7  -3  232.05    6.90
  -2   7   3  244.19    6.49
  -2  -7  -2  718.33   23.26
  -2  -7  -2  760.51   13.65
   2  -7   2  770.04   14.39
   2  -7   2  746.62   12.35
  -2   7   2  785.16   12.83
  -2   7   2  694.32   23.21
  -2  -7  -2  695.40   22.91
  -2  -7  -1  431.62    9.66
  -2  -7  -1  437.30    9.49
  -2   7   1  435.14    8.53
   2  -7   1  396.44    9.84
   2  -7   1  426.84    8.57
  -2  -7  -1  410.51    9.18
  -2  -7  -1  433.32   17.16
  -2  -7  -1  414.69   16.76
   2  -7   0  467.29   10.72
   2  -7   0  478.38    9.33
  -2  -7   0  501.45   10.67
  -2  -7   0  494.28   10.20
  -2  -7   0  453.00   17.30
  -2  -7   0  489.56   17.97
  -2   7   0  507.58    9.03
  -2  -7   0  474.67    9.85
   2  -7  -1  405.27    9.57
  -2  -7   1  416.49    9.13
  -2  -7   1  394.56    8.13
  -2  -7   1  400.67    8.74
  -2  -7   1  365.56   15.25
  -2  -7   1  392.72    8.58
   2  -7  -1  369.03    8.14
  -2  -7   1  392.98    8.15
  -2  -7   1  396.98   15.91
   2  -7  -2  721.94   13.32
  -2  -7   2  736.38   22.04
   2   7   2  707.75   12.17
   2   7   2  708.70   22.09
   2  -7  -2  713.79   12.29
  -2  -7   2  701.30   12.30
  -2  -7   2  703.37   12.08
  -2  -7   2  708.22   21.59
  -2  -7   2  689.88   12.25
  -2  -7   2  714.46   12.09
   2   7   3  245.46    6.75
  -2  -7   3  241.67    6.59
  -2  -7   3  241.24    6.34
   2  -7  -3  248.43    6.53
  -2  -7   3  241.75    6.35
  -2  -7   3  249.16   12.27
   2   7   3  262.12   12.86
  -2  -7   3  254.01    6.58
   2  -7  -3  243.29    6.77
  -2  -7   3  238.54   12.01
  -2  -7   3  237.30    6.29
   2   7   4 1852.08   25.81
  -2  -7   4 1832.38   37.13
  -2  -7   4 1842.30   24.13
  -2  -7   4 1849.54   24.60
   2   7   4 1798.87   36.47
  -2  -7   4 1822.74   24.64
  -2  -7   4 1784.48   36.59
   2  -7  -4 1839.83   24.65
  -2  -7   4 1893.87   24.59
   2  -7  -4 1843.39   24.97
  -2  -7   4 1859.92   24.67
   2   7   5    5.97    2.08
   2   7   5    4.98    2.04
   2  -7  -5    8.57    2.44
  -2  -7   5    5.39    1.05
   2   7   5    4.75    1.13
  -2  -7   5    9.23    1.18
  -2  -7   5    6.19    1.08
   2  -7  -5    8.69    1.33
   2   7   6 1360.99   21.19
  -2  -7   6 1365.32   19.47
  -2  -7   6 1383.32   19.48
  -2  -7   6 1376.73   18.45
   2  -7  -6 1407.54   20.03
  -2  -7   7  218.76    5.05
   2  -7  -7  218.70    5.95
   2   7   7  222.86    6.65
   2   7   8  193.19    5.70
   2  -7  -8  203.90    5.29
  -2  -7   8  196.89    4.26
   2  -7  -9  376.95    6.81
  -2  -8  -8  250.30    5.20
  -2   8   8  255.94    5.10
  -2  -8  -7  233.95    5.77
  -2   8   6   83.98    3.39
  -2  -8  -6   88.12    3.75
  -2  -8  -5  371.07    7.44
   2  -8   5  343.28    7.33
  -2  -8  -5  377.56    8.71
   2  -8   5  356.28    7.61
  -2   8   5  363.60    7.93
   2  -8   4  410.50    9.09
  -2  -8  -4  418.07    8.64
   2  -8   4  423.28    8.24
  -2  -8  -4  429.79    9.64
  -2   8   4  402.87    8.60
   2  -8   3  174.66    5.95
  -2  -8  -3  176.60    5.47
  -2  -8  -3  157.71    5.57
   2  -8   3  172.61    4.97
  -2   8   3  175.82    5.23
   2  -8   2 1157.79   16.69
  -2  -8  -2 1086.30   17.35
  -2   8   2 1152.76   16.63
   2  -8   2 1145.89   18.87
  -2   8   2 1131.03   30.73
  -2  -8  -2 1087.39   29.72
  -2  -8  -2 1122.36   17.89
  -2  -8  -2 1051.01   29.22
   2  -8   1  103.14    3.87
  -2  -8  -1  111.61    4.43
  -2   8   1  113.81    9.49
   2  -8   1   94.21    4.57
  -2  -8  -1  103.13    8.63
  -2   8   1  109.79    3.83
  -2  -8  -1  106.02    8.69
  -2  -8  -1  112.05    4.51
   2  -8   0 1994.66   28.08
  -2  -8   0 1924.86   26.28
  -2  -8   0 1899.71   39.89
  -2  -8   0 2045.20   26.71
  -2  -8   0 1853.13   39.53
   2  -8   0 1868.05   25.17
  -2  -8   0 1999.91   26.47
   2  -8  -1  125.43    5.14
   2  -8  -1  104.58    4.01
  -2  -8   1   93.13    8.04
  -2  -8   1   99.04    4.11
  -2  -8   1  100.68    3.66
  -2  -8   1   96.31    4.00
   2   8   1  107.24    8.81
  -2  -8   1   95.84    8.02
  -2  -8   1   97.54    3.60
  -2  -8   1  126.11    4.65
   2  -8  -2 1184.24   18.62
  -2  -8   2 1150.14   28.80
   2   8   2 1226.15   30.51
  -2  -8   2 1135.58   17.56
  -2  -8   2 1151.63   17.27
  -2  -8   2 1138.01   16.61
   2   8   2 1158.44   16.62
  -2  -8   2 1167.98   17.61
   2  -8  -2 1116.67   17.04
  -2  -8   2 1149.47   28.77
  -2  -8   2 1141.01   16.63
   2  -8  -3  184.40    5.82
   2   8   3  193.81    5.65
  -2  -8   3  181.09    5.26
  -2  -8   3  182.32    5.46
  -2  -8   3  185.04    5.27
   2  -8  -3  184.26    5.48
  -2  -8   3  186.64    5.28
   2  -8  -4  433.52    9.02
  -2  -8   4  426.34    8.37
   2   8   4  453.31    9.46
  -2  -8   4  424.61    8.62
  -2  -8   4  455.54    8.99
  -2  -8   4  435.98    8.67
   2  -8  -4  439.43    9.01
   2   8   5  399.43    8.86
  -2  -8   5  389.27    7.42
   2  -8  -5  395.97    8.25
  -2  -8   5  382.85    7.90
  -2  -8   5  393.57    7.96
  -2  -8   6   74.74    2.63
   2   8   6   77.99    3.55
   2  -8  -6   77.82    3.19
   2   8   7  208.69    5.57
  -2  -8   7  203.09    4.12
   2  -8  -7  202.88    4.99
   2   8   8  258.03    5.59
   2  -8  -8  264.93    5.15
  -2  -9  -7   96.53    2.62
  -2   9   6  696.46   10.39
  -2  -9  -6  713.75   10.72
  -2   9   5   43.65    2.14
  -2  -9  -5   40.94    2.29
  -2  -9  -4  377.39    7.06
  -2   9   4  389.73    7.50
  -2  -9  -4  392.02    8.24
   2  -9   3  198.99    5.86
   2  -9   3  191.64    4.83
  -2  -9  -3  185.26    4.98
  -2   9   3  189.00    4.89
  -2  -9  -3  196.04    5.68
   2  -9   2  111.21    4.61
  -2  -9  -2  111.91    4.37
   2  -9   2  115.52    3.76
  -2  -9  -2  113.59    4.28
  -2  -9  -2  109.94    3.92
  -2  -9  -1  143.35    4.90
   2  -9   1  150.78    4.49
   2  -9   1  143.36    5.42
  -2  -9  -1  150.40    4.96
  -2  -9  -1  152.64    4.78
   2  -9   0  300.42    8.05
  -2  -9   0  296.27    7.05
  -2  -9   0  294.35    7.13
  -2  -9   0  273.64    6.90
   2  -9   0  297.70    6.60
  -2  -9   1  138.76    4.54
  -2  -9   1  147.88    4.78
   2  -9  -1  167.81    5.71
  -2  -9   1  160.10    5.00
   2  -9  -1  144.13    4.44
   2  -9  -2  101.42    4.23
  -2  -9   2   94.47    3.67
  -2  -9   2   93.33    3.17
  -2  -9   2  101.10    3.79
  -2  -9   2   92.96    3.15
   2  -9  -2   91.95    3.48
  -2  -9   2  100.03    3.61
   2  -9  -3  215.02    5.88
   2   9   3  205.11    4.97
  -2  -9   3  199.38    4.99
  -2  -9   3  196.68    5.29
   2  -9  -3  204.06    5.28
   2  -9  -4  396.36    7.70
   2   9   4  368.22    7.30
  -2  -9   4  373.09    6.81
   2  -9  -4  382.71    7.48
  -2  -9   5   46.88    1.89
   2   9   5   48.35    2.30
   2  -9  -5   48.51    2.24
   2  -9  -6  716.89   10.19
   2   9   6  718.38   10.62
   2  -9  -7   86.43    2.34
   2   9   7   87.22    2.58
  -2 -10  -5   63.15    2.17
  -2 -10  -5   57.81    1.89
  -2 -10  -4  284.46    5.67
  -2 -10  -4  277.34    5.37
  -2 -10  -3   23.74    1.53
  -2 -10  -3   23.75    1.59
  -2 -10  -2  172.62    4.05
  -2 -10  -2  166.76    4.46
   2 -10   2  169.90    3.96
  -2 -10  -2  176.04    4.53
   2 -10   1  296.47    6.94
  -2 -10  -1  275.11    5.66
  -2 -10  -1  293.14    6.10
   2 -10   1  281.29    5.51
  -2 -10  -1  283.59    6.14
  -2 -10   0  118.74    3.56
  -2 -10   0  125.35    3.68
   2 -10   0  126.46    3.50
  -2 -10   0  127.64    3.88
  -2 -10   1  277.29    5.60
  -2 -10   1  265.97    5.80
   2 -10  -1  269.21    5.48
  -2 -10   2  208.24    4.46
  -2 -10   2  216.09    4.92
   2 -10  -2  203.55    4.54
  -2 -10   3   32.78    1.44
   2 -10  -3   32.56    1.60
   2 -10  -3   36.43    1.90
  -2 -10   4  248.01    4.02
   2 -10  -4  263.12    4.74
   2 -10  -5   46.11    1.54
  -2 -11  -1  170.61    3.00
  -2 -11  -1  175.22    3.16
  -2 -11   0    5.39    0.45
   2 -11  -1  201.66    3.25
  -3   0   0    0.37    0.27
  -3   0   0    0.27    0.23
  -3   0   1  230.16    5.35
  -3   0   1  226.30    5.31
  -3   0   2 3239.49   39.15
   3   0   2 3341.39   37.59
  -3   0   2 3235.43   38.99
  -3   0   2 3306.87   41.79
   3   0  -2 3239.40   37.14
  -3   0  -2 3238.30   38.46
  -3   0   3 5739.47   67.01
   3   0  -3 5835.19   66.48
  -3   0  -3 5649.86   68.02
  -3   0   4 6793.56   83.47
   3   0  -4 7001.67   82.81
   3   0   5  308.27    9.80
   3   0  -5  293.99   10.38
  -3   0   5  296.36   10.77
  -3   0  -5  298.78   11.25
  -3   0   6 1697.65   32.73
   3   0  -6 1734.96   32.38
  -3   0  -6 1724.70   33.29
   3   0   7  126.74    4.68
  -3   0   7  125.43    5.07
   3   0   7  131.32    7.81
  -3   0   7  114.55    8.23
   3   0   7  120.44    4.71
   3   0  -7  115.66    8.16
  -3   0  -7  129.10    8.79
  -3   0   7  127.89    5.01
  -3   0   7  120.67    4.85
   3   0   7  116.88    4.39
   3   0   8   98.74    4.39
  -3   0   8   92.70    4.65
   3   0   8  110.55    7.69
  -3   0   8   96.39    8.02
   3   0   8   92.86    4.44
   3   0  -8   90.51    7.95
  -3   0  -8   96.54    8.14
   3   0   8   94.44    4.20
  -3   0   8   98.87    4.66
  -3   0   8   92.72    4.52
  -3   0   9  242.85   13.01
   3   0   9  241.84    6.51
   3   0   9  239.27   11.61
   3   0   9  242.64    7.52
   3   0  -9  220.14   13.07
  -3   0  -9  239.77   13.29
   3   0   9  238.94    7.09
  -3   0   9  246.89    7.58
  -3   0   9  242.77    7.58
   3   0   9  243.77    7.15
   3   0  10  136.34    4.96
  -3   0 -10  130.25    4.74
   3   0  10  138.04    5.42
  -3   0 -10  136.17    4.88
  -3   0  10  134.92    4.46
  -3   0  10  133.44    5.32
   3   0  11  190.95    5.55
  -3   0 -11  182.76    5.24
  -3   0 -11  194.46    5.37
   3   0  11  193.70    5.80
  -3   0  11  179.59    5.52
   3   0  11  190.49    5.20
   3   0  12  150.17    4.13
  -3   0 -12  137.10    3.74
  -3   0 -12  136.08    3.71
   3   0  12  141.07    3.27
   3   0  12  142.75    3.70
  -3   0  12  139.73    3.74
   3  -1  12  297.87    5.90
  -3  -1 -12  289.49    5.73
   3  -1  12  296.50    5.99
  -3  -1 -12  292.03    5.74
  -3   1  12  276.33    5.05
  -3  -1 -11  236.43    5.98
  -3  -1 -11  231.05    5.93
   3  -1  11  243.88    6.52
  -3   1  11  242.79    5.48
   3  -1  11  229.36    5.28
  -3   1  11  226.92    5.86
  -3  -1 -10  153.01    5.18
   3  -1  10  152.39    5.43
  -3  -1 -10  148.72    5.09
  -3   1  10  145.51    5.26
  -3   1  10  144.81    5.49
   3  -1  10  147.90    5.58
   3  -1  10  154.30    4.99
   3  -1   9  351.50    8.41
   3  -1   9  380.98    9.52
  -3   1   9  348.44   15.72
   3  -1   9  336.57   13.87
  -3  -1  -9  326.59   16.04
   3   1  -9  321.77   15.77
   3  -1   9  342.92    8.78
  -3   1   9  336.01    8.80
   3  -1   8  844.90   14.49
  -3   1   8  792.53   15.35
  -3   1   8  876.90   24.71
   3  -1   8  838.14   22.23
  -3  -1  -8  800.54   24.96
   3   1  -8  823.53   24.68
   3  -1   8  810.92   15.02
   3  -1   8  824.95   14.61
  -3   1   8  782.21   14.67
   3  -1   7  187.08    5.94
  -3  -1  -7  168.72   10.42
  -3   1   7  177.80   10.02
   3  -1   7  185.78    9.34
   3   1  -7  182.71   10.38
  -3   1   7  176.23    5.76
   3  -1   7  172.97    5.62
   3  -1   7  182.01    5.55
  -3   1   7  194.89    6.31
  -3  -1  -6   78.46    6.47
  -3   1   6   74.16    5.83
   3  -1   6   77.73    5.55
   3   1  -6   76.79    5.87
   3  -1   5  311.62   10.13
  -3   1   5  288.00   10.59
  -3  -1  -5  308.09   11.72
   3   1  -5  282.25   10.01
  -3   1   4 1242.76   22.34
   3  -1   4 1324.84   21.98
  -3  -1  -4 1373.90   24.83
   3   1  -4 1213.79   21.11
  -3   1   3  701.69   13.91
   3  -1   3  720.57   13.45
  -3  -1  -3  696.11   14.60
  -3   1   2 2977.21   40.24
   3  -1   2 2940.02   34.96
  -3   1   2 2826.19   34.83
  -3  -1  -2 2865.21   35.53
  -3   1   1   34.74    1.64
  -3   1   1   36.32    1.67
  -3   1   1   35.47    3.01
  -3  -1  -1   32.47    1.60
  -3  -1   0 6131.99   68.35
  -3  -1   0 6084.00   68.19
   3  -1  -1   54.80    1.87
  -3  -1   1   50.96    3.04
   3   1   1   48.49    1.76
   3   1   1   56.40    1.94
  -3  -1   1   52.37    3.12
   3   1   2 3043.57   34.60
  -3  -1   2 2944.31   35.63
  -3  -1   2 2846.81   34.76
   3  -1  -2 3020.72   34.98
  -3  -1   2 2874.02   38.02
  -3  -1   2 2943.06   38.17
   3   1   3  725.38   12.91
  -3  -1   3  706.19   13.56
  -3  -1   3  723.47   14.80
  -3  -1   3  711.77   14.73
   3  -1  -3  731.67   13.59
  -3  -1   4 1340.88   23.53
   3   1   4 1314.68   21.08
  -3  -1   4 1290.59   22.83
   3  -1  -4 1285.98   22.20
  -3   1  -4 1290.73   22.18
  -3  -1   4 1335.54   23.36
   3   1   5  319.10    9.72
  -3  -1   5  307.10   11.17
   3  -1  -5  289.36   10.50
  -3   1  -5  317.24   10.69
   3   1   6   82.72    5.43
  -3  -1   6   82.77    6.36
   3  -1  -6   73.49    5.81
  -3   1  -6   84.75    6.16
  -3   1  -7  192.16   10.55
  -3  -1   7  194.43    6.48
  -3  -1   7  171.97   10.15
  -3  -1   7  185.63    6.08
   3   1   7  174.32    5.81
  -3  -1   7  177.44    6.18
   3  -1  -7  176.44   10.12
   3   1   7  181.19    9.08
   3   1   8  870.80   15.44
  -3  -1   8  853.71   16.19
   3   1   8  906.72   22.93
  -3  -1   8  852.07   25.01
   3  -1  -8  840.89   25.08
  -3   1  -8  855.20   24.71
   3   1   8  857.96   15.59
  -3  -1   8  831.90   14.06
  -3  -1   8  844.77   15.46
  -3  -1   8  851.30   16.08
   3   1   9  342.15    8.87
  -3  -1   9  334.42    9.30
   3   1   9  352.45   14.35
  -3  -1   9  326.75   15.26
   3   1   9  334.90    9.03
   3  -1  -9  315.09   15.83
  -3   1  -9  325.53   15.28
   3   1   9  358.27    8.50
  -3  -1   9  322.65    7.44
  -3  -1   9  323.18    8.70
  -3   1 -10  190.27    5.74
   3   1  10  179.61    5.92
   3   1  10  180.52    5.21
   3   1  10  194.47    6.44
  -3  -1  10  177.90    6.35
  -3   1 -10  186.53    5.67
   3   1  11  238.48    5.93
  -3   1 -11  237.64    5.96
  -3   1 -11  248.86    6.06
   3   1  11  244.65    6.54
  -3  -1  11  228.54    6.49
   3   1  11  239.67    6.15
  -3   1 -12  270.42    5.37
   3   1  12  284.53    5.76
   3   1  12  290.62    5.35
  -3   1 -12  280.04    5.44
  -3  -1  12  280.06    5.72
   3  -2  12  148.48    3.60
  -3   2  12  120.22    2.63
  -3  -2 -12  121.76    2.75
   3  -2  12  147.44    3.77
   3  -2  11   27.58    2.09
  -3  -2 -11   31.56    1.98
   3  -2  11   30.88    2.13
  -3   2  11   30.53    1.91
  -3   2  11   29.04    1.70
  -3  -2 -11   29.76    1.94
   3  -2  10  267.67    7.46
   3  -2  10  286.86    7.64
  -3  -2 -10  275.44    7.01
  -3  -2 -10  267.02    6.91
  -3   2  10  270.61    6.76
  -3   2  10  288.48    7.74
  -3  -2  -9  394.34    9.00
  -3  -2  -9  394.25    9.01
   3  -2   9  389.50    9.67
  -3   2   9  374.97    9.56
  -3  -2  -9  365.44   17.04
   3  -2   9  380.46    9.38
  -3   2   9  377.27    8.82
   3  -2   9  416.30    8.63
   3  -2   8  270.54    7.78
  -3   2   8  298.39   13.70
   3  -2   8  275.00   12.46
   3  -2   8  266.57    6.93
  -3  -2  -8  264.74   14.30
   3   2  -8  278.35   13.97
  -3   2   8  279.39    7.95
   3  -2   8  271.08    7.64
  -3   2   8  265.26    7.25
  -3  -2  -7  896.25   26.61
  -3   2   7  895.13   15.81
  -3   2   7  945.79   24.30
   3  -2   7  958.04   23.41
   3  -2   7  978.45   16.06
   3   2  -7  940.42   24.65
   3  -2   7  953.06   15.66
  -3   2   7  952.77   16.05
  -3   2   7  948.95   15.37
  -3   2   6  778.77   20.55
   3  -2   6  869.78   20.70
  -3  -2  -6  852.53   23.94
   3   2  -6  778.44   20.46
   3  -2   6  856.79   13.68
  -3   2   6  867.38   14.22
   3  -2   5  790.19   18.24
  -3   2   5  753.02   19.11
  -3  -2  -5  806.23   21.18
  -3   2   4 2876.93   41.81
  -3  -2  -4 2854.18   33.35
  -3  -2  -4 2820.38   33.38
   3  -2   4 2974.01   40.89
  -3  -2  -4 2977.31   44.15
  -3   2   3   91.39    4.85
  -3   2   3   97.17    5.16
   3  -2   3   92.45    4.87
  -3  -2  -3   91.94    5.25
  -3   2   2  433.02   13.03
  -3  -2  -2  421.72   10.37
  -3  -2  -1  349.05   10.10
  -3   2   1  367.99    8.26
  -3  -2  -1  345.73    8.10
  -3  -2  -1  373.42   10.41
  -3   2   0   74.89    4.92
  -3  -2   0   80.52    4.43
  -3  -2   0   86.12    4.55
   3  -2  -1  373.54    7.86
   3   2   1  386.56    7.91
  -3  -2   1  369.84   10.12
  -3  -2   1  382.38   10.23
  -3  -2   2  494.23   12.38
  -3  -2   2  508.56   12.50
   3  -2  -2  495.07   10.44
   3  -2  -3  115.79    5.22
   3   2   3  118.78    5.10
   3   2   3  106.85    4.68
  -3  -2   3  107.96    5.76
  -3  -2   3  107.42    5.19
  -3  -2   3  116.66    5.94
  -3   2  -4 3049.80   33.98
   3   2   4 3020.26   40.60
  -3  -2   4 2892.41   42.98
  -3  -2   4 2874.73   42.14
   3  -2  -4 2790.34   41.43
  -3   2  -4 3023.74   34.01
  -3  -2   4 2870.05   42.76
  -3  -2   5  804.06   19.46
  -3  -2   5  796.64   19.23
   3   2   5  791.30   17.74
  -3  -2   5  747.16   19.08
   3  -2  -5  777.80   18.82
  -3  -2   6  852.75   14.80
   3   2   6  831.77   19.20
  -3  -2   6  818.12   21.87
   3  -2  -6  781.68   21.04
  -3   2  -6  850.31   20.50
  -3  -2   6  820.08   13.05
  -3  -2   7  958.14   14.86
   3   2   7  905.10   15.82
  -3  -2   7  946.16   16.69
   3   2   7  982.49   22.60
   3   2   7  902.13   15.57
   3  -2  -7  951.84   25.39
  -3   2  -7  943.59   23.94
  -3  -2   7  912.75   25.33
  -3  -2   7  956.79   16.89
   3   2   8  355.50    9.16
   3   2   8  364.40    9.19
   3   2   8  384.72   14.31
  -3  -2   8  360.52   16.16
   3  -2  -8  351.98   15.87
  -3   2  -8  366.60   15.60
  -3   2  -9  398.59    8.74
   3   2   9  408.15    9.56
  -3   2  -9  388.94    8.64
   3   2   9  395.92    9.79
  -3   2  -9  383.55   16.37
   3   2  10  243.82    6.31
  -3   2 -10  236.78    6.23
   3   2  10  235.20    6.95
   3   2  10  243.82    6.33
  -3   2 -10  239.10    6.26
   3   2  11   33.27    2.20
   3   2  11   34.98    2.24
  -3   2 -11   36.72    2.08
  -3  -2  11   36.74    2.48
  -3   2 -11   34.15    2.00
   3   2  12  148.77    3.62
   3   2  12  154.82    3.70
  -3  -2  12  154.63    3.90
  -3   3  12  203.37    3.56
   3  -3  11  101.02    3.38
  -3  -3 -11   94.22    3.13
  -3  -3 -11   96.67    3.17
  -3   3  11  103.20    3.45
  -3  -3 -11   98.39    3.20
  -3  -3 -10  131.03    4.40
  -3  -3 -10  130.02    4.40
   3  -3  10  144.80    4.90
   3  -3  10  148.44    5.20
  -3   3  10  137.14    4.96
  -3  -3  -9  346.67    8.17
  -3  -3  -9  342.50    8.13
   3  -3   9  351.27    8.74
   3  -3   9  349.29    8.86
  -3   3   9  341.76    8.73
   3  -3   8  557.78   18.67
  -3   3   8  578.18   19.32
   3  -3   8  568.20   11.78
  -3  -3  -8  565.92   21.52
   3   3  -8  557.06   19.93
  -3   3   8  555.07   11.68
   3  -3   8  551.23   11.74
  -3  -3  -8  567.37   11.12
  -3  -3  -8  561.45   11.12
  -3  -3  -7   54.44    3.02
  -3  -3  -7   56.41    3.10
  -3   3   7   57.23    5.76
   3  -3   7   56.83    5.68
   3  -3   7   51.87    3.13
  -3  -3  -7   50.15    6.21
   3   3  -7   44.33    5.10
   3  -3   7   56.13    3.22
  -3   3   7   53.32    3.13
  -3   3   7   55.54    2.78
  -3  -3  -6  155.96    5.04
  -3   3   6  168.99    9.56
   3  -3   6  150.78    8.68
   3  -3   6  164.45    5.25
  -3  -3  -6  158.40   10.34
   3  -3   6  152.72    5.06
  -3   3   6  165.93    5.28
  -3  -3  -6  152.43    5.01
  -3   3   6  161.15    4.73
  -3  -3  -5  889.71   13.75
   3  -3   5  881.88   21.12
  -3  -3  -5  881.17   23.71
  -3  -3  -5  872.79   13.69
  -3  -3  -4  945.14   14.12
  -3  -3  -4  926.58   14.00
  -3   3   4  893.40   20.50
  -3   3   4  997.63   21.94
  -3  -3  -4 1003.94   23.21
   3  -3   4 1002.40   13.62
   3  -3   4 1004.75   21.48
  -3  -3  -3 2201.15   35.57
   3  -3   3 2263.90   26.41
  -3   3   2  173.94    7.01
  -3  -3  -2  165.06    7.08
  -3  -3  -1 4139.14   53.35
  -3  -3  -1 4032.17   49.28
  -3  -3  -1 3998.87   53.05
  -3  -3   0  175.43    7.42
  -3  -3   0  187.82    7.75
  -3   3   0   99.76    6.33
   3  -3  -1 3644.49   46.92
   3  -3  -1 3948.40   43.22
  -3  -3   1 4067.86   52.50
  -3   3  -1 3710.82   54.26
  -3  -3   1 4020.25   52.36
   3   3   2  175.07    6.49
  -3   3  -2  182.13    8.96
   3  -3  -2  188.63    6.82
   3  -3  -2  180.57    4.50
  -3  -3   2  179.06    7.89
  -3  -3   2  193.80    8.19
  -3  -3   3 2151.76   35.13
   3   3   3 2162.77   31.36
   3  -3  -3 2144.43   32.80
   3  -3  -3 2194.02   25.88
  -3  -3   3 2189.00   35.39
  -3   3  -4 1050.63   14.37
  -3   3  -4 1051.31   14.35
   3   3   4 1043.05   20.34
   3   3   4 1060.96   21.16
  -3  -3   4 1012.52   22.13
  -3  -3   4 1022.25   22.41
   3  -3  -4  985.65   21.07
  -3  -3   4 1004.24   22.21
   3  -3  -4  991.82   13.88
  -3   3  -5  890.66   13.22
   3   3   5  899.56   20.40
  -3  -3   5  913.89   21.92
  -3  -3   5  897.07   22.31
  -3  -3   5  929.43   21.93
  -3   3  -5  883.70   13.20
   3  -3  -5  878.86   21.24
  -3   3  -6  156.51    4.66
  -3   3  -6  155.43    4.66
  -3  -3   6  157.90    4.78
  -3  -3   6  165.70    5.84
  -3  -3   6  156.11    9.61
   3   3   6  159.36    5.12
  -3  -3   6  170.59    4.88
   3  -3  -6  147.94    8.97
  -3  -3   6  168.45    4.85
  -3   3  -7   87.69    3.51
   3   3   7   62.80    3.58
  -3  -3   7   64.72    3.12
  -3   3  -7   86.19    3.47
   3   3   7   63.76    5.54
  -3  -3   7   85.09    7.61
  -3  -3   7   65.19    2.95
   3   3   7   60.78    3.35
   3  -3  -7   68.40    6.57
   3   3   7   64.81    3.75
  -3   3  -7   64.34    5.83
  -3  -3   7   69.23    3.92
  -3  -3   7   66.54    2.97
   3   3   8  589.75   12.41
  -3   3  -8  564.67   10.62
  -3   3  -8  563.51   10.59
  -3  -3   8  572.56   10.78
  -3  -3   8  588.76   12.93
   3   3   8  602.79   18.31
  -3  -3   8  576.29    9.95
   3   3   8  601.71   12.10
  -3  -3   8  544.73   20.62
   3  -3  -8  574.37   20.60
   3   3   8  588.78   12.57
  -3   3  -8  565.60   19.12
  -3  -3   8  582.36    9.94
   3   3   9  329.08    8.78
  -3   3  -9  331.35    7.52
   3   3   9  337.31    8.58
  -3   3  -9  336.95    7.59
  -3  -3   9  339.09    9.29
   3   3   9  349.29    8.83
  -3   3 -10  159.26    4.67
  -3   3 -10  159.40    4.67
   3   3  10  168.91    5.34
   3   3  10  165.71    5.56
  -3  -3  10  163.23    5.82
   3   3  10  170.27    5.19
   3   3  11   97.00    3.32
  -3   3 -11   92.48    2.98
  -3   3 -11   90.88    2.96
   3   3  11   99.14    3.63
  -3  -3  11   97.72    3.76
   3  -3 -11   95.60    3.18
  -3  -3  12  195.48    4.08
   3  -4  11   63.37    2.60
  -3   4  11   62.87    2.45
   3  -4  10   61.72    3.17
  -3  -4 -10   64.43    2.91
  -3  -4  -9  207.60    5.72
   3  -4   9  229.67    6.26
  -3  -4  -9  204.39    5.69
   3  -4   9  234.42    6.86
  -3  -4  -9  233.07    6.55
  -3   4   9  227.25    6.44
  -3   4   8  219.23    5.79
  -3  -4  -8  219.67    6.20
  -3  -4  -8  209.74    6.11
   3  -4   8  232.98    6.68
  -3  -4  -8  213.65   13.15
   3   4  -8  224.27   12.15
   3  -4   8  220.17    6.89
  -3  -4  -8  227.13    6.94
  -3   4   8  226.67    6.63
  -3  -4  -7 1969.44   26.69
  -3   4   7 2073.68   40.34
   3  -4   7 2022.92   27.27
  -3  -4  -7 2081.92   44.66
  -3   4   7 2029.20   27.22
  -3  -4  -7 1999.38   26.74
  -3   4   7 2055.74   26.45
  -3  -4  -6 1039.69   16.11
  -3  -4  -6 1033.32   16.08
   3  -4   6 1069.32   16.44
  -3  -4  -6 1098.27   29.81
  -3   4   6 1040.20   15.91
  -3   4   6 1037.75   16.23
  -3   4   5  666.31   11.47
  -3  -4  -5  653.71   11.37
  -3   4   5  621.20   18.76
  -3   4   5  646.48   19.52
  -3  -4  -5  675.74   21.55
  -3   4   5  688.12   11.44
  -3  -4  -5  641.46   11.29
   3  -4   5  658.19   11.62
  -3  -4  -5  676.12   12.44
  -3   4   4  427.64   14.34
  -3   4   4  457.44   15.47
  -3  -4  -4  451.27   16.16
   3  -4   4  484.69    8.84
   3  -4   3 1299.19   17.65
  -3  -4  -3 1249.04   26.80
  -3  -4  -2  437.08   15.29
  -3  -4  -2  458.35   13.92
  -3   4   2  463.63   13.60
   3  -4   2  483.28    8.92
  -3  -4  -1   33.00    3.84
  -3  -4  -1   33.16    3.85
  -3   4   1   33.76    4.10
   3  -4   1   35.25    2.13
  -3  -4   0  375.00   12.90
  -3  -4   0  363.24   12.70
   3  -4   0  387.65    7.85
  -3   4  -1   39.33    4.47
  -3  -4   1   39.71    4.04
   3  -4  -1   44.33    2.34
  -3  -4   1   34.43    3.78
   3  -4  -2  519.70    9.30
  -3  -4   2  530.57   15.64
   3  -4  -2  517.89   13.74
  -3  -4   2  537.07   15.85
   3   4   2  558.60   14.10
  -3  -4   3 1352.93   27.64
   3   4   3 1354.43   24.26
  -3   4  -3 1399.99   30.05
   3  -4  -3 1345.12   25.19
  -3  -4   3 1353.11   27.65
   3  -4  -3 1274.13   17.65
   3  -4  -4  422.84    7.98
   3   4   4  450.83   13.53
   3   4   4  458.06   14.21
  -3   4  -4  456.51   16.43
  -3  -4   4  425.56   14.71
   3  -4  -4  418.17   13.66
  -3  -4   4  424.95   14.68
  -3  -4   5  675.12   11.59
  -3  -4   5  624.61   10.98
   3   4   5  576.77   12.17
   3   4   5  672.34   18.02
   3   4   5  696.30   18.81
  -3  -4   5  640.20   18.93
  -3  -4   5  654.09   19.05
   3  -4  -5  622.38   18.55
  -3  -4   5  655.82   11.51
  -3   4  -5  680.85   20.56
  -3  -4   5  667.71   12.19
  -3   4  -6  949.56   14.29
  -3   4  -6  956.83   14.30
  -3  -4   6  954.04   14.83
  -3  -4   6  921.18   24.40
  -3  -4   6  962.99   24.69
   3   4   6 1024.06   24.42
  -3   4  -6 1055.18   26.26
   3  -4  -6  925.92   24.75
  -3  -4   6  976.34   15.02
   3  -4  -6  923.45   15.07
   3   4   6  952.99   16.05
  -3  -4   6 1007.73   16.80
  -3  -4   6  980.32   15.05
   3   4   7 2006.00   27.87
  -3  -4   7 1941.50   25.64
  -3   4  -7 1984.05   25.24
  -3  -4   7 2008.65   25.69
   3  -4  -7 1994.43   40.51
  -3  -4   7 1954.35   25.57
  -3  -4   7 2008.69   28.42
  -3   4  -7 2048.81   25.37
   3   4   8  252.19    7.47
  -3   4  -8  223.52    5.80
  -3   4  -8  222.57    5.79
   3   4   8  250.55    7.75
  -3  -4   8  243.22    5.93
   3   4   8  239.26    6.74
   3  -4  -8  234.62   12.98
  -3   4  -8  243.05   12.01
  -3  -4   8  238.73    5.89
   3  -4  -8  233.71    6.64
  -3  -4   8  240.55    7.61
  -3  -4   8  235.19    6.14
   3   4   9  230.72    6.87
   3   4   9  223.35    6.80
   3   4   9  230.94    6.20
  -3   4  -9  206.55    5.31
   3  -4  -9  226.68    6.23
  -3  -4   9  214.12    6.90
  -3   4  -9  204.83    5.31
   3   4  10   54.36    2.77
   3   4  10   54.83    2.51
  -3  -4  10   53.60    3.00
   3  -4 -10   51.64    2.58
   3   4  10   51.47    2.86
   3   4  11   74.77    2.83
   3   4  11   73.37    2.25
  -3  -4  11   73.93    2.80
   3  -4 -11   69.86    2.31
   3  -5  11   47.76    1.66
  -3   5  11   48.57    1.82
   3  -5  10  446.13    8.24
  -3  -5 -10  425.59    7.52
  -3   5   9  448.16    7.81
  -3  -5  -9  440.78    8.90
   3  -5   8  646.02   12.49
  -3   5   8  628.09   11.03
  -3  -5  -8  647.56   12.27
  -3  -5  -7    2.38    1.87
  -3   5   7    3.04    0.84
  -3   5   7    2.93    0.86
   3  -5   7    1.64    0.82
  -3   5   7    0.72    0.92
  -3  -5  -7    1.48    0.82
  -3   5   6  239.92    6.52
  -3   5   6  219.69   11.95
   3  -5   6  233.15    6.75
  -3  -5  -6  232.77    7.08
  -3   5   6  229.99    6.07
   3  -5   5   79.51    3.28
  -3   5   5   78.81    3.54
  -3   5   5   70.80    6.48
  -3   5   5   70.93    6.71
  -3  -5  -5   87.04    7.89
   3  -5   5   80.92    3.64
  -3  -5  -5   82.38    3.95
  -3   5   4 1549.32   21.80
   3  -5   4 1644.05   22.24
  -3   5   4 1466.14   31.72
  -3  -5  -4 1624.58   35.44
   3  -5   4 1681.40   22.10
   3  -5   4 1685.24   20.85
  -3  -5  -4 1574.78   22.71
   3  -5   3  214.10    6.00
   3  -5   3  212.34    5.59
  -3   5   2  299.54   12.21
  -3  -5  -2  312.75   12.50
   3  -5   2  324.93    7.62
   3  -5   1 2390.15   30.36
   3  -5   0  113.52    4.23
  -3   5  -1 2334.57   44.44
   3  -5  -1 2439.57   30.37
  -3   5  -2  300.16   13.89
   3   5   2  305.82   11.49
   3  -5  -2  307.53    7.17
   3  -5  -3  208.01    9.71
  -3  -5   3  222.86    6.10
  -3  -5   3  223.64    6.12
  -3  -5   3  200.63    5.56
   3  -5  -3  210.09    5.70
   3   5   3  216.67    9.59
  -3   5  -3  216.86   11.87
   3   5   4 1480.68   22.54
  -3  -5   4 1538.03   21.18
  -3  -5   4 1570.93   20.87
   3   5   4 1684.51   31.26
   3  -5  -4 1585.97   31.59
  -3   5  -4 1692.13   35.91
  -3  -5   4 1528.47   20.56
   3  -5  -4 1565.23   20.83
   3  -5  -4 1590.02   21.01
   3   5   5   87.03    4.36
   3   5   5   94.59    6.90
   3   5   5   90.07    7.05
  -3  -5   5   93.26    3.46
  -3  -5   5   89.71    3.67
  -3  -5   5   95.01    3.91
   3  -5  -5  100.82    7.46
   3   5   5   93.94    4.00
  -3  -5   5   92.78    3.84
   3  -5  -5   97.40    3.79
   3   5   6  241.19    7.03
  -3  -5   6  248.15    6.55
  -3  -5   6  230.36    6.16
   3   5   6  266.59   12.24
   3  -5  -6  228.56   11.93
   3  -5  -6  235.56    6.41
  -3  -5   6  250.69    7.09
  -3  -5   6  246.35    6.51
   3   5   6  230.64    7.56
  -3  -5   7    2.88    0.92
   3   5   7    0.72    0.70
  -3  -5   7    0.67    0.60
   3   5   7    3.32    1.66
   3  -5  -7    2.72    1.69
  -3  -5   7    1.13    0.65
   3  -5  -7    2.18    0.84
  -3  -5   7    1.30    0.65
   3   5   8  618.23   12.04
  -3  -5   8  623.65   10.61
   3  -5  -8  598.02   11.11
  -3  -5   8  619.29   12.23
   3   5   9  453.49    9.46
   3   5   9  463.32    9.85
  -3  -5   9  461.34    9.55
   3  -5  -9  439.51    8.64
   3   5  10  409.66    7.84
   3   5  10  422.93    8.03
  -3  -5  10  416.01    7.72
   3  -5 -10  398.34    7.16
   3   5  11   26.13    1.04
   3   5  11   34.21    1.50
  -3   6  10   41.97    1.78
   3  -6  10   42.44    1.95
   3  -6   9   16.61    1.34
   3  -6   9   16.33    1.51
  -3  -6  -9   16.18    1.35
  -3   6   8  666.18   11.11
   3  -6   8  667.89   12.20
  -3  -6  -8  697.35   11.89
   3  -6   7  956.78   15.90
  -3  -6  -7  972.50   15.88
  -3   6   6 1995.89   41.25
  -3  -6  -6 2080.07   44.76
  -3   6   6 2021.34   27.35
   3  -6   6 2164.81   28.35
  -3  -6  -6 2157.81   28.74
  -3  -6  -5  173.00   12.13
   3  -6   5  180.10    5.36
  -3   6   5  196.50    5.89
  -3   6   5  186.17   10.96
  -3   6   5  188.91   11.38
  -3  -6  -5  204.94   12.50
  -3  -6  -5  162.92   11.85
   3  -6   5  207.61    6.11
  -3  -6  -5  192.63    6.25
   3  -6   4 1010.48   16.25
  -3  -6  -4  894.65   28.33
  -3   6   4  947.62   25.49
  -3  -6  -4 1013.72   28.15
  -3  -6  -4  885.71   28.33
   3  -6   4 1033.52   15.98
   3  -6   4 1044.06   14.85
  -3  -6  -4 1007.77   16.59
  -3  -6  -3   24.13    4.39
  -3   6   3   27.11    4.03
  -3  -6  -3   27.11    4.60
   3  -6   3   38.31    2.36
   3  -6   3   34.54    2.04
  -3  -6  -3   29.35    2.27
  -3   6   3   29.92    2.13
   3  -6   3   35.49    2.57
  -3   6   2  134.62    9.03
  -3  -6  -2  147.59   10.14
  -3  -6  -2  129.91    9.49
  -3   6   2  164.37    4.91
   3  -6   2  162.18    4.87
   3  -6   2  150.32    4.37
  -3  -6  -2  146.67    4.96
   3  -6   2  150.77    5.41
  -3  -6  -1  260.66   13.25
  -3  -6  -1  317.43    7.18
  -3   6   1  299.83   13.47
  -3  -6  -1  280.14   13.59
  -3   6   1  311.10    6.95
  -3  -6  -1  311.14    7.13
   3  -6   1  309.37    6.54
  -3  -6  -1  286.72    7.05
   3  -6   1  300.95    7.96
  -3  -6   0   12.95    1.43
   3  -6   0   10.15    1.46
  -3  -6   0   10.14    2.66
  -3  -6   0   10.64    1.37
  -3  -6   0   14.38    1.51
  -3  -6   0   10.44    2.70
   3  -6   0    9.22    1.10
  -3  -6   0   11.14    1.30
  -3  -6   1  348.00    7.84
  -3  -6   1  308.57    7.57
  -3  -6   1  279.91   13.19
  -3  -6   1  334.96    7.75
  -3  -6   1  283.01   13.22
  -3  -6   1  313.39    7.10
   3  -6  -1  324.63    6.93
   3  -6  -1  340.03    8.29
  -3  -6   2  210.30    6.05
   3   6   2  190.18    5.52
   3   6   2  202.13   10.20
  -3  -6   2  200.28    5.88
  -3  -6   2  184.19    5.60
  -3  -6   2  203.82    5.96
  -3  -6   2  183.19    5.25
   3  -6  -2  192.91    5.20
   3  -6  -2  198.62    6.04
  -3  -6   3   17.42    1.72
   3   6   3   16.14    2.94
  -3  -6   3   22.12    1.88
   3   6   3   18.21    1.82
  -3   6  -3   17.04    3.53
  -3  -6   3   19.72    1.84
   3  -6  -3   16.84    1.71
  -3  -6   3   19.78    1.68
   3  -6  -3   19.64    1.66
   3   6   4  886.44   15.67
  -3  -6   4  870.06   14.39
  -3  -6   4  891.59   14.21
  -3  -6   4  901.43   14.81
   3  -6  -4  869.26   23.12
  -3  -6   4  916.54   14.86
   3  -6  -4  896.82   14.43
  -3  -6   4  889.44   13.99
   3  -6  -4  867.94   13.98
  -3  -6   5  149.55    4.84
  -3  -6   5  145.71    4.56
   3  -6  -5  148.51    9.45
   3   6   5  142.86    5.66
   3   6   5  167.53    9.60
   3   6   5  163.70    9.85
   3  -6  -5  142.15    4.73
  -3  -6   6 1920.94   24.70
   3   6   6 2027.17   37.76
   3   6   6 2028.15   38.30
  -3  -6   6 1845.15   25.04
   3   6   6 1893.39   27.61
   3  -6  -6 1943.80   39.10
   3   6   6 1886.26   25.57
   3  -6  -6 1882.32   25.01
  -3  -6   6 1842.11   25.01
  -3  -6   7  868.71   13.60
   3   6   7  893.26   14.75
  -3  -6   7  916.56   14.17
   3   6   7  877.91   16.08
  -3  -6   7  909.71   14.12
   3  -6  -7  912.06   14.30
   3   6   8  652.20   11.49
  -3  -6   8  639.04   10.28
   3  -6  -8  645.77   10.88
   3   6   9   29.31    1.83
   3   6   9   33.54    2.17
   3  -6  -9   32.30    1.79
   3   6  10   55.23    2.12
   3   6  10   52.09    1.81
   3  -7   9   56.52    2.17
  -3   7   9   51.48    1.81
  -3  -7  -9   51.49    1.74
  -3   7   8  597.81    9.62
   3  -7   8  631.65   10.47
  -3   7   8  609.10    9.38
  -3  -7  -8  625.48    9.91
  -3   7   7   45.63    2.44
   3  -7   7   45.52    2.59
  -3  -7  -7   50.55    2.70
  -3   7   6   33.61    2.27
   3  -7   6   37.15    2.48
  -3  -7  -6   38.49    2.58
   3  -7   5  267.43    6.54
   3  -7   5  291.89    7.30
  -3  -7  -5  285.91    7.59
  -3   7   4 1342.65   19.80
  -3   7   4 1374.28   33.71
  -3  -7  -4 1374.60   36.23
  -3  -7  -4 1401.84   36.32
   3  -7   4 1417.41   20.12
  -3  -7  -4 1402.37   20.84
   3  -7   4 1425.66   20.61
   3  -7   3  386.34    9.27
  -3  -7  -3  363.38   17.30
  -3  -7  -3  362.07   17.36
  -3   7   3  373.21    8.32
   3  -7   3  394.46    8.43
   3  -7   3  394.10    7.81
  -3  -7  -3  367.44    8.80
   3  -7   2  989.01   17.18
  -3   7   2  960.70   27.08
  -3   7   2  995.54   15.41
   3  -7   2 1049.84   15.55
   3  -7   2 1022.86   15.03
  -3  -7  -2  966.02   16.13
  -3  -7  -2  975.28   28.85
  -3  -7  -2  939.20   28.45
   3  -7   1  174.75    6.26
  -3   7   1  183.49    5.22
  -3   7   1  187.01   11.36
  -3  -7  -1  174.30   11.46
   3  -7   1  194.15    5.42
   3  -7   1  186.26    5.06
  -3  -7  -1  175.07    5.57
  -3  -7  -1  168.94   11.22
  -3  -7   0  288.12    6.95
  -3  -7   0  291.44    7.77
  -3  -7   0  280.69    7.59
  -3  -7   0  286.15   14.42
  -3  -7   0  280.04    6.91
  -3  -7   0  278.67   14.15
   3  -7   0  286.42    6.63
  -3  -7   0  271.68    7.02
   3  -7   0  293.78    8.25
   3  -7  -1  191.87    6.39
  -3  -7   1  188.14   11.41
   3   7   1  185.59   10.68
  -3  -7   1  184.80    5.87
  -3  -7   1  175.77    5.38
  -3  -7   1  169.40   10.85
  -3  -7   1  173.90    5.33
  -3  -7   1  166.27    5.19
   3  -7  -1  186.02    5.20
   3  -7  -2 1058.37   17.30
  -3  -7   2 1014.62   16.04
  -3  -7   2 1047.21   28.02
  -3  -7   2 1039.24   16.61
  -3  -7   2 1004.60   16.32
   3   7   2 1095.46   26.94
  -3  -7   2 1027.06   16.11
  -3  -7   2 1057.01   28.10
  -3  -7   2 1032.86   15.90
   3  -7  -2 1005.08   15.43
   3  -7  -3  426.80    9.48
   3   7   3  423.88    9.32
  -3  -7   3  418.07    9.11
  -3  -7   3  422.21    9.12
   3   7   3  426.54   15.52
  -3  -7   3  420.88    9.01
  -3  -7   3  420.99   16.77
  -3  -7   3  415.35    8.65
  -3  -7   3  429.27   16.95
   3  -7  -3  421.57    8.64
  -3  -7   3  411.36    8.92
   3  -7  -4 1397.51   20.09
   3   7   4 1402.18   21.06
  -3  -7   4 1390.32   19.84
  -3  -7   4 1379.13   19.97
  -3  -7   4 1401.57   19.81
   3   7   4 1447.20   31.19
   3   7   4 1422.76   32.20
  -3  -7   4 1360.84   31.84
  -3  -7   4 1406.58   32.14
   3  -7  -4 1387.05   19.44
  -3  -7   4 1385.30   19.95
   3   7   5  254.97    7.44
  -3  -7   5  251.60    6.31
  -3  -7   5  263.03    6.72
   3  -7  -5  256.81    6.40
  -3  -7   5  258.36    6.67
  -3  -7   6   40.90    2.26
  -3  -7   6   37.08    2.30
   3   7   6   38.19    2.77
  -3  -7   6   36.56    2.27
   3  -7  -6   42.78    2.43
   3   7   7   59.18    3.24
   3  -7  -7   55.24    2.55
  -3  -7   8  589.39    8.83
   3  -7  -8  586.56    9.20
   3  -7  -9   31.33    1.30
  -3  -8  -8  329.55    4.90
   3  -8   7  112.25    3.27
  -3  -8  -7  120.58    3.39
   3  -8   6 1309.55   17.47
  -3  -8  -6 1341.65   17.91
  -3   8   5   67.60    3.02
  -3  -8  -5   73.48    3.13
   3  -8   5   78.12    3.23
  -3  -8  -5   71.94    3.28
   3  -8   4  714.42   12.32
  -3  -8  -4  712.99   12.40
  -3   8   4  691.88   11.90
   3  -8   4  712.20   11.91
  -3  -8  -4  730.25   12.74
   3  -8   3  168.87    5.65
  -3   8   3  153.83    4.80
  -3  -8  -3  164.10    5.41
   3  -8   3  157.29    4.76
   3  -8   3  158.36    4.47
  -3  -8  -3  162.61    5.34
   3  -8   2  212.57    6.78
  -3  -8  -2  206.36    6.29
   3  -8   2  222.45    5.51
  -3  -8  -2  205.51    6.12
   3  -8   1  284.64    8.13
  -3  -8  -1  302.11    7.85
  -3  -8  -1  294.49    7.90
   3  -8   1  309.01    6.77
  -3  -8  -1  287.76    7.35
   3  -8   0   53.26    3.38
  -3  -8   0   43.67    5.88
  -3  -8   0   46.86    2.93
  -3  -8   0   43.69    2.85
  -3  -8   0   45.63    2.41
  -3  -8   0   43.15    5.77
   3  -8   0   44.81    2.40
  -3  -8   0   42.53    2.61
  -3  -8   0   43.70    2.36
   3  -8  -1  326.49    8.61
  -3  -8   1  306.08    7.71
  -3  -8   1  300.89    7.69
  -3  -8   1  298.04    6.89
  -3  -8   1  309.65    7.37
   3  -8  -1  312.66    6.93
  -3  -8   1  300.87    6.93
   3  -8  -2  265.30    7.42
  -3  -8   2  242.11    6.63
  -3  -8   2  248.04    6.22
  -3  -8   2  254.32    6.47
   3  -8  -2  253.34    6.15
  -3  -8   2  251.93    6.25
   3  -8  -3  136.60    4.91
  -3  -8   3  129.51    4.51
  -3  -8   3  133.12    4.62
  -3  -8   3  131.14    4.37
  -3  -8   3  132.19    4.42
   3  -8  -3  128.44    4.18
  -3  -8   3  129.89    4.37
   3   8   3  134.84    4.50
   3   8   4  648.43   11.69
  -3  -8   4  648.23   11.11
  -3  -8   4  625.00   11.03
   3  -8  -4  667.66   11.51
   3  -8  -4  644.61   10.78
  -3  -8   4  644.03   11.13
   3   8   5   57.56    3.01
  -3  -8   5   57.51    2.57
  -3  -8   5   54.90    2.64
  -3  -8   5   55.63    2.66
   3  -8  -5   59.15    2.61
  -3  -8   6 1212.78   15.94
   3   8   6 1270.46   17.98
   3  -8  -6 1232.78   16.26
   3   8   7  131.38    4.08
  -3  -8   7  123.30    3.09
   3  -8  -7  122.71    3.22
   3   8   8  458.21    6.90
   3  -8  -8  324.57    4.95
  -3  -9  -6   45.47    2.02
  -3  -9  -6   42.72    1.62
  -3  -9  -5  125.31    3.09
  -3  -9  -5  130.11    3.58
  -3  -9  -4  365.07    6.90
  -3  -9  -4  358.14    7.12
   3  -9   4  362.41    7.04
   3  -9   3  204.20    5.63
  -3  -9  -3  199.59    5.21
  -3  -9  -3  205.39    5.89
  -3  -9  -3  204.46    5.36
  -3  -9  -2  437.32    8.70
   3  -9   2  448.92    9.52
  -3  -9  -2  450.67    9.34
   3  -9   2  446.07    7.70
  -3  -9  -2  435.45    8.58
  -3  -9  -1  142.53    4.85
   3  -9   1  139.59    5.06
   3  -9   1  133.39    3.83
  -3  -9  -1  134.47    4.35
  -3  -9  -1  132.19    4.47
   3  -9   0  216.27    6.48
  -3  -9   0  209.48    5.81
  -3  -9   0  221.02    6.04
   3  -9   0  207.52    4.98
  -3  -9   0  210.27    5.58
  -3  -9   1  131.84    4.45
  -3  -9   1  136.73    4.52
  -3  -9   1  125.70    3.62
  -3  -9   1  137.28    4.31
   3  -9  -1  134.49    3.85
  -3  -9   1  128.96    3.64
   3  -9  -2  479.31    9.69
  -3  -9   2  476.11    8.92
  -3  -9   2  445.75    7.98
  -3  -9   2  469.85    8.55
   3  -9  -2  454.36    7.99
  -3  -9   2  446.82    7.94
  -3  -9   3  207.79    5.17
  -3  -9   3  201.57    4.84
   3  -9  -3  212.74    4.85
  -3  -9   3  200.11    4.82
   3  -9  -4  391.46    7.34
  -3  -9   4  374.67    6.88
   3   9   4  377.45    6.85
   3  -9  -4  380.15    6.73
  -3  -9   5  124.74    3.18
   3   9   5  127.54    3.50
   3  -9  -5  118.79    3.09
   3   9   6   45.92    1.85
  -3  -9   6   42.52    1.49
   3  -9  -6   41.15    1.47
  -3 -10  -4  245.54    4.57
  -3 -10  -4  170.17    3.14
  -3 -10  -3  111.81    2.74
  -3 -10  -3  111.08    3.30
  -3 -10  -3  105.88    2.74
   3 -10   2  108.93    3.48
  -3 -10  -2  102.98    2.97
  -3 -10  -2  105.91    3.34
  -3 -10  -2  100.01    2.88
   3 -10   1   80.40    3.16
  -3 -10  -1   76.52    2.67
  -3 -10  -1   76.46    2.86
   3 -10   1   74.03    2.20
  -3 -10  -1   78.25    2.57
  -3 -10   0  183.88    4.44
  -3 -10   0  189.05    4.62
   3 -10   0  195.32    5.15
   3 -10   0  175.30    3.68
  -3 -10   0  181.08    4.14
   3 -10  -1   69.79    2.92
  -3 -10   1   66.79    2.50
  -3 -10   1   64.06    2.28
   3 -10  -1   62.09    2.02
   3 -10  -2  123.49    3.72
  -3 -10   2  116.29    3.17
   3 -10  -2  112.94    2.74
  -3 -10   3  120.13    2.91
   3 -10  -3  116.32    2.59
  -3 -10   4  230.66    3.53
   3 -10  -4  151.98    2.78
  -4   0   0 1845.90   22.68
  -4   0   0 1885.22   22.77
  -4   0  -1  613.33   10.49
  -4   0  -1  625.18   10.65
  -4   0   1  600.74    9.89
  -4   0   1  642.14   14.79
  -4   0   1  592.03    9.82
  -4   0  -2 4092.93   45.41
  -4   0  -2 4090.97   45.45
  -4   0   2 4103.42   45.47
  -4   0   2 4064.11   52.67
  -4   0   2 3968.82   45.39
  -4   0  -3   47.32    2.37
  -4   0   3   53.41    2.57
  -4   0   3   48.07    2.58
  -4   0  -3   45.24    2.93
  -4   0  -3   47.72    2.37
  -4   0  -4 1383.61   18.91
  -4   0  -4 1402.63   18.97
   4   0   4 1446.81   22.20
  -4   0   4 1388.36   22.56
  -4   0  -5  369.81    7.92
  -4   0  -5  377.33    7.99
   4   0   5  389.44   11.06
  -4   0   5  381.94   11.83
  -4   0  -5  391.42   12.69
  -4   0  -6   39.87    2.51
  -4   0  -6   38.30    2.47
   4   0   6   37.13    3.76
  -4   0   6   40.81    4.32
   4   0   6   40.51    2.50
  -4   0  -6   38.86    4.43
  -4   0   6   42.90    2.76
  -4   0  -7   12.17    1.50
  -4   0  -7   11.13    1.45
   4   0   7   13.75    1.65
  -4   0  -7   14.57    2.98
   4   0   7   10.59    1.37
  -4   0   7   13.08    2.77
  -4   0   7   12.39    1.53
   4   0   8   46.06    2.93
  -4   0  -8   42.56    2.79
  -4   0  -8   42.71    2.76
   4   0   8   41.77    2.92
   4   0   8   39.77    2.62
  -4   0   8   41.53    2.73
  -4   0   8   41.18    2.98
   4   0   9   27.07    2.23
  -4   0  -9   21.31    2.01
  -4   0  -9   21.88    2.02
   4   0   9   21.00    2.16
   4   0   9   19.40    1.86
  -4   0   9   23.07    1.96
  -4   0   9   24.98    2.30
   4   0  10 1248.24   17.96
  -4   0 -10 1272.43   18.33
  -4   0 -10 1237.41   18.31
   4   0  10 1201.37   18.82
  -4   0  10 1205.60   16.87
   4   0  10 1197.26   16.53
  -4   0  10 1177.25   18.51
   4   0  11  472.21    8.67
  -4   0 -11  473.02    8.70
   4   0  11  477.51    8.20
  -4   0 -11  475.51    8.72
   4   0  11  452.17    8.92
  -4   0  11  465.61    8.76
   4   0  12  471.58    7.17
  -4   0  12  435.66    6.46
   4  -1  12  218.07    4.27
   4  -1  12  243.52    4.60
  -4  -1 -11   36.66    2.11
   4  -1  11   36.45    2.20
  -4  -1 -11   38.82    2.16
  -4   1  11   35.97    1.74
  -4   1  11   35.57    1.94
  -4  -1 -10   75.48    3.48
  -4  -1 -10   76.60    3.48
   4  -1  10   82.12    3.83
   4  -1  10   80.67    3.51
  -4   1  10   79.13    3.35
  -4   1  10   75.57    3.44
   4  -1  10   74.87    3.12
   4  -1   9   12.29    1.46
  -4  -1  -9   13.77    1.65
  -4  -1  -9   14.26    1.71
   4  -1   9   13.99    1.74
   4  -1   9   13.27    1.58
  -4   1   9   16.05    1.72
  -4   1   9   13.55    1.65
   4  -1   8  159.35    5.32
  -4  -1  -8  153.88    5.48
   4  -1   8  161.06    5.81
   4  -1   8  160.37    5.46
  -4   1   8  155.36    5.60
  -4  -1  -8  162.51    5.61
   4  -1   7  463.74    9.50
  -4   1   7  443.71   15.98
   4  -1   7  457.47    9.93
  -4  -1  -7  425.84   16.61
   4  -1   7  447.37    9.52
  -4  -1  -7  435.83    9.71
  -4  -1  -7  437.56    9.71
  -4   1   7  445.42    9.92
  -4   1   7  455.51   10.20
  -4  -1  -6 1175.67   17.81
  -4  -1  -6 1188.99   17.89
  -4   1   6 1174.92   25.40
   4  -1   6 1191.71   23.77
   4  -1   6 1244.35   17.87
  -4  -1  -6 1164.95   26.99
   4  -1   6 1163.34   17.04
  -4   1   6 1140.13   17.79
  -4   1   6 1155.73   18.09
  -4  -1  -5   12.54    1.38
  -4  -1  -5   11.85    1.34
  -4   1   5   13.95    2.34
   4  -1   5   12.02    1.96
   4   1  -5   14.68    2.32
  -4  -1  -5    9.72    2.14
  -4  -1  -4 2369.94   29.08
  -4  -1  -4 2329.61   29.02
  -4   1   4 2435.04   33.85
   4  -1   4 2350.65   33.18
  -4  -1  -4 2340.20   35.86
  -4   1   3  203.94    5.31
  -4   1   3  207.93    5.35
  -4  -1  -3  198.31    5.16
  -4   1   3  201.93    5.96
  -4  -1  -3  200.71    5.17
  -4   1   2  503.74    8.81
  -4  -1  -2  458.33    8.54
  -4   1   2  491.72    8.75
  -4  -1  -2  466.56    8.60
  -4   1   2  513.55   14.32
  -4  -1  -1  139.32    5.68
  -4   1   1  156.32    7.52
  -4  -1  -1  149.01    5.87
  -4   1   0   32.81    3.59
  -4  -1   0   33.61    2.68
  -4  -1   0   31.97    2.60
  -4  -1   1  155.14    5.86
  -4  -1   1  142.84    6.07
  -4  -1   1  160.97    5.94
  -4  -1   2  490.42    8.79
  -4   1  -2  481.46    8.58
  -4  -1   2  501.75    8.83
  -4  -1   2  466.18   11.03
  -4  -1   2  485.34   11.42
  -4  -1   2  469.36   11.27
  -4   1  -2  473.86    8.55
  -4  -1   3  217.27    5.51
  -4  -1   3  218.45    5.47
  -4  -1   3  197.50    7.48
  -4  -1   3  197.06    5.88
  -4  -1   3  193.07    7.39
  -4   1  -3  195.31    5.05
  -4   1  -3  204.57    6.52
  -4   1  -3  203.14    5.13
  -4   1  -4 2498.72   29.49
   4   1   4 2497.10   32.86
  -4  -1   4 2249.52   33.57
  -4   1  -4 2474.35   29.50
  -4   1  -4 2215.23   34.33
   4   1   5   33.06    3.04
  -4   1  -5   33.00    3.51
   4  -1  -5    3.54    1.18
  -4  -1   6 1249.40   18.03
   4   1   6 1296.42   24.44
  -4  -1   6 1172.99   25.71
   4   1   6 1248.64   18.43
  -4   1  -6 1242.60   26.62
  -4   1  -6 1247.87   18.25
  -4  -1   6 1290.65   18.22
  -4  -1   6 1161.48   18.94
  -4   1  -6 1265.75   18.34
  -4   1  -7  466.03    9.67
  -4   1  -7  451.60    9.54
  -4  -1   7  431.75   15.79
   4   1   7  426.41    9.78
  -4   1  -7  451.14   16.15
  -4  -1   7  477.92    9.63
  -4  -1   7  459.05   10.57
   4   1   8  156.80    5.65
  -4   1  -8  156.23    5.37
   4   1   8  159.46    5.78
  -4   1  -8  156.09    5.36
  -4  -1   8  152.11    5.05
  -4  -1   8  155.57    5.98
   4   1   9   29.95    2.43
  -4   1  -9   25.28    2.11
  -4   1  -9   27.87    2.20
   4   1   9   28.76    2.28
   4   1   9   29.54    2.48
  -4  -1   9   27.38    1.96
  -4  -1   9   29.52    2.57
   4   1  10  105.59    3.77
  -4   1 -10   97.81    3.91
   4   1  10  104.50    4.35
   4   1  10   94.24    3.94
  -4   1 -10   93.88    3.85
  -4  -1  10   95.23    4.26
   4   1  11   38.31    1.96
  -4   1 -11   36.68    2.07
   4   1  11   35.89    2.19
  -4   1 -11   39.98    2.16
  -4  -1  11   37.58    2.25
   4   1  11   36.11    2.04
   4   1  12  228.10    4.42
  -4  -1  12  237.83    4.40
  -4  -2 -11   17.74    1.40
  -4  -2 -11   17.87    1.41
   4  -2  11   17.80    1.46
  -4   2  11   17.43    1.28
  -4   2  11   16.35    1.09
  -4  -2 -10  880.92   14.14
   4  -2  10  928.28   14.86
  -4  -2 -10  888.46   14.18
   4  -2  10  903.40   14.39
  -4   2  10  904.67   14.16
  -4  -2  -9  134.87    4.92
  -4  -2  -9  132.92    4.90
   4  -2   9  133.63    5.11
   4  -2   9  137.31    4.99
  -4   2   9  131.97    4.65
   4  -2   9  129.57    4.20
   4  -2   8  118.07    4.28
  -4  -2  -8  117.01    4.72
  -4  -2  -8  120.45    4.79
   4  -2   8  115.37    4.85
   4  -2   8  114.63    4.67
  -4   2   8  119.62    4.57
  -4  -2  -7  539.04   11.03
  -4   2   7  533.67   17.50
   4  -2   7  533.89   10.98
  -4  -2  -7  496.49   18.40
   4  -2   7  506.20   10.57
  -4  -2  -7  537.92   11.00
  -4   2   7  538.13   10.71
  -4   2   7  552.92   11.37
   4  -2   7  566.69   10.40
  -4  -2  -6   94.74    4.05
  -4  -2  -6   99.18    4.16
  -4   2   6   96.30    6.72
   4  -2   6   92.66    3.91
  -4  -2  -6   92.65    7.26
   4  -2   6   99.54    3.89
  -4   2   6  106.69    4.07
  -4   2   6   97.90    4.14
  -4  -2  -5    4.95    0.99
  -4  -2  -5    3.88    0.89
   4  -2   5    6.24    1.64
  -4  -2  -5    4.65    1.62
  -4  -2  -4 1357.10   19.21
  -4  -2  -4 1352.06   19.16
  -4   2   4 1412.52   24.21
   4  -2   4 1396.96   24.27
  -4  -2  -4 1345.84   25.75
  -4   2   3  390.04    7.79
  -4  -2  -3  368.66    7.69
  -4   2   3  394.86    7.84
  -4   2   3  396.75   10.24
  -4  -2  -3  354.51   10.25
  -4  -2  -3  370.98    7.70
  -4   2   2 1045.61   14.89
  -4  -2  -2 1016.26   14.91
  -4   2   2 1097.22   15.08
  -4  -2  -2 1038.33   14.97
  -4   2   2 1025.79   16.39
  -4   2   2 1114.69   24.13
  -4  -2  -2  958.14   16.37
  -4  -2  -1 2643.22   37.21
  -4   2   1 2400.83   28.90
  -4  -2  -1 2673.58   37.34
  -4  -2  -1 2430.57   29.02
  -4   2   1 2369.55   28.88
  -4   2   1 2473.55   28.75
  -4   2   1 2334.81   28.81
  -4   2   1 2358.29   39.95
  -4  -2  -1 2450.89   28.96
  -4  -2   0  172.41    7.20
  -4  -2   0  180.19    7.40
  -4  -2   1 2645.11   34.27
  -4  -2   1 2550.86   30.44
  -4  -2   1 2570.07   30.45
  -4  -2   1 2688.17   37.86
  -4   2  -1 2597.06   30.42
  -4  -2   1 2746.05   38.00
  -4   2  -1 2580.36   30.43
  -4  -2   2 1114.31   15.60
  -4   2  -2 1095.49   15.47
  -4  -2   2 1114.58   15.59
  -4   2  -2 1102.62   15.49
  -4  -2   2 1122.43   21.53
  -4  -2   2 1112.20   21.50
  -4   2  -3  429.66    8.14
  -4  -2   3  455.93    8.55
  -4   2  -3  427.54    8.13
  -4  -2   3  449.16    8.53
   4   2   3  418.28    9.77
  -4  -2   3  421.64   12.56
  -4  -2   3  418.61   12.46
   4   2   4 1417.97   23.04
  -4  -2   4 1444.01   27.21
  -4  -2   4 1386.50   24.61
  -4  -2   4 1443.86   27.07
  -4   2  -4 1458.31   19.45
   4  -2  -4 1493.67   18.84
  -4   2  -4 1429.60   19.37
   4  -2  -4 1355.11   23.91
  -4   2  -5    5.07    0.90
  -4  -2   5    2.81    1.23
  -4   2  -5    4.26    0.84
  -4   2  -6   97.48    3.89
  -4   2  -6   92.92    3.79
  -4  -2   6   90.97    6.72
   4   2   6  102.76    4.11
  -4  -2   6  104.96    3.63
  -4   2  -6   98.55    6.69
  -4  -2   6  105.08    4.57
  -4  -2   6   99.46    3.88
  -4  -2   6  107.76    3.67
  -4   2  -7  530.33   10.48
  -4   2  -7  531.05   10.48
  -4  -2   7  520.51   17.93
   4   2   7  543.66   11.12
  -4   2  -7  545.07   17.88
  -4  -2   7  558.69   12.06
  -4   2  -8  138.38    4.92
  -4   2  -8  142.51    4.99
   4   2   8  132.35    5.25
   4   2   9  171.71    5.77
  -4   2  -9  153.99    5.09
  -4   2  -9  153.26    5.10
   4   2   9  168.73    5.79
   4   2  10  883.60   14.75
  -4   2 -10  929.09   14.25
   4   2  10  954.12   14.41
   4   2  10  906.97   14.95
  -4   2 -10  927.62   14.25
   4   2  11   17.31    1.45
   4   2  11   18.32    1.48
  -4   2 -11   16.77    1.32
  -4   2 -11   15.55    1.28
  -4  -2  11   14.87    1.45
   4  -3  11   72.46    2.43
  -4   3  11   76.91    2.59
  -4  -3 -10   59.62    2.75
   4  -3  10   55.97    2.76
  -4  -3 -10   58.52    2.74
   4  -3  10   56.51    2.87
  -4   3  10   58.61    2.84
  -4  -3  -9  113.74    4.35
  -4  -3  -9  116.44    4.37
   4  -3   9  127.48    4.70
   4  -3   9  113.59    4.52
  -4  -3  -9  112.78    4.03
  -4  -3  -8   23.72    2.09
  -4  -3  -8   24.63    2.11
   4  -3   8   19.88    1.99
   4  -3   8   24.63    2.19
  -4   3   8   22.31    1.81
  -4  -3  -7 1418.59   21.25
  -4  -3  -7 1437.29   21.29
   4  -3   7 1472.76   21.39
   4  -3   7 1439.15   21.15
  -4   3   7 1444.76   20.06
  -4   3   7 1440.76   21.38
  -4  -3  -6  984.31   16.24
  -4   3   6 1004.52   14.86
  -4  -3  -6  995.84   16.29
   4  -3   6 1009.93   15.89
  -4  -3  -6 1007.97   26.45
   4  -3   6 1028.85   15.93
  -4   3   6  979.81   15.95
  -4  -3  -5 2996.36   37.50
  -4   3   5 3073.48   36.05
  -4  -3  -5 3045.57   37.56
  -4   3   5 2985.76   46.91
  -4  -3  -5 2965.93   49.81
   4  -3   5 3124.67   36.85
  -4  -3  -4  400.64    8.52
  -4   3   4  379.13   12.41
  -4  -3  -4  396.94    8.52
   4  -3   4  406.17    7.77
  -4  -3  -3  189.81    5.38
  -4   3   3  185.92    7.69
  -4   3   3  182.12    7.79
  -4  -3  -3  199.86    5.47
  -4  -3  -3  190.21    8.17
  -4  -3  -2 1122.63   15.91
  -4   3   2 1145.77   15.90
  -4   3   2 1152.24   15.98
  -4  -3  -2 1083.65   15.82
  -4   3   2 1105.62   19.70
  -4   3   2 1069.72   25.91
  -4  -3  -2 1071.00   19.84
  -4  -3  -2 1067.00   24.38
  -4  -3  -2 1102.39   24.79
   4  -3   2 1161.41   16.04
  -4  -3  -1  173.03    4.62
  -4   3   1  178.53    4.74
  -4  -3  -1  170.61    4.60
  -4   3   1  175.98    4.70
  -4  -3  -1  162.61    8.28
  -4  -3  -1  165.80    8.38
   4  -3   1  171.24    4.77
  -4   3   0  114.32    3.70
  -4   3   0  115.77    3.74
  -4  -3   0  117.25    3.68
  -4  -3   0  117.98    3.70
  -4   3   0  108.95    4.89
  -4   3   0  114.56    7.77
  -4  -3   0  115.03    6.75
   4  -3   0  119.71    3.95
  -4  -3   0  113.22    6.72
  -4  -3   1  197.52    4.93
  -4   3  -1  187.18    4.85
  -4  -3   1  191.22    4.84
  -4  -3   1  178.22    8.45
  -4   3  -1  187.37   10.03
  -4  -3   1  169.33    8.26
   4  -3  -1  187.46    5.05
  -4   3  -1  180.25    4.77
  -4   3  -2 1176.80   16.52
  -4  -3   2 1210.17   24.80
  -4   3  -2 1201.40   16.62
  -4  -3   2 1242.17   16.68
  -4  -3   2 1237.72   16.72
   4   3   2 1139.02   19.03
   4   3   2 1232.17   20.25
  -4   3  -2 1205.08   28.08
  -4  -3   2 1203.89   24.73
   4  -3  -2 1166.15   16.76
  -4   3  -3  168.91    4.80
  -4   3  -3  170.77    4.83
   4   3   3  175.91    6.68
   4   3   3  179.50    6.99
  -4   3  -3  180.51   10.27
   4  -3  -3  161.57    6.71
  -4  -3   3  169.19    8.54
  -4  -3   3  176.12    8.68
   4  -3  -3  173.84    4.78
  -4   3  -4  386.54    7.79
   4   3   4  393.51   11.44
  -4  -3   4  367.86   13.37
  -4  -3   4  386.97   13.60
  -4   3  -4  384.94    7.77
   4  -3  -4  365.00    7.38
  -4  -3   5 2820.59   35.97
  -4  -3   5 2899.15   35.75
  -4   3  -5 3201.31   36.09
   4   3   5 3217.49   44.81
  -4  -3   5 2987.48   48.43
  -4  -3   5 3008.25   48.30
  -4   3  -5 3181.30   36.13
   4   3   5 3021.82   35.86
  -4  -3   5 2849.85   36.01
  -4  -3   5 3001.04   37.35
  -4   3  -6 1061.31   15.79
  -4   3  -6 1064.30   15.80
   4   3   6 1029.26   16.16
  -4  -3   6  978.47   15.24
  -4   3  -6  936.74   22.33
  -4  -3   6 1072.16   17.53
  -4  -3   6  966.42   15.19
   4   3   7 1402.88   21.38
  -4   3  -7 1417.80   19.90
  -4   3  -7 1387.18   19.80
  -4  -3   7 1342.31   18.92
   4   3   7 1390.38   20.74
  -4  -3   7 1373.60   18.97
  -4   3  -8   15.99    1.63
  -4   3  -8   16.35    1.63
   4   3   8   18.94    2.10
  -4  -3   8   18.45    1.47
   4   3   8   14.70    1.75
  -4  -3   8   16.57    1.39
  -4  -3   8   19.73    2.14
   4   3   9  145.11    5.29
  -4   3  -9  135.70    4.50
   4   3   9  144.20    5.33
   4   3   9  148.48    5.13
  -4   3  -9  137.66    4.52
  -4  -3   9  139.14    5.40
   4   3  10   74.65    3.36
  -4   3 -10   73.40    2.92
  -4   3 -10   74.41    2.94
   4   3  10   78.67    3.26
   4   3  10   71.74    3.13
  -4  -3  10   75.61    3.56
   4   3  11   68.13    2.08
   4   3  11   74.30    2.44
  -4  -3  11   77.06    2.90
   4  -4  11  311.04    5.67
  -4   4  11  329.94    5.53
   4  -4  10  425.83    8.33
  -4  -4  -9  117.11    4.03
  -4  -4  -9  124.13    4.13
   4  -4   9  129.10    4.20
   4  -4   9  130.69    4.67
  -4  -4  -9  119.11    3.86
  -4  -4  -8  159.41    5.21
   4  -4   8  170.19    5.35
   4  -4   8  164.33    5.58
  -4  -4  -8  148.25    5.05
  -4  -4  -8  157.00    5.04
  -4   4   7 1123.18   16.38
  -4  -4  -7 1094.40   17.38
   4  -4   7 1115.08   17.29
   4  -4   7 1128.93   17.80
  -4  -4  -7 1082.94   17.39
  -4  -4  -7 1124.57   17.40
  -4  -4  -6   24.00    2.08
  -4  -4  -6   23.23    2.04
  -4   4   6   24.50    1.89
   4  -4   6   25.82    2.08
  -4  -4  -6   24.48    4.06
   4  -4   6   23.13    2.04
  -4  -4  -6   25.31    2.14
  -4  -4  -5  422.72    9.28
  -4  -4  -5  431.10    9.34
  -4   4   5  438.84    8.81
   4  -4   5  448.78    8.47
  -4   4   5  433.13   15.13
   4  -4   5  446.88    8.84
  -4  -4  -5  407.09   15.92
   4  -4   5  422.52    8.93
  -4  -4  -4  647.50   11.60
  -4   4   4  654.97   17.99
  -4   4   4  620.95   17.85
  -4  -4  -4  613.79   18.64
  -4   4   4  692.60   11.37
   4  -4   4  683.68   11.43
  -4  -4  -4  610.87   11.40
  -4  -4  -3 1939.74   39.42
  -4   4   3 1882.73   32.64
  -4   4   3 1880.70   33.40
  -4  -4  -3 1930.61   39.27
  -4  -4  -3 1834.33   33.52
  -4  -4  -3 1912.25   24.55
   4  -4   3 1963.54   25.05
  -4  -4  -3 1900.12   24.54
  -4  -4  -2  136.97    8.74
  -4  -4  -2  132.85    8.61
  -4   4   2  119.92    6.25
   4  -4   2  128.87    4.41
  -4  -4  -1 1875.14   35.53
  -4   4   1 1822.06   30.24
  -4  -4  -1 1915.40   35.98
   4  -4   1 1881.16   24.37
  -4   4   0  326.31   14.75
  -4  -4   0  321.35   12.91
  -4  -4   0  330.69   13.00
   4  -4   0  325.68    7.44
   4   4   1 1862.35   29.09
  -4  -4   1 1899.05   35.09
   4  -4  -1 1847.53   24.37
  -4  -4   1 1944.31   35.35
  -4  -4   2  150.53    8.66
   4   4   2  139.88    6.28
  -4   4  -2  138.14    9.52
  -4  -4   2  137.59    8.26
   4  -4  -2  135.84    4.51
  -4  -4   3 1911.99   25.56
   4   4   3 1978.24   31.15
   4   4   3 2052.87   32.51
  -4   4  -3 2024.14   40.62
   4  -4  -3 1879.61   31.17
  -4  -4   3 1891.09   36.29
  -4  -4   3 1866.58   25.40
  -4  -4   3 1913.94   36.39
   4  -4  -3 1900.35   24.74
  -4   4  -4  653.23   11.21
  -4  -4   4  672.36   12.19
  -4  -4   4  645.03   11.55
   4   4   4  672.35   17.24
  -4   4  -4  727.41   22.66
  -4  -4   4  653.47   19.49
  -4   4  -4  694.11   11.44
  -4  -4   4  661.53   11.24
  -4  -4   4  678.92   12.26
  -4  -4   4  629.16   19.13
  -4  -4   4  676.75   11.87
   4  -4  -4  654.67   11.22
  -4  -4   5  418.56    9.00
  -4   4  -5  416.89    8.46
  -4   4  -5  406.50    8.41
  -4  -4   5  395.50   15.34
  -4   4  -5  463.69   17.97
  -4  -4   5  392.78   15.16
  -4  -4   5  430.37    9.13
  -4  -4   5  436.11    9.48
  -4   4  -6   26.88    1.98
   4   4   6   27.13    2.57
  -4   4  -6   28.70    2.05
  -4   4  -6   31.00    4.69
  -4  -4   6   31.69    2.24
  -4  -4   6   34.30    2.63
  -4  -4   6   37.77    2.42
  -4   4  -7 1141.00   16.49
   4   4   7 1135.39   18.39
  -4   4  -7 1120.54   16.47
  -4  -4   7 1068.78   16.24
   4   4   7 1126.55   17.28
  -4  -4   7 1107.97   16.92
  -4  -4   7 1131.39   18.62
  -4  -4   7 1059.85   16.19
   4   4   8  179.33    6.08
  -4   4  -8  170.47    4.97
  -4   4  -8  167.33    4.92
  -4  -4   8  176.05    5.29
   4   4   8  186.56    6.51
  -4  -4   8  177.41    4.78
   4   4   8  178.18    5.52
  -4  -4   8  167.83    4.65
  -4  -4   8  185.70    6.25
   4   4   9  148.28    5.09
   4   4   9  147.41    5.22
  -4   4  -9  137.14    4.06
  -4   4  -9  138.67    4.09
   4   4   9  141.17    4.43
  -4  -4   9  139.93    5.05
   4   4  10  445.12    8.57
   4   4  10  437.48    8.26
  -4  -4  10  438.06    8.51
  -4  -4  11  314.28    5.33
   4   4  11  348.51    5.78
   4  -5  10   33.20    1.70
   4  -5  10   30.54    1.80
  -4   5  10   31.53    1.67
   4  -5   9  351.21    7.72
  -4   5   9  393.98    7.75
  -4  -5  -8   84.12    3.30
  -4   5   7  886.12   13.87
  -4  -5  -7  882.00   14.34
  -4  -5  -6  885.28   28.48
  -4   5   6  883.50   14.21
  -4  -5  -6  877.23   28.53
  -4  -5  -6  861.98   14.50
  -4   5   5 2366.43   30.28
  -4  -5  -5 2408.65   50.48
  -4  -5  -5 2347.78   45.12
  -4  -5  -5 2415.33   50.67
   4  -5   5 2454.55   30.99
  -4  -5  -5 2407.03   30.72
   4  -5   5 2444.91   30.06
  -4  -5  -4  338.98   16.42
  -4   5   4  352.28    7.86
  -4   5   4  321.74   13.05
  -4   5   4  346.47   13.94
  -4  -5  -4  314.59   13.78
  -4  -5  -4  373.24    8.27
  -4  -5  -4  331.09   16.35
   4  -5   4  358.00    8.01
   4  -5   4  359.43    8.17
  -4  -5  -3  291.49   14.84
  -4  -5  -3  293.12   14.86
  -4   5   3  272.48   11.48
  -4  -5  -3  347.84    8.10
   4  -5   3  332.43    7.45
  -4   5   3  328.99    6.88
  -4   5   3  319.30    7.29
   4  -5   3  311.43    7.71
  -4  -5  -2 1183.36   30.06
  -4   5   2 1126.65   24.72
  -4  -5  -2 1195.80   17.99
  -4  -5  -2 1177.31   18.02
  -4  -5  -2 1201.25   30.42
  -4  -5  -2 1198.25   17.97
   4  -5   2 1169.08   18.06
  -4  -5  -1  275.04   13.28
  -4   5   1  272.47   11.19
  -4  -5  -1  300.62    7.47
  -4  -5  -1  292.84    7.39
   4  -5   1  286.95    7.37
  -4  -5  -1  275.90   13.29
  -4  -5   0  212.19    6.15
  -4  -5   0  198.93    5.79
  -4   5   0  199.47   12.25
  -4  -5   0  220.28    6.25
  -4  -5   0  210.92   11.35
  -4  -5   0  204.63    6.06
  -4  -5   0  213.75   11.36
   4  -5   0  185.41    5.87
   4   5   1  272.88   10.38
  -4  -5   1  263.14    6.76
  -4  -5   1  278.79   12.92
  -4   5  -1  241.85   13.73
  -4  -5   1  287.64    7.25
  -4  -5   1  272.54    7.13
  -4  -5   1  280.27    7.23
  -4  -5   1  265.25   12.58
   4  -5  -1  293.07    7.41
  -4  -5   2 1178.88   28.28
  -4  -5   2 1131.50   17.56
  -4  -5   2 1094.33   16.91
   4   5   2 1144.69   23.15
  -4   5  -2 1172.46   31.39
  -4  -5   2 1143.75   17.27
  -4  -5   2 1148.80   17.67
  -4  -5   2 1130.49   27.78
   4   5   2 1085.17   16.83
   4  -5  -2 1133.12   17.37
  -4  -5   3  259.26    7.04
  -4  -5   3  229.62    6.38
  -4  -5   3  250.45    6.42
  -4   5  -3  265.56   14.16
  -4  -5   3  259.96   12.58
  -4  -5   3  276.85    6.87
  -4  -5   3  263.33    7.09
  -4  -5   3  254.55   12.45
   4  -5  -3  256.58    6.73
   4   5   3  247.45    7.03
   4   5   4  280.91    8.04
  -4  -5   4  290.42    6.76
  -4   5  -4  313.08   15.42
  -4  -5   4  292.73   13.37
  -4  -5   4  307.60    7.16
  -4  -5   4  298.79   13.47
   4  -5  -4  296.85    7.18
  -4  -5   5 2234.59   29.45
  -4  -5   5 2295.55   29.27
   4   5   5 2277.74   31.84
  -4  -5   5 2296.10   27.80
  -4  -5   5 2210.34   29.45
  -4  -5   5 2299.77   29.38
   4   5   6  855.57   14.81
   4   5   6  834.83   16.12
  -4  -5   6  823.84   13.78
  -4  -5   6  820.24   13.77
  -4  -5   6  839.69   14.36
  -4  -5   6  810.82   13.69
   4   5   7  823.33   14.54
  -4  -5   7  808.96   13.29
   4   5   7  802.59   15.49
  -4  -5   7  796.01   13.05
  -4  -5   7  817.00   14.19
  -4  -5   7  793.96   13.04
   4   5   8   89.71    3.91
  -4  -5   8   79.05    3.26
  -4  -5   8   79.09    3.04
  -4  -5   8   84.67    3.13
  -4  -5   8   87.40    3.75
   4   5   9  389.74    8.39
   4   5   9  385.05    8.04
  -4  -5   9  394.72    7.84
   4   5  10   21.66    1.43
  -4  -5  10   17.95    1.13
   4   5  10   19.66    1.37
   4  -6   9   50.24    2.34
  -4   6   9   52.02    2.12
   4  -6   8  170.19    5.04
  -4   6   8  163.82    4.48
  -4   6   7   28.87    1.93
   4  -6   7   25.60    2.10
  -4   6   7   23.93    1.78
  -4  -6  -7   26.74    1.85
  -4   6   6   12.59    1.40
   4  -6   6   10.79    1.44
  -4   6   6    9.61    1.22
  -4  -6  -6   11.93    1.40
  -4   6   5  243.73    6.48
   4  -6   5  239.23    6.13
  -4  -6  -5  235.14   14.43
  -4  -6  -5  247.41   14.79
   4  -6   5  239.72    6.62
  -4   6   5  256.15    6.19
  -4  -6  -5  244.77    6.58
  -4  -6  -4  346.77   17.36
  -4   6   4  329.48    7.73
   4  -6   4  342.13    7.97
  -4  -6  -4  343.00   17.31
  -4   6   4  340.55    7.13
  -4  -6  -4  317.28    7.67
   4  -6   4  348.53    8.22
  -4  -6  -3 1441.28   36.78
   4  -6   3 1566.47   22.30
  -4  -6  -3 1501.09   37.64
   4  -6   3 1565.87   21.29
  -4  -6  -3 1433.29   20.79
  -4   6   2  456.45    9.19
  -4  -6  -2  460.22   19.19
   4  -6   2  484.08   10.51
  -4  -6  -2  477.32   10.21
  -4  -6  -2  457.03    9.56
  -4  -6  -2  458.87    9.60
  -4  -6  -2  461.15   19.16
  -4  -6  -1  138.42    4.94
  -4  -6  -1  150.10    5.37
  -4  -6  -1  141.53    4.98
  -4  -6  -1  136.98   10.11
  -4  -6  -1  128.40    9.77
   4  -6   1  128.09    5.16
  -4  -6   0  766.28   13.51
  -4   6   0  728.45   20.99
  -4  -6   0  740.34   13.48
  -4  -6   0  737.09   23.76
  -4  -6   0  755.36   13.77
  -4  -6   0  775.53   13.55
  -4  -6   0  720.95   23.55
   4  -6   0  732.27   13.90
  -4  -6   1  195.75    6.06
  -4  -6   1  207.94   11.89
  -4  -6   1  179.63    5.80
  -4  -6   1  183.19    5.95
  -4  -6   1  195.38    6.08
  -4  -6   1  192.12   11.49
   4  -6  -1  186.08    6.18
  -4  -6   2  452.44   17.76
  -4  -6   2  474.01   10.17
  -4  -6   2  454.04    9.76
  -4   6  -2  447.19   19.43
  -4  -6   2  458.92    9.88
  -4  -6   2  479.68   10.24
  -4  -6   2  474.32   18.12
   4  -6  -2  471.72   10.33
  -4  -6   3 1458.00   21.05
   4   6   3 1400.58   21.03
  -4  -6   3 1416.42   20.16
  -4  -6   3 1401.12   32.99
  -4  -6   3 1417.88   20.95
  -4  -6   3 1369.09   32.71
   4  -6  -3 1426.21   20.75
  -4  -6   4  340.58    8.21
  -4  -6   4  342.62    7.64
  -4  -6   4  336.83   14.88
  -4  -6   4  337.86    8.04
   4   6   4  339.02    8.89
  -4  -6   4  341.55    8.22
  -4  -6   4  325.02   14.63
   4  -6  -4  356.55    8.26
   4   6   5  229.39    6.39
  -4  -6   5  225.72    6.22
   4   6   5  223.29    7.25
  -4  -6   5  222.66    5.62
   4   6   6   19.30    1.84
  -4  -6   6   15.21    1.54
   4   6   6   17.43    2.05
  -4  -6   6   14.01    1.53
  -4  -6   6   13.90    1.49
   4   6   7   32.77    2.24
   4   6   7   31.21    2.53
  -4  -6   7   33.35    2.08
  -4  -6   7   32.47    2.05
  -4  -6   7   29.89    1.98
   4   6   8  163.51    4.68
   4   6   8  169.05    5.36
  -4  -6   8  153.25    4.21
   4   6   9   55.31    2.19
   4  -7   8  271.74    5.64
  -4   7   8  259.44    4.69
   4  -7   7  170.39    4.81
  -4   7   7  169.14    4.00
  -4   7   6  501.12    8.38
  -4  -7  -6  514.38    9.04
   4  -7   5  227.31    5.63
  -4   7   5  229.15    5.98
   4  -7   5  234.87    6.28
  -4  -7  -5  241.41    6.06
   4  -7   4  595.81   11.23
   4  -7   4  595.72   11.03
  -4  -7  -4  591.50   10.82
   4  -7   3  356.69    8.64
  -4  -7  -3  336.28   17.01
   4  -7   3  345.84    7.83
  -4  -7  -3  327.87    7.63
  -4  -7  -3  337.39   16.95
   4  -7   2  459.87    9.17
  -4  -7  -2  439.98   19.32
  -4  -7  -2  408.68    8.73
  -4  -7  -2  422.52   18.96
   4  -7   2  463.49   10.48
  -4  -7  -1 1023.84   17.10
  -4  -7  -1 1051.75   16.12
  -4  -7  -1  958.77   29.00
  -4  -7  -1 1052.12   16.14
   4  -7   1 1088.88   15.83
  -4  -7  -1  922.03   15.09
  -4  -7  -1  956.59   28.96
   4  -7   1 1030.89   17.70
  -4  -7   0  285.67    7.28
  -4  -7   0  268.00    7.44
  -4  -7   0  274.74   14.56
  -4  -7   0  287.22    7.30
  -4  -7   0  262.84   14.21
  -4  -7   0  256.54    6.38
   4  -7   0  275.02    7.94
  -4  -7   1  993.69   15.85
  -4  -7   1  931.56   27.40
  -4  -7   1  954.47   16.07
  -4  -7   1  965.12   15.79
  -4  -7   1  910.48   27.13
  -4  -7   1  913.78   14.37
   4  -7  -1  969.67   16.93
  -4  -7   2  382.92    8.67
  -4  -7   2  375.80    8.81
  -4  -7   2  383.29    8.72
  -4  -7   2  392.53   17.02
  -4  -7   2  360.32    7.64
  -4  -7   2  401.90   17.15
   4  -7  -2  414.48    9.64
   4  -7  -3  287.44    7.53
   4   7   3  278.85    7.18
  -4  -7   3  264.05    6.89
  -4  -7   3  262.80    6.97
  -4  -7   3  264.50   13.43
  -4  -7   3  270.28   13.52
  -4  -7   3  274.86    7.18
  -4  -7   3  265.07    6.99
   4   7   4  535.21   11.10
  -4  -7   4  547.32   10.12
  -4  -7   4  531.65   10.46
  -4  -7   4  528.18   10.40
  -4  -7   4  554.93   10.59
  -4  -7   5  231.41    6.02
   4   7   5  227.54    6.78
  -4  -7   5  229.56    6.11
  -4  -7   5  231.81    6.11
  -4  -7   6  490.59    8.95
   4   7   6  495.69   10.40
   4   7   7  162.16    5.12
  -4  -7   7  155.04    4.10
  -4  -7   7  150.98    4.13
  -4  -7   7  155.09    4.16
   4   7   8  275.09    6.11
  -4  -8  -7   45.82    1.81
   4  -8   7   46.70    1.81
  -4  -8  -6   93.54    2.92
   4  -8   6   85.99    2.94
  -4  -8  -5  102.19    3.64
   4  -8   5  101.12    3.52
   4  -8   4  159.42    4.71
  -4  -8  -4  166.91    5.18
   4  -8   4  161.51    4.62
  -4  -8  -4  154.90    4.34
   4  -8   3  509.26   10.13
  -4  -8  -3  485.54   10.14
   4  -8   3  483.37    9.04
  -4  -8  -3  473.29    8.90
   4  -8   2  570.65   11.42
  -4  -8  -2  552.79   11.16
  -4  -8  -2  590.94   11.45
   4  -8   2  554.28    9.78
   4  -8   2  533.20    8.76
  -4  -8  -2  531.54    9.69
   4  -8   1  221.08    6.79
  -4  -8  -1  222.20    6.57
   4  -8   1  222.38    5.50
   4  -8   1  212.20    4.90
  -4  -8  -1  204.20    5.41
   4  -8   0  267.99    7.61
  -4  -8   0  244.06    6.93
  -4  -8   0  260.93    6.23
   4  -8   0  281.48    6.18
   4  -8   0  258.08    5.59
  -4  -8   0  250.88    6.11
  -4  -8   0  255.87    6.18
   4  -8  -1  275.43    7.69
  -4  -8   1  266.60    7.11
  -4  -8   1  262.17    6.42
  -4  -8   1  254.17    6.04
   4  -8  -1  265.61    5.64
  -4  -8   1  272.19    6.50
  -4  -8   2  529.61   10.31
  -4  -8   2  567.66   10.74
  -4  -8   2  513.39    9.72
   4  -8  -2  564.27   11.21
  -4  -8   2  518.01    9.16
   4  -8  -2  517.18    8.64
  -4  -8   2  512.93    9.72
   4  -8  -3  483.75    9.69
  -4  -8   3  477.61    9.38
  -4  -8   3  460.51    9.01
  -4  -8   3  439.86    8.74
   4  -8  -3  427.20    7.60
  -4  -8   3  440.65    8.70
   4  -8  -4  187.74    5.18
   4   8   4  193.27    5.29
  -4  -8   4  188.74    5.16
  -4  -8   4  174.34    4.97
  -4  -8   4  178.28    5.01
   4   8   5  104.99    3.78
  -4  -8   5  102.65    3.43
  -4  -8   5   96.64    3.39
  -4  -8   5   97.42    3.39
   4   8   6   90.03    3.31
  -4  -8   6   85.31    2.90
  -4  -8   6   91.55    2.88
  -4  -8   6   82.19    2.86
  -4  -8   7   37.71    1.55
   4   8   7   37.82    1.85
  -4  -9  -6  253.53    4.29
  -4  -9  -5  164.44    3.46
  -4  -9  -5  182.16    4.16
  -4  -9  -4  357.57    6.93
  -4  -9  -4  323.00    6.29
   4  -9   3  156.86    4.43
  -4  -9  -3  159.06    4.45
  -4  -9  -3  166.81    4.76
   4  -9   2   57.62    2.85
  -4  -9  -2   55.96    2.71
   4  -9   1   44.81    2.63
  -4  -9  -1   47.24    2.55
   4  -9   0  271.08    6.96
  -4  -9   0  271.02    6.57
  -4  -9   0  275.94    6.51
   4  -9  -1   31.83    2.23
  -4  -9   1   36.46    2.22
  -4  -9   1   32.11    1.72
  -4  -9   1   30.35    1.66
  -4  -9   2   58.72    2.71
   4  -9  -2   59.31    2.89
  -4  -9   2   56.14    2.59
  -4  -9   2   53.42    2.26
  -4  -9   2   54.18    2.27
  -4  -9   3  156.27    4.25
  -4  -9   3  147.04    3.85
  -4  -9   3  144.48    3.82
  -4  -9   4  318.06    5.94
  -4  -9   4  318.41    5.92
  -4  -9   5  160.80    3.59
  -4  -9   6  261.75    4.15
  -4 -10  -3  121.65    2.62
  -4 -10  -2  177.08    3.77
   4 -10   1  721.07   10.47
  -4 -10  -1  713.32   10.28
   4 -10   0   85.23    2.94
  -4 -10   0   79.99    2.68
  -4 -10   0   83.45    2.63
   4 -10  -1  732.22   10.79
  -4 -10   1  730.14   10.35
  -4 -10   2  190.14    3.95
  -4 -10   3  136.65    2.96
  -5   0   0    0.16    0.40
  -5   0   0   -0.11    0.44
  -5   0   0    1.02    0.92
  -5   0  -1  343.79    7.65
  -5   0   1  346.16    7.69
  -5   0  -1  341.50    7.67
  -5   0   1  346.41    7.72
  -5   0   1  339.18   12.20
  -5   0  -2 1951.65   25.59
  -5   0   2 1908.51   25.52
  -5   0  -2 1988.74   25.64
  -5   0   2 1966.83   25.65
  -5   0   2 1970.61   33.85
  -5   0  -3  742.56   12.85
  -5   0   3  744.81   12.88
  -5   0   3  744.74   12.98
  -5   0  -3  744.52   12.85
  -5   0  -4    5.92    1.04
  -5   0  -4    6.38    1.07
  -5   0  -5  525.20   10.67
  -5   0  -5  532.37   10.70
  -5   0   5  562.25   10.47
  -5   0   5  527.53   10.63
  -5   0  -6  673.29   12.67
  -5   0  -6  653.91   12.53
   5   0   6  676.84   12.37
  -5   0   6  690.39   12.41
  -5   0   6  651.85   12.65
  -5   0  -7   62.46    3.47
  -5   0  -7   61.70    3.45
   5   0   7   63.49    3.44
  -5   0   7   66.34    3.41
  -5   0   7   68.72    3.70
   5   0   8  293.99    7.52
  -5   0  -8  287.78    7.70
  -5   0  -8  284.35    7.69
   5   0   8  275.99    7.66
  -5   0   8  302.45    7.50
  -5   0   8  282.09    7.82
   5   0   9  210.62    5.95
  -5   0  -9  198.60    6.09
  -5   0  -9  205.56    6.14
   5   0   9  198.40    6.18
  -5   0   9  211.99    5.71
  -5   0   9  195.23    6.12
   5   0  10  105.04    3.57
  -5   0 -10   99.31    3.81
  -5   0 -10  100.64    3.83
   5   0  10   94.56    3.13
   5   0  10  105.65    4.00
  -5   0  10  104.72    3.23
  -5   0  10   99.57    3.78
   5   0  11   67.44    2.40
  -5   0 -11   63.65    2.53
  -5   0 -11   68.15    2.62
   5   0  11   67.41    2.62
   5   0  11   62.34    2.03
  -5   0  11   65.52    2.42
  -5  -1 -11  202.10    4.57
  -5  -1 -11  194.32    4.48
   5  -1  11  202.59    4.58
  -5  -1 -10  737.58   12.25
  -5  -1 -10  739.80   12.28
   5  -1  10  722.38   12.26
   5  -1  10  749.46   11.22
  -5   1  10  758.56   11.41
  -5   1  10  686.05   11.40
   5  -1  10  704.03   10.64
   5  -1   9   75.96    3.25
  -5  -1  -9   72.05    3.55
  -5  -1  -9   76.51    3.65
   5  -1   9   79.79    3.74
   5  -1   9   69.06    3.18
  -5   1   9   75.00    3.40
  -5   1   9   74.94    3.47
   5  -1   8  561.58   10.68
  -5  -1  -8  557.11   11.49
  -5  -1  -8  552.84   11.40
   5  -1   8  548.00   11.27
   5  -1   8  540.35   10.59
  -5   1   8  557.53   11.11
  -5   1   8  541.96   11.05
  -5  -1  -7  162.21    5.71
  -5  -1  -7  154.51    5.60
   5  -1   7  155.19    5.41
   5  -1   7  161.64    5.21
  -5   1   7  164.16    5.56
  -5   1   7  152.95    5.43
  -5  -1  -6 1398.73   21.11
  -5  -1  -6 1373.22   21.02
   5  -1   6 1444.55   20.49
   5  -1   6 1401.30   19.65
  -5   1   6 1432.63   20.72
  -5   1   6 1378.86   20.57
  -5  -1  -5  869.52   14.84
  -5  -1  -5  863.32   14.80
   5  -1   5  851.81   13.26
  -5   1   5  868.56   14.22
  -5   1   5  859.97   14.25
  -5  -1  -4 1140.41   17.64
  -5  -1  -4 1141.26   17.66
  -5  -1  -3  595.78   11.23
  -5   1   3  584.82   11.08
  -5  -1  -3  593.53   11.21
  -5  -1  -3  594.13   15.21
  -5   1   3  597.16   11.16
  -5  -1  -3  590.13   15.21
  -5  -1  -2  483.12   12.50
  -5  -1  -2  474.53    9.59
  -5   1   2  496.81    9.76
  -5  -1  -2  486.99    9.69
  -5   1   2  517.54    9.91
  -5   1   2  525.10   16.52
  -5  -1  -2  497.18   12.73
  -5   1   1  207.70    5.76
  -5  -1  -1  211.57    5.82
  -5  -1  -1  211.67    5.81
  -5   1   1  206.57    5.77
  -5   1   1  224.90   10.52
  -5  -1  -1  225.12    7.54
  -5  -1  -1  226.13    7.53
  -5   1   0 1535.15   21.23
  -5  -1   0 1535.38   21.27
  -5  -1   0 1646.41   24.20
  -5   1   0 1554.56   21.28
  -5  -1   0 1534.79   21.29
  -5   1   0 1558.99   31.37
  -5  -1   0 1682.85   24.36
  -5   1  -1  205.93    5.65
  -5  -1   1  195.44    5.56
  -5  -1   1  200.31    5.62
  -5  -1   1  194.06    8.33
  -5  -1   1  193.22    6.67
  -5   1  -1  201.27    5.59
  -5  -1   1  194.53    6.67
  -5  -1   2  525.30   10.12
  -5   1  -2  534.59   10.08
  -5  -1   2  537.17   10.18
  -5  -1   2  496.79   11.84
  -5  -1   2  502.94   11.83
  -5  -1   2  483.14   13.20
  -5   1  -2  528.17   10.06
  -5   1  -3  614.49   11.17
  -5  -1   3  596.20   11.20
  -5   1  -3  602.05   11.10
  -5  -1   3  589.73   11.27
  -5   1  -4 1180.81   17.83
  -5   1  -4 1199.89   17.88
  -5   1  -5  876.55   14.69
  -5  -1   5  853.48   13.72
  -5   1  -5  874.15   14.64
  -5  -1   6 1456.33   20.32
  -5   1  -6 1380.24   20.86
  -5   1  -6 1378.34   20.85
   5   1   6 1422.27   20.62
  -5  -1   6 1478.01   20.58
  -5   1  -7  160.15    5.56
  -5   1  -7  166.20    5.66
   5   1   7  161.09    5.58
  -5  -1   7  169.23    5.39
  -5  -1   7  162.86    5.91
   5   1   8  553.96   11.26
  -5   1  -8  547.06   11.19
  -5   1  -8  572.40   11.32
   5   1   8  554.40   11.47
  -5  -1   8  571.68   10.62
  -5  -1   8  542.99   11.72
  -5   1  -9   70.76    3.42
   5   1   9   76.43    3.58
  -5   1  -9   69.58    3.42
   5   1   9   77.89    3.58
   5   1   9   65.46    3.43
  -5  -1   9   68.95    2.88
  -5  -1   9   65.69    3.53
   5   1  10  760.64   12.21
  -5   1 -10  772.87   12.52
  -5   1 -10  768.61   12.52
   5   1  10  778.77   12.80
  -5  -1  10  734.39   12.62
   5   1  10  771.87   11.75
  -5   1 -11  207.86    4.66
   5   1  11  220.13    4.82
  -5   1 -11  209.92    4.67
  -5  -1  11  205.23    4.66
   5   1  11  210.58    4.38
   5  -2  11   10.71    1.01
   5  -2  11   12.56    1.01
  -5   2  11    9.69    0.78
  -5  -2 -10  120.48    3.98
  -5  -2 -10  121.50    4.00
   5  -2  10  110.27    3.88
   5  -2  10  118.45    3.76
  -5   2  10  121.94    3.78
  -5   2  10  107.70    3.27
  -5  -2  -9  308.40    7.60
  -5  -2  -9  311.91    7.66
   5  -2   9  306.41    7.54
   5  -2   9  312.10    7.24
  -5   2   9  316.85    7.42
  -5   2   9  295.43    6.76
   5  -2   8  366.18    7.68
  -5  -2  -8  369.13    8.91
  -5  -2  -8  373.92    8.94
   5  -2   8  375.01    8.79
   5  -2   8  360.69    8.37
  -5   2   8  364.23    8.64
  -5   2   8  354.64    8.07
   5  -2   7  584.62   10.53
  -5  -2  -7  572.61   11.88
  -5  -2  -7  573.33   11.85
   5  -2   7  584.42   11.51
   5  -2   7  559.92   10.92
  -5   2   7  579.02   11.06
  -5  -2  -6  129.79    5.14
  -5  -2  -6  133.35    5.20
   5  -2   6  137.64    4.86
   5  -2   6  137.00    4.66
  -5   2   6  135.24    4.76
  -5  -2  -5 1733.80   24.59
  -5  -2  -5 1731.09   24.52
   5  -2   5 1702.62   22.78
  -5   2   5 1734.56   23.62
  -5   2   5 1721.84   23.18
  -5  -2  -4  852.90   14.81
  -5  -2  -4  828.79   14.73
   5  -2   4  857.09   13.29
  -5   2   4  862.91   13.76
  -5   2   4  857.45   13.52
   5  -2   4  882.58   13.22
  -5  -2  -3  445.90    9.63
  -5   2   3  441.67    9.41
  -5  -2  -3  453.50    9.64
  -5  -2  -3  451.29   14.60
  -5   2   3  470.37    9.58
  -5  -2  -3  453.27   14.70
  -5  -2  -2 1212.56   24.41
  -5   2   2 1144.40   17.34
  -5  -2  -2 1172.96   17.66
  -5   2   2 1194.75   17.56
  -5   2   2 1188.82   28.27
  -5  -2  -2 1210.70   24.51
  -5  -2  -2 1147.71   17.59
  -5  -2  -1  110.76    6.34
  -5   2   1  107.69    4.06
  -5  -2  -1  122.64    4.38
  -5   2   1  113.32    4.18
  -5   2   1  112.96    8.02
  -5  -2  -1  123.51    4.36
  -5  -2  -1  112.15    6.37
  -5   2   0   18.81    1.67
  -5  -2   0   17.82    1.63
  -5   2   0   18.35    1.67
  -5  -2   0   19.85    1.72
  -5   2   0   20.98    3.51
  -5  -2   0   24.28    2.89
  -5  -2   0   24.87    2.94
  -5  -2   1  121.27    6.44
  -5   2  -1  115.03    4.17
  -5  -2   1  116.33    4.21
  -5   2  -1  119.94    4.23
  -5  -2   1  119.08    4.24
  -5  -2   1  127.23    6.55
  -5  -2   2 1212.42   17.91
  -5  -2   2 1228.13   17.95
  -5  -2   2 1209.59   23.42
  -5   2  -2 1216.45   17.83
  -5  -2   2 1200.26   23.31
  -5   2  -2 1201.25   17.80
  -5  -2   3  447.28    9.39
  -5   2  -3  445.80    9.13
  -5  -2   3  434.91    9.24
  -5   2  -3  434.76    9.10
  -5  -2   3  422.43   13.08
  -5  -2   3  422.69   13.04
  -5   2  -4  887.12   14.57
  -5  -2   4  873.69   13.53
  -5   2  -4  882.50   14.56
  -5  -2   4  878.25   20.71
  -5  -2   4  853.82   20.38
   5  -2  -4  885.45   13.82
  -5  -2   4  899.63   14.74
  -5   2  -5 1737.42   23.51
  -5  -2   5 1706.40   22.58
  -5   2  -5 1731.15   23.45
  -5  -2   5 1637.35   22.52
  -5  -2   5 1587.26   22.33
  -5  -2   5 1727.78   22.63
  -5  -2   5 1657.08   23.76
  -5  -2   6  171.88    4.91
  -5   2  -6  163.31    5.46
  -5  -2   6  162.71    5.22
  -5   2  -6  162.79    5.45
   5   2   6  162.81    5.39
  -5  -2   6  158.65    4.75
  -5  -2   6  168.70    5.16
  -5  -2   6  171.37    5.96
  -5   2  -7  610.59   11.82
  -5   2  -7  631.28   11.93
   5   2   7  602.70   11.87
  -5  -2   7  617.17   11.01
  -5  -2   7  614.08   12.68
  -5   2  -8  392.95    8.84
  -5   2  -8  386.06    8.75
   5   2   8  387.39    9.07
  -5   2  -9  308.66    7.34
  -5   2  -9  307.29    7.33
   5   2   9  313.25    7.73
   5   2   9  310.32    7.59
   5   2  10  107.03    3.78
  -5   2 -10  110.96    3.71
   5   2  10  114.08    3.69
  -5   2 -10  109.46    3.69
   5   2  10  111.63    3.87
   5   2  11   14.76    1.10
   5   2  11   14.50    1.08
  -5   3  11  175.54    3.38
  -5  -3 -10  543.16    9.05
  -5  -3 -10  529.15    9.00
   5  -3  10  595.97    9.31
   5  -3  10  601.52    9.61
  -5   3  10  584.43    9.42
  -5  -3  -9  725.50   12.43
  -5  -3  -9  736.60   12.45
   5  -3   9  725.94   12.31
  -5  -3  -8  138.68    5.05
  -5  -3  -8  140.25    5.07
   5  -3   8  147.70    5.01
   5  -3   8  141.08    4.94
  -5   3   8  135.46    4.19
  -5  -3  -7  223.37    6.79
  -5  -3  -7  219.16    6.74
   5  -3   7  219.80    6.37
   5  -3   7  216.66    6.30
  -5   3   7  227.16    6.58
  -5   3   7  216.36    5.75
  -5  -3  -6  319.27    8.41
  -5  -3  -6  322.42    8.46
   5  -3   6  320.49    7.73
   5  -3   6  320.07    7.69
  -5   3   6  325.43    7.97
  -5   3   6  319.62    7.26
  -5  -3  -5  411.66    9.64
  -5  -3  -5  410.42    9.58
   5  -3   5  394.29    8.43
   5  -3   5  391.12    7.76
   5  -3   5  391.12    8.51
  -5   3   5  397.30    8.76
  -5   3   5  388.65    8.05
  -5  -3  -4  269.38    7.42
  -5  -3  -4  271.18    7.47
  -5  -3  -4  253.76   12.55
  -5  -3  -4  267.03   12.88
   5  -3   4  270.57    6.61
  -5   3   4  278.69    6.78
   5  -3   4  268.87    6.50
  -5  -3  -3 2121.91   39.73
  -5  -3  -3 2084.35   28.13
  -5  -3  -3 2077.20   28.16
  -5  -3  -3 2140.98   39.96
  -5  -3  -3 2085.76   27.44
  -5   3   3 2116.35   26.55
  -5  -3  -2  519.79   16.73
  -5  -3  -2  511.51   10.28
  -5   3   2  522.77   10.12
  -5  -3  -2  521.78   10.36
  -5   3   2  518.43   10.13
  -5   3   2  493.92   18.46
  -5  -3  -2  519.38   16.81
   5  -3   2  534.07   10.01
  -5  -3  -1 2244.88   38.42
  -5  -3  -1 2126.80   27.53
  -5   3   1 2126.94   27.43
  -5  -3  -1 2194.77   27.69
  -5   3   1 2002.72   27.14
  -5   3   1 1943.15   42.01
   5  -3   1 2165.81   27.23
  -5  -3  -1 2239.75   38.26
  -5   3   0  185.18    5.42
  -5  -3   0  182.21    5.42
  -5   3   0  187.61    5.46
  -5  -3   0  186.43    5.47
  -5  -3   0  180.99    9.14
  -5  -3   0  175.99    9.00
   5  -3   0  167.39    5.16
  -5  -3   1 2244.17   28.19
  -5  -3   1 2217.89   37.78
  -5   3  -1 2212.12   28.04
  -5  -3   1 2229.95   28.10
  -5   3  -1 2092.14   43.08
  -5   3  -1 2219.69   28.02
  -5  -3   1 2242.28   37.90
   5  -3  -1 2063.60   27.70
  -5   3  -2  534.93   10.19
  -5  -3   2  552.82   10.34
  -5   3  -2  525.35   10.15
  -5  -3   2  526.76   10.26
  -5   3  -2  515.05   19.29
  -5  -3   2  553.16   16.51
  -5  -3   2  544.25   16.34
   5  -3  -2  512.56   10.03
  -5  -3   3 2056.19   25.95
  -5  -3   3 1950.05   26.98
  -5   3  -3 2141.63   26.99
  -5   3  -3 2210.02   43.76
  -5  -3   3 2077.82   36.66
  -5   3  -3 2165.21   27.01
  -5  -3   3 2037.33   36.33
  -5  -3   3 2028.10   26.72
  -5  -3   3 1905.23   26.90
  -5  -3   3 2039.12   26.42
   5  -3  -3 2071.09   26.59
  -5   3  -4  255.32    6.70
  -5  -3   4  242.95    6.23
  -5   3  -4  246.10    6.63
   5  -3  -4  241.77    6.27
  -5   3  -4  263.13   13.96
  -5  -3   4  250.30    6.79
  -5  -3   4  259.70    6.55
  -5  -3   4  263.24    6.92
  -5  -3   4  253.45    6.79
  -5  -3   5  433.02    9.22
  -5   3  -5  417.24    9.12
  -5  -3   5  417.23    8.84
  -5   3  -5  414.15    9.12
  -5   3  -5  435.94   18.14
   5   3   5  435.90    8.96
  -5  -3   5  440.91    9.29
  -5  -3   5  434.99    9.71
  -5  -3   6  329.98    7.49
  -5   3  -6  337.93    8.02
  -5   3  -6  332.06    7.99
  -5   3  -6  367.52   16.37
   5   3   6  335.00    7.99
  -5  -3   6  331.22    7.53
  -5  -3   6  331.98    7.86
  -5  -3   6  338.00    8.66
  -5  -3   7  232.89    6.46
  -5   3  -7  241.78    6.56
  -5   3  -7  239.10    6.50
  -5   3  -7  250.08   13.19
  -5  -3   7  229.12    5.68
   5   3   7  234.14    6.64
  -5  -3   7  240.93    7.23
  -5  -3   7  226.64    5.67
  -5   3  -8  146.87    4.85
   5   3   8  150.35    5.38
  -5   3  -8  147.35    4.87
   5   3   8  157.12    5.75
   5   3   8  149.27    5.09
  -5  -3   8  154.77    5.56
   5   3   9  762.95   13.13
  -5   3  -9  749.30   12.13
  -5   3  -9  757.82   12.19
   5   3   9  760.48   12.60
   5   3   9  773.23   13.30
  -5  -3   9  732.95   13.10
   5   3  10  570.75    9.79
  -5   3 -10  572.01    9.01
   5   3  10  593.35    9.56
  -5   3 -10  575.03    9.02
   5   3  10  569.20    9.19
  -5  -3  10  588.96   10.02
  -5  -3  11  189.00    3.81
   5  -4  10  139.07    3.75
   5  -4   9  228.42    5.10
   5  -4   9  232.48    5.82
  -5   4   9  224.70    5.60
  -5  -4  -8  161.75    5.01
  -5  -4  -8  162.67    5.03
   5  -4   8  180.51    5.08
   5  -4   8  178.73    5.48
  -5   4   8  175.34    5.28
  -5  -4  -7 1074.68   17.07
  -5  -4  -7 1045.47   16.99
   5  -4   7 1092.91   16.47
   5  -4   7 1085.98   16.97
  -5   4   7 1106.24   16.89
  -5  -4  -6   34.23    2.57
  -5  -4  -6   31.56    2.49
  -5  -4  -6   41.71    5.73
  -5  -4  -6   38.41    5.51
   5  -4   6   44.62    2.62
   5  -4   6   34.24    2.45
  -5   4   6   36.24    2.45
  -5  -4  -5 2166.71   44.81
  -5  -4  -5 1969.48   28.15
   5  -4   5 2234.91   27.15
   5  -4   5 2177.58   27.71
  -5  -4  -5 2171.72   44.96
  -5   4   5 2035.03   27.24
   5  -4   5 2127.93   26.55
  -5  -4  -5 2047.12   28.44
  -5  -4  -4 2617.16   49.45
  -5  -4  -4 2516.00   32.75
  -5  -4  -4 2675.09   49.84
   5  -4   4 2621.19   31.00
  -5  -4  -4 2463.71   31.84
   5  -4   4 2651.85   32.07
  -5  -4  -4 2470.96   32.68
  -5   4   4 2443.60   31.25
   5  -4   4 2584.73   31.64
  -5  -4  -3 2086.72   28.28
  -5  -4  -3 2144.65   28.55
  -5  -4  -3 2252.07   43.62
  -5   4   3 2148.79   27.07
  -5  -4  -3 2290.07   43.96
   5  -4   3 2320.71   28.46
  -5  -4  -3 2100.70   28.35
  -5  -4  -2  624.49   20.20
  -5  -4  -2  628.81   11.54
   5  -4   2  639.63   11.71
  -5  -4  -2  582.73   11.23
  -5  -4  -2  605.24   20.04
  -5  -4  -2  669.64   12.24
  -5   4   2  640.57   10.45
  -5  -4  -1   13.51    2.94
  -5  -4  -1   13.75    1.48
  -5  -4  -1   15.50    1.57
   5  -4   1   17.31    1.73
  -5  -4  -1   20.66    1.95
  -5  -4  -1   18.68    3.45
  -5  -4   0  257.60    6.48
  -5  -4   0  257.68    6.48
  -5   4   0  245.24   13.99
  -5  -4   0  251.01   11.92
  -5  -4   0  266.07    7.18
  -5  -4   0  255.09   12.05
   5  -4   0  224.34    6.49
  -5  -4   1   21.78    1.77
  -5  -4   1   20.96    3.48
  -5  -4   1   22.30    1.83
  -5  -4   1   20.00    1.71
  -5  -4   1   22.51    2.08
  -5   4  -1   27.17    4.68
  -5  -4   1   22.12    2.03
  -5  -4   1   18.89    3.33
  -5  -4   1   21.17    2.02
   5  -4  -1   20.73    1.88
  -5   4  -2  587.71   10.96
  -5   4  -2  596.70   11.04
  -5  -4   2  602.64   10.95
  -5   4  -2  615.05   22.64
  -5  -4   2  636.65   19.42
  -5  -4   2  626.12   11.82
   5  -4  -2  607.17   11.50
  -5  -4   2  654.90   19.63
  -5  -4   3 2124.39   27.46
  -5   4  -3 2267.81   27.83
  -5  -4   3 1997.44   28.29
  -5   4  -3 2243.02   27.75
  -5   4  -3 2278.10   46.63
  -5  -4   3 2123.65   39.85
  -5  -4   3 2053.00   27.83
  -5  -4   3 2021.98   28.35
  -5  -4   3 2184.16   40.21
  -5  -4   3 2136.11   27.02
   5  -4  -3 2111.54   27.78
  -5   4  -4 2548.55   30.74
  -5  -4   4 2252.65   31.08
  -5  -4   4 2404.26   30.49
  -5   4  -4 2522.65   30.77
  -5  -4   4 2486.58   43.96
  -5   4  -4 2574.57   50.11
  -5  -4   4 2457.00   43.66
  -5  -4   4 2340.39   30.33
  -5  -4   4 2267.99   31.14
  -5  -4   4 2460.03   30.73
   5  -4  -4 2413.48   30.46
  -5  -4   5 1841.43   26.10
  -5   4  -5 2065.28   26.11
  -5  -4   5 1938.72   26.05
  -5   4  -5 2066.77   26.10
  -5  -4   5 2083.83   39.44
  -5  -4   5 2034.14   38.95
  -5   4  -5 2218.43   44.46
  -5  -4   5 1833.21   26.12
  -5  -4   5 1915.04   25.02
  -5  -4   5 1989.29   26.74
  -5   4  -6   24.62    1.97
  -5  -4   6   27.90    2.15
   5   4   6   24.16    2.48
  -5   4  -6   25.07    1.98
  -5   4  -6   30.64    4.76
   5   4   6   30.85    2.20
  -5  -4   6   25.63    2.00
  -5  -4   6   27.75    2.31
  -5  -4   6   26.76    2.06
   5   4   7 1184.57   18.32
  -5   4  -7 1125.25   16.69
   5   4   7 1154.11   19.36
  -5  -4   7 1099.74   16.20
   5   4   7 1122.73   17.00
  -5   4  -7 1125.70   16.73
  -5  -4   7 1186.74   18.31
  -5  -4   7 1128.86   16.26
   5   4   8  160.96    5.36
  -5   4  -8  151.18    4.44
  -5   4  -8  154.35    4.49
  -5  -4   8  152.79    4.06
   5   4   8  160.84    4.80
  -5  -4   8  149.70    4.03
  -5  -4   8  156.37    5.25
   5   4   9  240.84    6.10
   5   4   9  243.80    6.29
   5   4   9  226.39    5.12
  -5  -4   9  238.55    5.98
   5   4  10  136.78    3.74
   5   4  10  131.81    3.57
  -5  -4  10  129.71    3.47
   5  -5  10  131.18    3.13
  -5   5  10  125.34    2.82
   5  -5   9  353.91    6.97
  -5   5   9  354.11    6.56
   5  -5   8   11.50    1.34
  -5   5   8    9.77    1.14
   5  -5   7   70.47    3.35
  -5   5   7   70.15    3.13
   5  -5   6   16.65    1.72
  -5   5   6   21.20    1.79
  -5  -5  -5  133.25   10.45
  -5  -5  -5  129.04   10.28
  -5   5   5  130.43    4.41
   5  -5   5  119.97    4.14
  -5  -5  -4  135.91   10.48
  -5  -5  -4  149.91    5.05
  -5  -5  -4  134.39   10.46
  -5   5   4  143.02    4.53
   5  -5   4  135.95    4.77
  -5  -5  -3  661.07   23.00
  -5  -5  -3  719.63   24.06
  -5  -5  -3  719.48   13.07
  -5   5   3  700.61   11.32
   5  -5   3  711.34   12.76
  -5  -5  -2 1080.55   29.56
  -5  -5  -2 1092.87   17.61
   5  -5   2 1078.79   17.32
  -5  -5  -2 1068.52   29.31
  -5  -5  -1 1605.11   23.97
  -5  -5  -1 1699.33   22.90
  -5  -5  -1 1668.09   23.96
  -5  -5  -1 1665.03   37.35
  -5  -5  -1 1660.55   24.18
  -5  -5  -1 1663.34   37.18
   5  -5   1 1588.79   23.38
  -5  -5   0  303.05    8.18
  -5  -5   0  300.03    7.35
  -5  -5   0  298.96   14.28
  -5   5   0  303.63   16.28
  -5  -5   0  309.74    8.12
  -5  -5   0  289.82    8.06
  -5  -5   0  293.70   14.11
   5  -5   0  287.94    7.75
  -5  -5   1 1642.91   35.79
  -5  -5   1 1591.61   23.49
  -5  -5   1 1578.84   22.14
  -5   5  -1 1652.31   40.84
  -5  -5   1 1557.18   23.12
  -5  -5   1 1581.52   23.46
  -5  -5   1 1672.87   35.99
   5  -5  -1 1596.71   23.05
  -5  -5   2 1025.26   17.23
   5   5   2 1004.10   16.40
  -5  -5   2 1026.09   16.27
  -5   5  -2 1096.47   32.15
  -5  -5   2 1047.47   16.96
  -5  -5   2 1067.89   27.74
  -5  -5   2 1021.29   17.21
   5  -5  -2 1016.17   16.78
  -5  -5   2 1054.47   27.58
  -5  -5   3  701.52   12.55
   5   5   3  673.48   13.28
  -5  -5   3  683.72   12.02
  -5   5  -3  740.97   25.65
  -5  -5   3  674.42   21.48
  -5  -5   3  691.68   12.68
  -5  -5   3  693.47   21.63
   5  -5  -3  697.31   12.75
  -5  -5   4  111.01    4.59
  -5  -5   4  107.29    4.28
   5   5   4  109.71    4.98
  -5  -5   4  100.40    3.70
  -5  -5   4  107.34    8.24
  -5   5  -4  126.44   10.14
  -5  -5   4  105.46    8.09
  -5  -5   4  113.08    4.29
  -5  -5   4  116.11    4.72
   5  -5  -4  107.81    4.28
  -5  -5   5  125.49    4.70
  -5  -5   5  128.46    4.66
   5   5   5  126.73    5.49
  -5  -5   5  127.97    8.97
  -5  -5   5  122.67    8.74
  -5   5  -5  137.94   10.32
  -5  -5   5  133.77    4.86
  -5  -5   5  137.39    4.61
   5  -5  -5  134.76    4.44
   5   5   6   17.00    1.79
   5   5   6   18.34    2.15
  -5  -5   6   18.79    1.70
  -5  -5   6   18.46    1.71
  -5  -5   6   14.86    1.54
   5   5   7   81.70    3.70
   5   5   7   75.67    3.99
  -5  -5   7   76.71    3.12
  -5  -5   7   74.05    3.30
  -5  -5   7   75.00    3.08
  -5  -5   8    4.32    0.83
   5   5   8    4.69    0.95
   5   5   8    5.35    1.08
  -5  -5   8    6.04    0.81
  -5  -5   8    6.11    0.80
   5   5   9  390.43    7.17
  -5  -5   9  358.07    6.27
   5   5  10  104.70    2.61
   5   5  10  101.93    2.54
  -5   6   9   81.94    2.19
  -5   6   8   88.24    2.75
  -5   6   7  250.57    5.48
   5  -6   6    6.42    1.10
  -5   6   6    6.86    0.95
   5  -6   5  441.76    8.55
  -5   6   5  457.30    8.41
   5  -6   4 1405.77   19.99
   5  -6   4 1454.05   20.24
  -5  -6  -3  221.93   13.58
  -5  -6  -3  214.98    6.31
  -5  -6  -3  221.12    6.38
   5  -6   3  222.37    6.16
  -5  -6  -3  207.24   13.10
   5  -6   3  231.90    6.67
  -5  -6  -2  659.89   12.55
  -5  -6  -2  655.58   12.31
  -5  -6  -2  660.60   12.76
  -5  -6  -2  644.78   12.50
  -5  -6  -2  649.18   23.47
  -5  -6  -2  636.74   23.21
   5  -6   2  652.77   12.79
  -5  -6  -1   75.69    3.67
  -5  -6  -1   73.16    3.77
  -5  -6  -1   73.26    7.72
  -5  -6  -1   69.53    3.75
  -5  -6  -1   72.34    3.72
  -5  -6  -1   66.33    7.33
   5  -6   1   66.89    3.70
  -5  -6   0   39.68    2.82
  -5  -6   0   45.88    2.83
  -5  -6   0   38.55    5.53
  -5  -6   0   37.05    2.78
  -5  -6   0   40.25    2.85
  -5  -6   0   35.64    5.32
   5  -6   0   34.61    2.65
  -5  -6   1   89.78    8.15
  -5  -6   1   78.76    3.94
  -5  -6   1   75.38    3.66
  -5  -6   1   76.05    3.87
  -5  -6   1   82.69    7.83
   5  -6  -1   74.61    3.91
  -5  -6   2  610.24   12.25
  -5  -6   2  585.77   11.56
  -5  -6   2  604.24   11.67
  -5   6  -2  590.39   23.27
  -5  -6   2  585.33   11.85
  -5  -6   2  599.03   21.15
  -5  -6   2  611.92   12.29
  -5  -6   2  592.67   21.05
   5  -6  -2  627.93   12.37
  -5  -6   3  236.85    6.98
   5   6   3  239.18    7.00
  -5  -6   3  242.01    6.72
  -5  -6   3  239.42    6.38
  -5   6  -3  237.92   14.26
  -5  -6   3  229.92   12.51
  -5  -6   3  236.26    6.67
  -5  -6   3  240.44    7.06
  -5  -6   3  218.23   12.22
   5  -6  -3  240.86    6.89
   5   6   4 1357.24   20.96
  -5  -6   4 1317.79   18.39
   5  -6  -4 1383.10   19.74
   5   6   5  396.37    8.50
   5   6   5  405.04    9.79
  -5  -6   5  376.24    8.42
  -5  -6   5  380.50    8.45
   5   6   6    0.75    0.57
   5   6   6    1.96    0.84
  -5  -6   6    0.78    0.55
  -5  -6   6    1.08    0.57
   5   6   7  257.82    6.06
  -5  -6   7  262.59    5.91
   5   6   7  264.32    6.97
  -5  -6   7  244.19    5.57
  -5  -6   7  244.71    5.56
   5   6   8   62.67    2.42
   5   6   8   57.28    2.73
   5   6   9  120.11    3.08
   5   6   9   73.99    2.01
   5  -7   8    7.47    0.76
   5  -7   7   48.60    2.19
  -5   7   7   43.40    1.55
  -5  -7  -6   40.09    1.94
   5  -7   6   36.56    2.12
  -5   7   6   35.79    1.56
  -5  -7  -5  119.73    3.93
   5  -7   5  107.68    3.87
   5  -7   4   58.33    2.86
  -5  -7  -4   58.28    2.96
   5  -7   4   59.09    2.90
   5  -7   3  225.67    6.48
  -5  -7  -3  236.63    6.48
   5  -7   3  239.22    6.13
  -5  -7  -2  242.94    6.36
  -5  -7  -2  243.66    6.78
  -5  -7  -2  237.26    6.33
   5  -7   2  238.45    6.20
   5  -7   2  237.64    7.03
  -5  -7  -1  127.44    4.69
  -5  -7  -1  122.47    4.75
  -5  -7  -1  131.54    4.77
   5  -7   1  135.63    4.50
   5  -7   1  129.33    5.14
  -5  -7   0  784.37   13.71
  -5  -7   0  751.86   13.59
  -5  -7   0  762.17   14.27
  -5  -7   0  780.66   13.70
   5  -7   0  777.84   14.43
  -5  -7   1  115.98    4.61
  -5  -7   1  117.14    4.60
  -5  -7   1  113.28    4.63
  -5  -7   1  122.22    4.74
   5  -7  -1  119.62    4.93
  -5  -7   2  243.27    6.75
  -5  -7   2  236.71    6.64
  -5  -7   2  242.93    6.65
  -5  -7   2  243.24    6.78
   5  -7  -2  256.03    7.32
  -5  -7   3  281.66    7.17
   5   7   3  295.56    7.06
  -5  -7   3  293.74    6.94
  -5  -7   3  278.13    7.17
   5  -7  -3  296.69    7.55
   5   7   4   50.98    2.88
  -5  -7   4   50.38    2.45
   5  -7  -4   45.28    2.62
  -5  -7   4   49.72    2.73
  -5  -7   4   46.80    2.66
  -5  -7   5   80.29    3.27
   5   7   5   96.95    3.95
  -5  -7   6   29.85    1.82
   5   7   6   30.96    2.14
  -5  -7   6   27.49    1.73
  -5  -7   6   28.56    1.78
  -5  -7   7   54.69    2.19
   5   7   7   57.91    2.60
   5   7   8   14.47    1.05
  -5  -8  -6  104.45    2.77
   5  -8   6  108.82    2.87
  -5  -8  -5  243.18    5.55
  -5  -8  -5  251.88    5.18
   5  -8   5  250.05    5.28
   5  -8   4  202.70    4.83
  -5  -8  -4  211.58    5.65
   5  -8   4  209.76    4.98
   5  -8   3   19.97    1.68
  -5  -8  -3   17.01    1.68
  -5  -8  -3   17.89    1.60
   5  -8   3   15.76    1.36
   5  -8   2  461.20    9.51
  -5  -8  -2  480.25    9.38
  -5  -8  -2  468.08    9.78
   5  -8   2  463.13    8.41
   5  -8   1   34.09    2.43
  -5  -8  -1   38.15    2.44
  -5  -8  -1   34.05    1.97
   5  -8   1   31.56    1.89
  -5  -8  -1   32.51    1.90
  -5  -8   0    1.82    0.78
  -5  -8   0    3.80    0.79
   5  -8   0    1.76    0.77
   5  -8   0    2.74    0.66
  -5  -8   0    3.26    0.75
   5  -8  -1   44.05    2.77
  -5  -8   1   41.48    2.53
  -5  -8   1   42.23    2.54
  -5  -8   1   38.34    2.25
   5  -8  -1   40.52    2.09
  -5  -8   1   38.90    2.25
   5  -8  -2  458.17    9.39
  -5  -8   2  436.57    8.63
  -5  -8   2  410.23    8.27
  -5  -8   2  431.78    8.41
   5  -8  -3   10.38    1.28
  -5  -8   3    7.97    1.03
  -5  -8   3   10.23    1.19
  -5  -8   3   10.19    1.18
   5  -8  -4  199.60    4.91
  -5  -8   4  200.28    5.00
  -5  -8   4  188.94    4.88
  -5  -8   4  189.35    4.88
  -5  -8   5  228.80    4.98
   5   8   5  229.44    4.91
  -5  -8   5  214.09    4.89
  -5  -8   5  207.19    4.82
  -5  -8   6  133.81    3.29
   5   8   6  131.77    3.29
  -5  -9  -4   89.01    2.47
  -5  -9  -4   81.41    2.50
  -5  -9  -3  433.83    7.24
  -5  -9  -3  402.60    7.28
   5  -9   2   49.78    2.29
  -5  -9  -2   48.45    2.24
  -5  -9  -2   50.00    2.35
   5  -9   1  229.07    5.54
  -5  -9  -1  234.13    5.44
  -5  -9  -1  215.77    5.35
   5  -9   0  505.10    9.20
  -5  -9   0  498.75    8.80
   5  -9  -1  201.25    5.15
  -5  -9   1  194.79    4.79
  -5  -9   1  179.11    3.98
  -5  -9   1  180.29    3.97
   5  -9  -2   47.26    2.28
  -5  -9   2   48.73    2.12
  -5  -9   2   47.55    1.92
  -5  -9   2   44.23    1.86
  -5  -9   3  405.50    6.73
  -5  -9   3  416.53    6.78
  -5  -9   4   80.58    2.42
  -5  -9   4   75.38    2.27
  -5  -9   4   78.50    2.29
  -6   0   0  304.26    7.99
  -6   0   0  303.47    7.98
  -6   0   0  303.80   13.30
  -6   0   1  239.18    6.97
  -6   0  -1  241.65    7.00
  -6   0   1  241.61    6.99
  -6   0  -1  258.90   12.74
  -6   0   1  241.41   11.55
  -6   0  -1  240.68    6.98
  -6   0  -2 1528.97   22.39
  -6   0   2 1490.36   22.33
  -6   0  -2 1522.53   22.36
  -6   0   2 1490.41   22.36
  -6   0  -3  426.80    9.95
  -6   0   3  426.08   10.00
  -6   0  -3  433.91   10.04
  -6   0   3  435.95   10.15
  -6   0   3  454.75    9.06
  -6   0   3  449.44    9.26
  -6   0  -4  160.16    5.82
  -6   0  -4  149.45    5.63
  -6   0   4  167.13    5.23
  -6   0   4  159.40    5.27
  -6   0  -5  294.41    8.20
  -6   0  -5  300.60    8.20
  -6   0   5  312.05    7.67
  -6   0   5  295.29    7.70
  -6   0  -6   23.71    2.24
  -6   0  -6   25.00    2.32
   6   0   6   26.44    2.16
  -6   0   6   26.53    2.15
  -6   0   6   24.18    2.14
  -6   0  -7  203.72    6.58
  -6   0  -7  205.47    6.54
   6   0   7  202.15    6.18
  -6   0   7  210.94    6.14
  -6   0   7  196.80    6.21
   6   0   8  370.92    8.21
  -6   0  -8  371.17    8.91
  -6   0  -8  377.11    8.91
   6   0   8  366.38    8.52
  -6   0   8  399.94    8.35
  -6   0   8  370.54    8.53
   6   0   9  183.62    4.98
  -6   0  -9  181.23    5.43
  -6   0  -9  182.50    5.45
   6   0   9  179.97    5.34
  -6   0   9  181.40    4.76
  -6   0   9  182.22    5.19
   6   0  10  193.01    4.19
  -6   0 -10  199.16    4.93
  -6   0 -10  197.81    4.93
   6   0  10  204.57    4.98
  -6  -1 -10  140.49    4.03
  -6  -1 -10  146.86    4.12
   6  -1  10  140.11    4.00
  -6   1  10  147.70    3.51
   6  -1   9   99.91    3.23
  -6  -1  -9   98.40    3.89
  -6  -1  -9  104.26    3.99
   6  -1   9   99.34    3.81
  -6   1   9  104.82    3.61
  -6   1   9   96.50    3.48
   6  -1   8    5.20    0.92
  -6  -1  -8    6.31    1.24
  -6  -1  -8    5.10    1.12
   6  -1   8    5.66    1.10
   6  -1   8    7.14    1.02
  -6   1   8    4.98    0.99
  -6   1   8    7.74    1.17
  -6  -1  -7  509.54   11.26
  -6  -1  -7  523.00   11.35
   6  -1   7  536.61   10.74
   6  -1   7  515.59    9.90
  -6   1   7  539.51   10.67
  -6   1   7  513.45   10.43
  -6  -1  -6  289.47    8.23
  -6  -1  -6  279.35    8.07
   6  -1   6  295.62    7.46
   6  -1   6  282.69    6.79
  -6   1   6  304.28    7.63
  -6   1   6  287.09    7.43
  -6  -1  -5  275.23    7.95
  -6  -1  -5  279.27    8.00
   6  -1   5  268.35    6.47
  -6   1   5  275.21    7.24
   6  -1   5  290.64    6.40
  -6  -1  -4 1598.41   24.16
  -6  -1  -4 1638.54   24.39
  -6   1   4 1657.93   22.88
  -6  -1  -3   91.61    4.31
  -6   1   3   98.25    4.42
  -6   1   3  104.92    4.58
  -6  -1  -3   88.67    4.25
  -6   1   3   94.69    3.76
  -6   1   2  811.71   14.70
  -6  -1  -2  809.42   14.72
  -6   1   2  820.76   14.77
  -6  -1  -2  831.56   14.83
  -6   1   2  777.90   22.97
  -6   1   2  820.92   13.08
  -6  -1  -1  179.54    5.98
  -6   1   1  164.29    5.75
  -6  -1  -1  183.22    6.05
  -6   1   1  167.83    5.81
  -6   1   1  182.94   10.73
  -6   1   1  180.26    5.00
  -6   1   0    4.66    1.10
  -6  -1   0    3.52    0.96
  -6   1   0    6.35    1.16
  -6  -1   0    4.46    1.01
  -6  -1   0    4.85    1.76
  -6   1  -1  166.14    5.71
  -6  -1   1  168.20    5.76
  -6   1  -1  165.93    5.70
  -6  -1   1  162.76    5.68
  -6   1  -1  178.67   10.94
  -6  -1   1  148.65    8.34
  -6  -1   2  800.61   14.61
  -6   1  -2  830.93   14.65
  -6   1  -2  820.27   14.59
  -6  -1   2  799.66   14.65
  -6   1  -2  817.35   24.82
  -6   1  -3  111.29    4.63
  -6  -1   3  106.67    4.65
  -6   1  -3  112.07    4.66
  -6  -1   3  110.51    4.75
  -6  -1   3  110.75    4.33
  -6  -1   3  116.56    4.22
  -6  -1   3  110.59    4.35
  -6  -1   3  113.76    4.32
  -6  -1   4 1626.60   21.42
  -6   1  -4 1711.73   24.23
  -6   1  -4 1692.70   24.17
  -6  -1   4 1685.62   22.72
  -6  -1   4 1700.57   22.97
  -6   1  -5  243.90    7.18
  -6   1  -5  233.75    7.08
  -6  -1   5  239.44    6.29
  -6  -1   5  255.27    6.74
  -6   1  -6  310.06    8.24
  -6   1  -6  311.77    8.31
   6   1   6  300.91    7.65
  -6  -1   6  327.84    7.83
  -6   1  -7  492.61   10.72
  -6   1  -7  495.01   10.77
   6   1   7  491.15   10.30
  -6  -1   7  524.97   10.14
  -6  -1   7  494.31   10.66
   6   1   8   12.26    1.48
  -6   1  -8   14.19    1.65
  -6   1  -8   14.31    1.65
   6   1   8   12.83    1.54
  -6  -1   8   14.45    1.44
  -6  -1   8   12.65    1.56
   6   1   9  119.44    4.06
  -6   1  -9  113.78    4.11
   6   1   9  112.55    3.97
  -6   1  -9  111.54    4.09
   6   1   9  112.63    4.09
  -6  -1   9  109.10    4.03
   6   1  10  149.28    3.84
   6   1  10  153.21    3.65
  -6   1 -10  149.72    4.11
  -6   1 -10  151.45    4.14
   6   1  10  150.06    4.12
  -6  -1  10  143.48    4.00
   6  -2  10  257.62    5.24
  -6   2  10  251.40    4.90
  -6  -2  -9  399.41    8.23
  -6  -2  -9  411.81    8.34
   6  -2   9  406.67    8.10
   6  -2   9  404.61    7.52
  -6   2   9  408.56    7.84
  -6  -2  -8   31.54    2.37
  -6  -2  -8   33.34    2.45
   6  -2   8   34.44    2.34
   6  -2   8   30.67    2.06
  -6   2   8   35.22    2.31
   6  -2   7  104.68    3.71
  -6  -2  -7  106.17    4.64
  -6  -2  -7  110.65    4.72
   6  -2   7  105.30    4.25
   6  -2   7  108.56    4.07
  -6   2   7  107.75    4.03
  -6  -2  -6   65.11    3.72
  -6  -2  -6   65.11    3.71
   6  -2   6   64.59    3.28
   6  -2   6   65.50    3.14
  -6   2   6   63.44    3.17
  -6  -2  -5  248.36    7.55
  -6  -2  -5  247.05    7.54
   6  -2   5  249.86    6.33
  -6   2   5  247.09    6.73
   6  -2   5  244.92    5.94
  -6  -2  -4    5.13    1.19
  -6  -2  -4    4.91    1.15
  -6  -2  -4    7.57    1.17
  -6   2   4    4.79    1.00
  -6  -2  -3 1176.44   19.27
  -6   2   3 1145.77   18.81
  -6  -2  -3 1155.27   19.24
  -6   2   3 1167.24   18.94
  -6  -2  -3 1220.06   18.23
  -6   2   3 1219.31   17.51
  -6   2   2  435.25    9.90
  -6  -2  -2  426.32   10.00
  -6   2   2  436.96    9.92
  -6   2   2  420.14   17.38
  -6  -2  -2  422.61    9.95
  -6   2   2  436.81    8.60
  -6  -2  -1  545.58   11.52
  -6   2   1  566.05   11.60
  -6  -2  -1  550.83   11.60
  -6   2   1  569.79   11.58
  -6   2   1  564.85   20.65
  -6   2   1  581.35   10.08
  -6   2   0  362.34    8.81
  -6  -2   0  355.01    8.84
  -6   2   0  364.11    8.83
  -6  -2   0  364.04    8.92
  -6  -2   0  342.12   12.78
  -6   2   0  381.70   16.74
  -6   2  -1  599.55   11.84
  -6  -2   1  587.35   11.93
  -6   2  -1  586.47   11.75
  -6  -2   1  581.08   11.85
  -6   2  -1  602.49   21.52
  -6   2  -2  423.28    9.68
  -6  -2   2  431.38    9.86
  -6   2  -2  435.87    9.79
  -6  -2   2  437.77    9.91
  -6  -2   3 1201.68   16.76
  -6  -2   3 1229.91   19.37
  -6   2  -3 1205.94   19.03
  -6   2  -3 1210.43   19.09
  -6  -2   3 1241.68   18.96
  -6  -2   3 1214.28   19.37
  -6  -2   3 1203.15   18.87
  -6  -2   3 1243.98   18.40
   6  -2  -4    3.65    0.96
  -6   2  -4    7.20    1.27
  -6  -2   4    7.54    1.23
  -6   2  -4    8.98    1.42
  -6  -2   4    4.73    0.92
  -6  -2   4    7.89    1.29
  -6  -2   4    5.48    1.08
  -6  -2   4    6.50    1.15
  -6  -2   5  223.38    6.00
  -6   2  -5  220.85    6.72
  -6  -2   5  222.41    6.19
  -6   2  -5  218.60    6.71
  -6  -2   5  239.43    6.40
  -6  -2   5  225.70    6.06
  -6  -2   5  232.66    6.80
   6  -2  -5  230.42    6.03
  -6  -2   6   57.72    2.73
  -6  -2   6   57.93    3.01
  -6   2  -6   58.28    3.31
  -6   2  -6   60.80    3.38
   6   2   6   63.14    3.26
  -6  -2   6   59.16    2.77
  -6  -2   6   57.72    3.36
  -6   2  -7   94.02    4.13
  -6   2  -7   89.22    4.05
   6   2   7   92.98    4.01
  -6  -2   7   99.60    4.32
  -6   2  -8   42.39    2.60
  -6   2  -8   40.80    2.55
   6   2   8   41.57    2.56
  -6  -2   8   37.40    2.53
   6   2   9  410.82    8.21
  -6   2  -9  396.44    7.95
  -6   2  -9  406.09    8.03
   6   2   9  417.07    8.34
   6   2   9  401.27    8.05
   6   2  10  245.12    5.12
   6   2  10  242.66    4.84
   6   2  10  239.01    4.99
   6  -3  10   97.74    2.38
   6  -3  10  109.51    2.63
  -6  -3  -9  166.19    4.46
  -6  -3  -9  158.45    4.39
   6  -3   9  175.92    4.45
   6  -3   9  166.13    4.36
  -6  -3  -8   20.60    1.79
  -6  -3  -8   21.90    1.86
   6  -3   8   22.03    1.76
   6  -3   8   25.58    1.87
  -6   3   8   22.54    1.77
  -6  -3  -7 1191.29   18.60
  -6  -3  -7 1154.57   18.42
   6  -3   7 1197.38   17.60
   6  -3   7 1189.03   17.47
  -6   3   7 1172.17   17.59
  -6  -3  -6  345.73    8.87
  -6  -3  -6  336.59    8.78
   6  -3   6  348.40    7.94
   6  -3   6  341.67    7.85
  -6   3   6  343.03    8.02
  -6  -3  -5 1513.22   23.02
  -6  -3  -5 1533.23   23.16
   6  -3   5 1532.34   21.13
   6  -3   5 1482.66   21.07
  -6   3   5 1477.19   21.29
   6  -3   5 1553.43   20.32
  -6  -3  -4  305.58    8.48
  -6  -3  -4  308.42    8.53
  -6  -3  -4  328.88    7.82
   6  -3   4  321.20    7.49
  -6   3   4  307.21    7.37
   6  -3   4  304.25    7.25
  -6  -3  -3 1920.42   36.58
  -6  -3  -3 1850.39   26.79
  -6  -3  -3 1953.04   36.96
  -6  -3  -3 1833.77   26.75
  -6  -3  -3 1893.51   25.86
  -6   3   3 1844.61   24.51
   6  -3   3 1939.41   25.31
  -6  -3  -2 1861.15   26.20
  -6   3   2 1770.21   25.35
  -6  -3  -2 1817.19   26.08
  -6   3   2 1782.59   25.48
   6  -3   2 1795.92   24.73
  -6  -3  -2 1843.31   25.57
  -6   3   2 1836.85   23.71
  -6  -3  -2 1895.41   35.43
  -6  -3  -2 1948.94   35.71
  -6  -3  -1  810.11   14.71
  -6   3   1  796.58   14.36
  -6  -3  -1  799.15   14.68
  -6   3   1  784.00   14.28
  -6   3   1  759.18   25.81
  -6  -3  -1  823.96   21.05
  -6  -3  -1  822.61   14.70
  -6   3   1  821.10   12.70
  -6  -3  -1  823.15   21.03
   6  -3   1  792.27   13.78
  -6   3   0    0.27    0.63
  -6  -3   0    0.64    0.62
  -6  -3   0    2.07    1.18
  -6   3   0   -0.07    0.59
  -6  -3   0    0.79    0.67
  -6  -3   0    2.06    1.15
  -6   3   0   -0.31    1.10
  -6   3  -1  835.50   14.62
  -6  -3   1  818.20   14.68
  -6   3  -1  831.15   14.61
  -6  -3   1  805.48   14.61
  -6  -3   1  859.93   21.09
  -6  -3   1  845.22   15.04
  -6  -3   1  837.02   20.77
  -6   3  -2 1866.33   25.36
  -6  -3   2 1800.50   25.25
  -6  -3   2 1845.89   23.08
  -6   3  -2 1843.84   25.35
  -6  -3   2 1782.01   25.27
  -6  -3   2 1692.52   25.35
  -6   3  -2 1820.63   42.14
  -6  -3   2 1814.24   33.04
  -6  -3   2 1782.89   25.46
  -6  -3   2 1798.66   32.89
  -6  -3   2 1652.62   25.18
   6  -3  -2 1764.93   24.78
  -6   3  -3 1838.60   25.44
  -6  -3   3 1865.41   23.72
  -6  -3   3 1770.11   25.55
  -6   3  -3 1956.59   43.01
  -6   3  -3 1870.20   25.53
  -6  -3   3 1793.60   25.35
  -6  -3   3 1677.52   25.27
   6  -3  -3 1860.22   25.09
  -6   3  -4  332.47    8.26
  -6  -3   4  326.70    7.44
  -6  -3   4  333.35    8.28
  -6   3  -4  325.11    8.22
  -6   3  -4  329.84   16.28
  -6  -3   4  335.35    8.12
  -6  -3   4  327.20    8.21
  -6  -3   4  340.71    8.12
   6  -3  -4  318.12    7.78
  -6  -3   5 1473.90   21.37
  -6   3  -5 1516.85   21.80
  -6  -3   5 1525.66   21.01
  -6   3  -5 1510.34   21.87
   6  -3  -5 1490.74   20.57
  -6   3  -5 1556.77   37.42
   6   3   5 1564.04   21.20
  -6  -3   5 1467.11   21.35
  -6  -3   5 1436.63   20.45
  -6  -3   5 1482.05   21.90
  -6  -3   6  334.86    7.83
  -6   3  -6  343.93    8.22
  -6   3  -6  354.07    8.31
   6   3   6  338.13    7.94
  -6  -3   6  348.40    7.56
  -6  -3   6  354.47    8.57
  -6  -3   6  345.34    7.53
  -6   3  -7 1093.52   16.55
  -6   3  -7 1099.04   16.61
  -6  -3   7 1027.95   14.65
   6   3   7 1096.21   16.47
  -6  -3   7 1103.59   17.22
  -6  -3   7 1026.15   14.61
   6   3   8   22.24    1.93
  -6   3  -8   26.13    1.89
  -6   3  -8   24.93    1.86
   6   3   8   23.93    1.83
  -6  -3   8   25.32    2.00
   6   3   9  196.25    5.12
  -6   3  -9  185.85    4.56
   6   3   9  202.59    5.29
  -6   3  -9  185.90    4.58
   6   3   9  197.00    4.74
  -6  -3   9  191.92    5.03
   6   3  10  114.88    2.83
   6   3  10   82.44    2.12
   6  -4   9  403.56    7.11
  -6   4   9  401.06    6.92
   6  -4   8  128.60    3.67
   6  -4   8  139.45    4.27
  -6   4   8  130.66    4.00
  -6  -4  -7   24.33    1.94
   6  -4   7   27.42    1.87
  -6  -4  -7   22.68    1.87
   6  -4   7   30.48    2.12
  -6   4   7   26.12    1.92
  -6  -4  -6  211.90    6.41
  -6  -4  -6  209.20    6.35
   6  -4   6  235.78    5.97
   6  -4   6  225.63    6.18
  -6   4   6  226.94    6.02
  -6  -4  -5   52.47    3.20
  -6  -4  -5   52.88    3.23
   6  -4   5   57.31    2.82
   6  -4   5   63.50    3.16
  -6   4   5   58.53    2.96
   6  -4   5   57.67    2.75
  -6  -4  -4  293.55   13.97
  -6  -4  -4  292.93    8.04
  -6  -4  -4  279.50    7.87
  -6  -4  -4  292.30   14.07
   6  -4   4  298.24    6.84
  -6  -4  -4  314.55    7.62
   6  -4   4  303.09    7.39
  -6   4   4  295.68    7.01
   6  -4   4  299.47    7.20
  -6  -4  -3 1424.28   32.50
  -6  -4  -3 1304.57   20.73
  -6  -4  -3 1350.62   20.87
  -6  -4  -3 1357.98   20.52
  -6   4   3 1324.26   18.80
   6  -4   3 1394.70   20.00
  -6  -4  -3 1418.73   32.48
  -6  -4  -2  169.29    5.85
  -6  -4  -2  170.57    5.87
   6  -4   2  154.88    5.38
  -6  -4  -2  180.46    6.09
  -6   4   2  169.95    4.84
  -6  -4  -2  173.09   10.41
  -6  -4  -2  168.17   10.24
  -6  -4  -1 2213.99   30.03
  -6   4   1 2257.22   29.73
  -6  -4  -1 2194.68   30.00
  -6   4   1 2274.77   29.81
  -6  -4  -1 2387.06   28.14
  -6  -4  -1 2417.80   43.46
  -6   4   1 2023.07   47.40
  -6  -4  -1 2286.61   30.97
  -6   4   1 2277.11   27.63
  -6  -4  -1 2354.80   42.97
   6  -4   1 2231.74   29.91
  -6   4   0 1759.09   24.05
  -6  -4   0 1684.23   23.94
  -6  -4   0 1730.33   35.27
  -6  -4   0 1707.39   22.29
  -6   4   0 1737.19   23.95
  -6  -4   0 1616.80   23.71
  -6  -4   0 1733.98   25.08
  -6  -4   0 1708.52   35.05
   6  -4   0 1609.05   23.82
  -6   4  -1 2343.94   29.47
  -6  -4   1 2241.71   29.15
  -6  -4   1 2281.48   27.88
  -6   4  -1 2383.87   29.57
  -6  -4   1 2160.07   29.05
  -6   4  -1 2277.72   49.90
  -6  -4   1 2336.08   41.92
  -6  -4   1 1966.09   29.40
  -6  -4   1 1909.34   29.68
   6  -4  -1 2186.19   29.47
  -6  -4   1 2341.36   41.98
  -6   4  -2  122.59    4.74
  -6  -4   2  123.21    4.30
  -6   4  -2  125.94    4.80
  -6   4  -2  116.60   10.24
  -6  -4   2  127.62    8.38
  -6  -4   2  126.41    5.11
  -6  -4   2  121.53    8.19
   6  -4  -2  114.61    4.72
  -6   4  -3 1367.37   19.95
  -6  -4   3 1354.04   19.11
  -6  -4   3 1272.90   20.55
  -6   4  -3 1404.10   20.11
  -6  -4   3 1272.00   29.07
  -6   4  -3 1430.60   37.11
  -6  -4   3 1333.28   29.41
  -6  -4   3 1334.12   20.32
  -6  -4   3 1218.56   20.27
   6  -4  -3 1332.63   20.04
  -6   4  -4  299.67    7.51
  -6  -4   4  296.71    7.95
  -6  -4   4  307.72    7.32
  -6   4  -4  300.55    7.53
  -6  -4   4  273.56   12.47
  -6  -4   4  285.04   12.60
  -6   4  -4  321.18   16.41
  -6  -4   4  303.98    7.63
  -6  -4   4  298.98    8.00
   6  -4  -4  287.11    7.42
  -6  -4   5   46.77    2.85
  -6   4  -5   64.41    3.18
  -6  -4   5   46.01    2.68
  -6   4  -5   63.61    3.17
   6   4   5   44.26    2.55
  -6  -4   5   47.66    2.90
  -6  -4   5   51.14    2.68
  -6  -4   5   52.11    2.93
   6  -4  -5   58.69    2.89
  -6  -4   6  246.10    6.36
  -6   4  -6  229.21    6.11
  -6   4  -6  234.14    6.17
   6   4   6  243.14    7.52
   6   4   6  239.67    6.11
  -6  -4   6  238.50    6.07
  -6  -4   6  234.66    6.04
  -6  -4   6  243.48    6.56
   6   4   7   29.80    2.20
  -6  -4   7   30.53    2.06
  -6   4  -7   29.32    1.92
   6   4   7   36.87    2.69
  -6   4  -7   28.59    1.90
  -6  -4   7   28.48    1.77
   6   4   7   35.36    2.11
  -6  -4   7   28.59    2.08
  -6  -4   7   28.69    1.77
   6   4   8  128.59    4.29
   6   4   8  126.95    4.53
  -6  -4   8  126.78    4.05
   6   4   9  370.86    6.94
   6  -5   9  126.38    3.04
  -6   5   9  121.55    2.71
   6  -5   8  339.66    6.66
  -6   5   8  330.12    6.11
   6  -5   7  463.25    8.82
  -6   5   7  449.85    8.08
   6  -5   6  582.14   10.57
  -6   5   6  569.55    9.79
  -6  -5  -5  717.96   12.46
   6  -5   5  687.76   12.16
  -6   5   5  681.31   11.34
  -6  -5  -5  729.43   12.50
   6  -5   5  685.82   11.23
  -6  -5  -4   20.87    1.84
   6  -5   4   18.78    1.75
  -6   5   4   20.65    1.65
   6  -5   4   19.72    1.79
  -6  -5  -3 1365.02   18.18
  -6  -5  -3 1309.49   19.77
  -6   5   3 1285.44   17.76
   6  -5   3 1197.84   18.71
  -6  -5  -3 1433.14   33.90
  -6  -5  -3 1354.46   33.00
   6  -5   3 1332.34   19.53
  -6  -5  -2  932.04   16.81
  -6  -5  -2  958.75   14.43
  -6  -5  -2  939.13   16.16
  -6  -5  -2  918.30   26.61
  -6   5   2  889.72   13.46
  -6  -5  -2  963.22   16.94
  -6  -5  -2  952.07   26.99
   6  -5   2  942.89   15.79
  -6  -5  -1  599.88   10.72
  -6  -5  -1  597.89   20.62
  -6  -5  -1  587.85   12.30
  -6  -5  -1  586.30   12.65
  -6  -5  -1  592.96   20.54
   6  -5   1  581.43   11.81
   6  -5   0    2.78    0.94
  -6  -5   0    4.48    2.00
  -6  -5   0    4.22    2.03
  -6  -5   0    7.58    1.39
  -6  -5   0    2.98    0.80
  -6  -5   0    5.77    1.25
  -6  -5   0    6.19    1.30
  -6  -5   1  589.31   12.54
  -6  -5   1  596.91   11.04
  -6   5  -1  582.30   23.87
  -6  -5   1  626.69   20.61
  -6  -5   1  587.69   12.54
   6  -5  -1  578.37   11.92
  -6  -5   1  610.66   20.41
  -6  -5   2  892.35   16.07
  -6  -5   2  901.43   14.59
  -6  -5   2  897.87   14.80
  -6   5  -2  928.13   30.47
  -6  -5   2  899.78   24.83
  -6  -5   2  881.29   15.73
  -6  -5   2  875.66   15.99
  -6  -5   2  911.31   24.93
   6  -5  -2  899.43   15.53
  -6  -5   3 1214.62   18.08
   6   5   3 1219.29   19.52
  -6  -5   3 1223.82   17.51
  -6  -5   3 1166.60   28.64
  -6   5  -3 1317.00   35.65
  -6  -5   3 1152.95   28.38
  -6  -5   3 1208.73   18.89
   6  -5  -3 1259.13   19.03
  -6  -5   4   44.89    2.91
  -6  -5   4   34.51    2.35
   6   5   4   45.16    3.12
  -6  -5   4   44.13    2.90
  -6  -5   4   39.68    2.55
   6  -5  -4   39.42    2.56
  -6  -5   5  693.52   12.42
  -6  -5   5  740.30   12.37
   6   5   5  734.92   14.17
  -6  -5   5  698.41   12.49
   6   5   6  542.76   10.33
   6   5   6  559.03   11.61
  -6  -5   6  538.35    9.75
  -6  -5   6  524.82    9.67
   6   5   7  438.04    8.55
  -6  -5   7  450.12    8.22
   6   5   7  428.73    9.27
  -6  -5   7  416.38    7.48
  -6  -5   7  414.70    7.47
   6   5   8  338.26    6.64
   6   5   8  345.78    7.20
   6   5   9  118.65    2.89
   6  -6   8   45.27    1.84
  -6   6   8   38.89    1.37
  -6   6   7   57.17    2.00
  -6   6   6  404.26    6.92
  -6   6   5   77.87    2.72
  -6  -6  -4  152.68    4.75
  -6  -6  -4  159.71    4.35
  -6  -6  -4  156.06    4.79
  -6   6   4  143.52    3.88
   6  -6   4  159.64    4.82
  -6  -6  -3  211.06    6.21
  -6  -6  -3  209.78    5.46
  -6  -6  -3  217.28    6.29
   6  -6   3  205.83    5.78
   6  -6   3  218.13    6.20
  -6  -6  -2  154.93    5.52
  -6  -6  -2  140.64    4.54
  -6  -6  -2  146.58    5.30
  -6  -6  -2  153.21    5.44
   6  -6   2  144.17    4.81
   6  -6   2  135.18    5.06
  -6  -6  -1  506.40   11.05
  -6  -6  -1  525.15    9.96
  -6  -6  -1  505.08   10.98
  -6  -6  -1  495.90   10.95
   6  -6   1  500.78   10.79
  -6  -6   0  284.28    7.95
  -6  -6   0  278.58    6.97
  -6  -6   0  277.64    7.82
  -6  -6   0  281.80    7.93
   6  -6   0  267.09    7.57
  -6  -6   1  494.99   11.00
  -6  -6   1  497.70    9.97
  -6  -6   1  515.15   10.71
  -6  -6   1  497.80   11.01
   6  -6  -1  516.99   10.98
  -6  -6   2  102.59    4.54
  -6  -6   2  100.27    4.03
  -6  -6   2  104.11    4.13
  -6  -6   2  110.58    4.61
  -6  -6   2  104.12    4.59
   6  -6  -2   99.30    4.41
  -6  -6   3  210.53    6.46
  -6  -6   3  208.95    5.90
   6   6   3  220.85    6.29
  -6  -6   3  212.83    5.58
  -6  -6   3  216.90    6.26
  -6  -6   3  213.95    6.52
   6  -6  -3  228.40    6.52
  -6  -6   4  162.96    5.01
   6   6   4  166.81    5.57
   6  -6  -4  163.75    5.13
   6   6   5   94.19    3.56
  -6  -6   5   98.59    3.63
   6   6   5  105.42    4.29
  -6  -6   5   95.77    3.70
  -6  -6   5   98.29    3.72
   6   6   6  454.81    8.32
  -6  -6   6  457.45    8.29
   6   6   6  456.42    9.28
  -6  -6   6  442.29    8.12
  -6  -6   6  444.05    8.10
   6   6   7   60.72    2.31
  -6  -6   7   65.76    2.46
   6   6   7   64.65    2.80
  -6  -6   7   59.83    2.21
  -6  -6   7   61.28    2.22
   6   6   8   33.55    1.63
  -6  -7  -7   67.62    1.88
   6  -7   7   77.77    2.27
   6  -7   6   23.09    1.46
   6  -7   5   76.30    2.88
   6  -7   4   14.59    1.30
  -6  -7  -4   15.10    1.20
   6  -7   4   14.47    1.36
   6  -7   3  279.16    6.60
  -6  -7  -3  270.79    5.96
  -6  -7  -3  277.29    6.05
  -6  -7  -3  274.00    6.02
   6  -7   3  267.51    6.22
  -6  -7  -2   78.63    3.34
  -6  -7  -2   79.89    3.21
  -6  -7  -2   77.53    3.32
   6  -7   2   76.77    3.16
   6  -7   2   80.46    3.64
  -6  -7  -1  109.78    4.20
  -6  -7  -1  111.76    4.00
  -6  -7  -1  115.25    4.30
   6  -7   1  109.71    3.89
   6  -7   1  110.72    4.42
  -6  -7   0   31.65    2.31
  -6  -7   0   30.09    2.10
  -6  -7   0   34.05    2.46
  -6  -7   0   33.13    2.36
   6  -7   0   29.59    2.31
  -6  -7   1  122.57    4.61
  -6  -7   1  126.48    4.35
  -6  -7   1  128.83    4.62
  -6  -7   1  122.85    4.64
   6  -7  -1  125.20    4.78
  -6  -7   2   72.81    3.41
  -6  -7   2   80.56    3.39
  -6  -7   2   78.09    3.29
  -6  -7   2   73.34    3.44
   6  -7  -2   83.70    3.79
  -6  -7   3  250.41    6.06
  -6  -7   3  236.02    5.53
  -6  -7   3  233.18    6.16
  -6  -7   3  233.77    6.17
   6  -7  -3  253.18    6.46
   6  -7  -4   29.65    1.90
  -6  -7   4   31.74    1.96
   6   7   4   29.46    1.88
  -6  -7   4   29.06    1.93
  -6  -7   4   27.34    1.89
  -6  -7   5   56.59    2.44
   6   7   5   57.58    2.57
  -6  -7   6   19.28    1.28
   6   7   6   22.71    1.45
  -6  -7   6   19.93    1.28
  -6  -7   6   19.79    1.27
   6   7   7  101.61    2.57
  -6  -8  -5  146.11    3.45
   6  -8   5  131.31    3.03
  -6  -8  -4    2.55    0.43
  -6  -8  -4    2.57    0.64
   6  -8   4    2.45    0.54
   6  -8   3   73.02    2.67
  -6  -8  -3   76.37    2.51
  -6  -8  -3   74.83    3.08
   6  -8   3   72.36    2.52
   6  -8   2  117.01    3.81
  -6  -8  -2  123.22    3.56
   6  -8   2  116.42    3.36
   6  -8   1  248.32    6.09
  -6  -8  -1  255.51    5.65
  -6  -8  -1  256.06    6.33
  -6  -8  -1  247.99    5.20
   6  -8   1  242.78    5.19
  -6  -8  -1  245.76    5.17
   6  -8   0    1.75    0.67
  -6  -8   0    1.73    0.66
  -6  -8   0    1.03    0.57
  -6  -8   0    4.98    0.78
   6  -8   0    3.44    0.65
  -6  -8   0    4.82    0.78
   6  -8  -1  297.40    6.84
  -6  -8   1  288.49    6.24
  -6  -8   1  291.53    6.40
  -6  -8   1  281.62    6.10
   6  -8  -1  292.16    5.63
  -6  -8   1  282.86    6.10
   6  -8  -2  111.06    3.79
  -6  -8   2  106.12    3.46
  -6  -8   2  109.07    3.40
  -6  -8   2  109.72    3.51
   6  -8  -2  107.24    3.00
  -6  -8   2  111.98    3.53
   6  -8  -3   57.46    2.47
  -6  -8   3   57.25    2.37
  -6  -8   3   52.77    2.31
  -6  -8   3   53.74    2.31
  -6  -8   4    0.37    0.38
  -6  -8   4    0.75    0.44
  -6  -8   4    0.77    0.44
  -6  -8   5  155.15    3.45
  -6  -8   5  155.16    3.46
  -6  -9  -2  144.59    2.91
  -6  -9  -2  156.84    3.58
  -6  -9  -1   47.11    1.70
  -6  -9   0    3.48    0.59
  -6  -9   0    3.02    0.52
  -6  -9   1   50.24    1.83
  -6  -9   1   47.53    1.80
  -6  -9   1   38.02    1.32
  -6  -9   1   38.02    1.31
  -6  -9   2  129.18    2.75
  -6  -9   2  132.83    2.77
  -7   0   0   -0.17    0.78
  -7   0   0   -0.09    0.76
  -7   0   0   -0.27    0.72
  -7   0  -1  524.25   11.95
  -7   0   1  525.43   12.06
  -7   0  -1  523.70   11.97
  -7   0   1  525.51   12.00
  -7   0  -1  543.85   20.19
  -7   0   1  520.14   18.92
  -7   0  -2  398.78   10.26
  -7   0   2  399.06   10.31
  -7   0  -2  414.20   10.38
  -7   0   2  398.93   10.36
  -7   0  -2  407.95   17.87
  -7   0  -3 2907.66   38.08
  -7   0  -3 2954.08   38.31
  -7   0   3 2866.54   38.17
  -7   0  -4  559.30   12.52
  -7   0  -4  573.35   12.59
  -7   0  -5   11.81    1.69
  -7   0  -5   10.66    1.58
  -7   0  -6  239.34    7.18
  -7   0  -6  232.39    7.10
   7   0   6  230.23    6.41
  -7   0   6  239.43    6.50
  -7   0  -7    8.22    1.28
  -7   0  -7    7.87    1.26
   7   0   7    8.14    1.23
  -7   0   7    7.23    1.11
   7   0   8    2.06    0.64
  -7   0  -8    4.21    0.89
  -7   0  -8    4.23    0.88
   7   0   8    3.78    0.85
   7   0   9  187.26    4.14
  -7   0  -9  188.47    4.85
  -7   0  -9  188.90    4.85
   7   0   9  189.57    4.42
   7   0   9  199.74    4.83
  -7  -1  -9  293.42    6.20
  -7  -1  -9  288.63    6.18
   7  -1   9  299.11    5.42
   7  -1   9  301.27    6.11
   7  -1   8   13.83    1.19
  -7  -1  -8   15.45    1.56
  -7  -1  -8   14.76    1.51
   7  -1   8   13.51    1.41
  -7   1   8   18.02    1.48
   7  -1   7   71.61    3.01
  -7  -1  -7   72.83    3.65
  -7  -1  -7   73.44    3.68
   7  -1   7   69.09    3.29
  -7   1   7   73.40    3.27
  -7  -1  -6   58.62    3.50
  -7  -1  -6   62.50    3.62
   7  -1   6   58.09    3.12
   7  -1   6   61.20    2.74
  -7   1   6   63.51    3.21
  -7  -1  -5  146.16    5.84
  -7  -1  -5  140.80    5.75
   7  -1   5  156.55    4.57
  -7  -1  -4   15.68    1.96
  -7  -1  -4   16.72    2.04
  -7  -1  -4   19.98    1.83
   7  -1   4   18.60    1.55
  -7  -1  -3   26.27    2.52
  -7   1   3   29.45    2.64
  -7  -1  -3   26.29    2.52
  -7   1   3   30.38    2.67
  -7   1   3   30.10    2.23
   7  -1   3   27.12    1.89
  -7  -1  -2  167.23    6.35
  -7   1   2  154.42    6.01
  -7  -1  -2  163.12    6.25
  -7   1   2  153.22    6.02
  -7  -1  -2  147.27   10.27
  -7   1   2  134.91    9.65
  -7  -1  -1 1358.47   22.18
  -7   1   1 1367.08   22.07
  -7  -1  -1 1362.74   22.14
  -7   1   1 1384.44   22.14
  -7  -1  -1 1359.06   32.56
  -7   1   1 1410.21   34.78
  -7   1   0  482.50   11.29
  -7  -1   0  467.86   11.29
  -7   1   0  479.81   11.25
  -7  -1   0  466.54   11.28
  -7  -1   0  451.37   17.16
  -7   1   0  484.83   19.59
  -7   1  -1 1375.61   21.86
  -7  -1   1 1312.85   21.77
  -7   1  -1 1366.91   21.86
  -7  -1   1 1290.57   21.60
  -7   1  -1 1360.13   34.99
  -7   1  -2  152.57    5.94
  -7  -1   2  148.60    5.96
  -7   1  -2  148.91    5.90
  -7  -1   2  139.34    5.81
  -7   1  -2  150.45   10.87
  -7   1  -3   14.74    1.85
  -7  -1   3   15.11    1.94
  -7   1  -3   16.46    1.98
  -7  -1   3   18.47    1.91
  -7  -1   3   16.72    2.00
  -7   1  -3   14.88    3.59
  -7  -1   3   16.46    1.83
  -7   1  -4   21.07    2.15
  -7  -1   4   27.14    2.11
  -7   1  -4   20.31    2.14
  -7   1  -4   23.60    4.51
  -7  -1   4   23.79    1.99
  -7   1  -5  155.42    5.77
  -7   1  -5  161.67    5.90
  -7  -1   5  157.78    5.05
   7  -1  -5  151.99    4.90
  -7   1  -6   62.81    3.51
  -7   1  -6   60.06    3.43
   7   1   6   63.63    3.23
  -7   1  -7   72.13    3.56
  -7   1  -7   67.21    3.46
   7   1   7   75.34    3.41
   7   1   8   16.90    1.50
  -7   1  -8   15.95    1.54
  -7   1  -8   16.30    1.57
   7   1   8   16.15    1.49
   7   1   9  288.33    5.65
  -7   1  -9  275.76    5.93
   7   1   9  284.37    5.75
  -7   1  -9  279.08    5.95
   7   1   9  289.92    5.93
   7  -2   9  367.93    6.54
  -7  -2  -8   70.64    3.10
  -7  -2  -8   72.75    3.15
   7  -2   8   75.95    3.05
   7  -2   8   68.12    2.53
  -7   2   8   73.91    2.91
  -7  -2  -7  112.36    4.45
  -7  -2  -7  111.52    4.44
   7  -2   7  116.55    4.14
   7  -2   7  109.62    3.70
  -7  -2  -6  300.91    8.15
  -7  -2  -6  300.56    8.12
   7  -2   6  310.06    7.33
   7  -2   6  297.27    6.77
  -7   2   6  290.84    7.11
  -7  -2  -5  531.70   11.76
  -7  -2  -5  531.41   11.74
   7  -2   5  524.71    9.77
  -7   2   5  519.04   10.32
   7  -2   5  543.12    9.53
  -7  -2  -4   65.85    3.89
  -7  -2  -4   63.21    3.83
  -7  -2  -4   74.94    3.48
  -7   2   4   70.12    3.37
   7  -2   4   68.86    3.09
   7  -2   4   62.97    3.08
  -7  -2  -3 2486.28   34.48
  -7  -2  -3 2431.07   34.34
  -7  -2  -3 2522.72   32.70
  -7   2   3 2495.54   31.72
   7  -2   3 2607.89   31.32
   7  -2   3 2604.73   32.11
  -7  -2  -2  332.20    9.35
  -7   2   2  335.81    9.08
  -7  -2  -2  329.31    9.34
  -7   2   2  343.85    9.20
  -7  -2  -2  347.92    8.74
  -7  -2  -1  798.86   15.76
  -7   2   1  816.44   15.48
  -7  -2  -1  816.80   15.83
  -7   2   1  823.13   15.53
  -7   2   1  818.63   27.17
  -7   2   0    0.41    0.72
  -7  -2   0    0.78    0.77
  -7   2   0    0.83    0.72
  -7  -2   0    1.47    0.82
  -7   2   0    0.32    0.88
  -7   2  -1  846.33   15.86
  -7  -2   1  840.12   15.97
  -7   2  -1  859.41   15.93
  -7  -2   1  838.95   16.00
  -7   2  -1  840.31   27.62
  -7   2  -2  307.69    8.60
  -7  -2   2  300.29    8.65
  -7   2  -2  315.61    8.73
  -7  -2   2  304.96    8.74
  -7  -2   2  318.76    8.68
  -7   2  -2  320.06   16.58
  -7  -2   2  328.23    8.81
  -7  -2   2  320.65    8.69
  -7   2  -3 2514.58   33.11
  -7   2  -3 2470.99   33.00
  -7  -2   3 2438.75   32.42
  -7   2  -3 2403.53   50.17
  -7  -2   3 2398.33   32.61
  -7  -2   3 2452.78   32.47
   7  -2  -3 2441.13   31.90
  -7  -2   4   75.99    3.02
  -7   2  -4   82.35    4.10
  -7  -2   4   79.60    3.74
  -7   2  -4   81.33    4.11
  -7  -2   4   82.18    3.80
  -7  -2   4   80.93    3.86
   7  -2  -4   76.43    3.65
  -7  -2   5  523.51    9.90
  -7   2  -5  509.72   10.93
  -7   2  -5  503.51   10.92
  -7  -2   5  528.58    9.95
  -7  -2   5  505.21    9.89
   7  -2  -5  512.83    9.83
  -7   2  -6  329.37    8.13
  -7   2  -6  331.47    8.18
   7   2   6  315.58    7.50
  -7   2  -7  100.96    3.99
  -7   2  -7  103.02    4.06
   7   2   7  103.99    3.88
   7   2   8   65.54    2.89
  -7   2  -8   71.42    3.00
  -7   2  -8   71.55    3.00
   7   2   8   68.66    2.87
   7   2   9  329.64    6.19
   7   2   9  335.57    6.30
   7   2   9  336.18    6.09
   7  -3   9  360.99    5.36
  -7  -3  -8   29.16    1.78
  -7  -3  -8   29.83    1.80
   7  -3   8   30.06    1.70
   7  -3   8   29.12    1.64
  -7   3   8   30.55    1.75
  -7  -3  -7   24.13    1.92
  -7  -3  -7   22.77    1.88
   7  -3   7   24.43    1.76
   7  -3   7   26.18    1.78
  -7   3   7   21.41    1.65
  -7  -3  -6   11.58    1.52
  -7  -3  -6   10.48    1.46
   7  -3   6   11.41    1.31
   7  -3   6   10.78    1.26
  -7   3   6   12.21    1.36
  -7  -3  -5  629.06   12.76
  -7  -3  -5  645.44   12.87
   7  -3   5  651.77   11.29
   7  -3   5  639.73   11.17
  -7   3   5  619.41   11.22
   7  -3   5  633.71   10.51
  -7  -3  -4   65.19    3.81
  -7  -3  -4   66.58    3.82
  -7  -3  -4   68.97    3.28
  -7   3   4   68.20    3.20
   7  -3   4   61.53    3.01
   7  -3   4   61.30    3.03
  -7  -3  -3  303.07    8.74
  -7  -3  -3  311.59    8.84
  -7  -3  -3  335.15    8.30
  -7   3   3  308.86    7.31
   7  -3   3  319.61    7.44
   7  -3   3  331.15    7.85
  -7  -3  -2  764.39   15.07
  -7   3   2  777.04   14.56
  -7  -3  -2  767.22   15.07
  -7   3   2  770.54   14.55
  -7  -3  -2  778.95   14.41
   7  -3   2  769.54   13.66
  -7  -3  -1 1826.18   26.94
  -7   3   1 1844.28   26.43
  -7  -3  -1 1802.80   26.94
  -7   3   1 1824.89   26.45
  -7   3   1 1767.58   43.03
  -7  -3  -1 1876.04   26.73
   7  -3   1 1871.72   25.58
  -7   3   0  178.31    6.26
  -7  -3   0  172.66    6.34
  -7   3   0  168.80    6.11
  -7  -3   0  167.05    6.21
  -7   3   0  177.33   12.77
  -7  -3   0  176.36    6.37
   7  -3   0  147.21    5.38
  -7   3  -1 1915.19   26.71
  -7  -3   1 1807.83   26.59
  -7   3  -1 1889.52   26.63
  -7  -3   1 1786.37   26.56
  -7   3  -1 1764.72   43.73
   7  -3  -1 1841.26   25.86
  -7   3  -2  773.26   14.42
  -7  -3   2  740.03   14.43
  -7   3  -2  777.21   14.49
  -7  -3   2  750.92   14.71
  -7  -3   2  773.25   14.65
  -7  -3   2  807.67   14.98
  -7  -3   2  761.75   14.80
   7  -3  -2  738.12   13.77
  -7  -3   3  287.48    6.32
  -7   3  -3  282.23    7.83
  -7  -3   3  295.98    8.11
  -7   3  -3  276.13    7.75
  -7   3  -3  272.78   15.54
  -7  -3   3  287.19    7.99
  -7  -3   3  295.75    8.06
   7  -3  -3  286.36    7.63
  -7  -3   4   54.95    2.63
  -7   3  -4   53.85    3.18
  -7  -3   4   58.84    3.28
  -7   3  -4   56.38    3.25
  -7  -3   4   58.76    3.24
  -7  -3   4   58.22    3.27
   7  -3  -4   50.88    2.96
  -7  -3   5  647.76   11.62
  -7  -3   5  664.62   11.00
  -7   3  -5  643.33   12.14
  -7   3  -5  652.21   12.23
   7   3   5  653.28   11.43
  -7  -3   5  665.52   11.76
  -7  -3   5  637.44   11.22
  -7   3  -6    8.07    1.20
  -7   3  -6    8.06    1.21
  -7  -3   6    8.75    1.04
   7   3   6    8.06    1.16
  -7  -3   6    9.90    1.09
   7   3   7   25.15    1.90
  -7   3  -7   25.64    1.85
  -7   3  -7   23.78    1.79
   7   3   7   27.55    2.15
   7   3   7   26.06    1.80
   7   3   8   31.83    1.91
  -7   3  -8   27.16    1.64
  -7   3  -8   29.10    1.69
   7   3   8   33.68    1.76
   7   3   9  420.03    6.92
   7  -4   8  226.65    4.70
  -7   4   8  225.84    4.60
   7  -4   7  449.25    8.09
  -7   4   7  422.07    7.61
  -7  -4  -6  111.29    4.03
  -7  -4  -6  109.30    3.99
   7  -4   6  118.37    3.65
   7  -4   6  119.51    3.97
  -7   4   6  117.46    3.77
  -7  -4  -5 1299.18   19.64
  -7  -4  -5 1302.19   19.61
   7  -4   5 1327.47   17.97
  -7   4   5 1315.29   18.18
  -7  -4  -4  981.27   16.71
  -7  -4  -4  991.44   16.76
   7  -4   4  993.88   14.67
  -7  -4  -4 1036.20   15.52
  -7   4   4  985.03   14.87
   7  -4   4 1033.47   15.57
   7  -4   4 1007.95   15.27
  -7  -4  -3 1006.65   17.26
  -7  -4  -3  998.70   17.24
  -7  -4  -3 1045.48   16.70
  -7   4   3 1007.84   15.15
   7  -4   3 1039.91   16.26
  -7  -4  -2   70.59    3.83
  -7  -4  -2   71.61    3.86
  -7  -4  -2   76.00    3.87
   7  -4   2   65.87    3.46
  -7  -4  -1  287.87    8.06
  -7   4   1  307.36    7.90
  -7  -4  -1  290.30    8.09
  -7   4   1  300.36    7.81
  -7  -4  -1  310.60    8.49
   7  -4   1  288.05    7.76
  -7   4   0    9.76    1.43
  -7  -4   0    8.98    1.44
  -7   4   0   10.47    1.50
  -7  -4   0    8.85    1.42
  -7  -4   0    9.92    1.65
  -7   4   0    8.60    3.09
  -7  -4   0    9.54    1.56
  -7  -4   0    9.92    1.65
   7  -4   0    9.43    1.43
  -7   4  -1  303.59    7.88
  -7  -4   1  298.37    7.97
  -7  -4   1  303.97    6.40
  -7   4  -1  298.12    7.83
  -7  -4   1  290.36    7.93
   7  -4  -1  304.18    8.04
  -7   4  -2   61.63    3.34
  -7  -4   2   68.41    2.88
  -7  -4   2   67.76    3.87
  -7   4  -2   64.51    3.41
  -7   4  -2   67.18    7.96
  -7  -4   2   64.87    3.70
  -7  -4   2   71.35    3.95
   7  -4  -2   60.14    3.41
  -7   4  -3 1034.44   16.47
  -7  -4   3 1032.61   14.95
  -7  -4   3 1019.06   17.22
  -7   4  -3 1039.30   16.47
  -7  -4   3 1005.85   16.92
  -7  -4   3  989.00   17.07
   7  -4  -3 1016.09   16.58
  -7  -4   4 1016.49   16.48
  -7  -4   4 1009.32   14.79
  -7   4  -4  999.92   15.78
  -7   4  -4 1011.52   15.85
   7   4   4  985.37   14.75
  -7  -4   4  995.25   16.37
  -7  -4   4  996.03   15.87
   7  -4  -4 1000.78   15.85
  -7  -4   5 1302.01   18.64
  -7  -4   5 1356.75   18.08
  -7   4  -5 1318.11   18.65
   7   4   5 1319.69   20.39
  -7   4  -5 1339.74   18.73
   7   4   5 1327.84   17.96
  -7  -4   5 1305.43   18.68
  -7  -4   5 1265.72   17.77
   7   4   6  132.90    3.91
  -7  -4   6  130.59    3.89
  -7  -4   6  130.59    3.87
   7   4   7  460.52    8.71
   7   4   7  489.81    9.47
   7   4   8  232.08    5.08
   7   4   8  244.42    5.41
   7  -5   8    3.83    0.53
   7  -5   7   34.36    1.79
  -7   5   7   33.52    1.54
   7  -5   6   18.24    1.46
  -7   5   6   19.51    1.32
  -7  -5  -5  614.34   10.51
  -7   5   5  593.14    9.52
   7  -5   5  604.22   10.40
  -7  -5  -5  606.44   10.45
  -7  -5  -4  223.83    5.61
  -7   5   4  218.80    5.12
   7  -5   4  219.92    5.78
  -7  -5  -4  235.41    6.52
   7  -5   4  211.36    5.50
  -7  -5  -3  601.92   11.25
   7  -5   3  603.27   10.99
  -7  -5  -3  621.40   12.39
   7  -5   3  606.65   11.11
  -7  -5  -2  704.97   13.86
  -7  -5  -2  695.67   12.93
  -7  -5  -2  716.94   13.99
   7  -5   2  666.85   12.41
  -7  -5  -1  465.66   11.00
  -7  -5  -1  469.74   10.53
  -7  -5  -1  478.56   11.15
   7  -5   1  467.86   10.03
   7  -5   0    5.15    1.11
  -7  -5   0    1.99    0.91
  -7  -5   0    4.29    0.81
  -7  -5   0    3.40    1.05
  -7  -5   0    2.93    1.03
  -7  -5   1  527.45    9.28
  -7  -5   1  531.92   11.70
  -7  -5   1  526.61   11.64
   7  -5  -1  514.97   10.84
  -7  -5   2  697.23   11.25
  -7  -5   2  699.78   11.64
  -7  -5   2  670.80   13.03
   7  -5  -2  683.05   12.80
  -7  -5   3  591.78   11.80
  -7  -5   3  585.98   10.17
   7   5   3  599.41   11.47
  -7  -5   3  590.13   11.44
  -7  -5   3  588.22   11.82
   7  -5  -3  580.36   11.25
  -7  -5   4  214.50    6.11
  -7  -5   4  208.52    5.28
   7   5   4  221.08    6.46
  -7  -5   4  206.01    6.03
  -7  -5   4  209.01    5.67
   7  -5  -4  201.97    5.70
  -7  -5   5  598.91    9.83
   7   5   5  595.94   11.31
  -7  -5   5  575.51   10.16
  -7  -5   5  577.51   10.18
   7   5   6   15.21    1.35
  -7  -5   6   12.72    1.15
   7   5   6   13.86    1.45
  -7  -5   6   13.24    1.17
  -7  -5   6   13.21    1.17
   7   5   7   27.31    1.59
   7   5   7   30.58    1.83
   7   5   8    1.27    0.35
   7   5   8    2.70    0.49
   7  -6   7  202.86    3.98
   7  -6   6   39.82    1.89
   7  -6   5  384.14    7.25
  -7  -6  -4  164.37    4.42
  -7  -6  -4  164.40    4.44
   7  -6   4  166.41    4.33
  -7  -6  -3  132.65    4.48
  -7  -6  -3  136.46    4.54
   7  -6   3  130.88    4.22
  -7  -6  -2    8.23    1.28
  -7  -6  -2    9.87    1.32
  -7  -6  -2    8.97    1.31
   7  -6   2    7.10    1.17
  -7  -6  -1   17.55    1.84
  -7  -6  -1   17.70    1.36
  -7  -6  -1   17.32    1.80
  -7  -6  -1   19.16    1.92
   7  -6   1   15.86    1.67
  -7  -6   0   37.22    2.67
  -7  -6   0   34.60    1.93
  -7  -6   0   34.33    2.50
  -7  -6   0   41.86    2.79
   7  -6   0   34.96    2.49
  -7  -6   1   12.17    1.57
  -7  -6   1   12.68    1.23
  -7  -6   1   10.47    1.32
  -7  -6   1   14.21    1.71
   7  -6  -1   10.38    1.43
  -7  -6   2    7.64    0.99
  -7  -6   2    7.45    1.01
  -7  -6   2    5.98    1.15
  -7  -6   2    7.02    1.19
  -7  -6   2    5.56    1.15
   7  -6  -2    7.01    1.18
  -7  -6   3  145.49    4.14
   7  -6  -3  151.50    4.80
   7   6   4  161.81    4.32
  -7  -6   4  169.02    4.35
   7   6   4  173.15    4.74
  -7  -6   4  161.29    4.74
  -7  -6   4  159.24    4.70
   7  -6  -4  173.08    4.75
   7   6   5  375.38    6.91
  -7  -6   5  409.41    7.07
   7   6   5  422.11    7.70
  -7  -6   5  389.21    7.27
  -7  -6   5  385.10    7.23
   7   6   6   39.86    1.65
   7   6   6   47.10    2.04
  -7  -6   6   42.84    1.78
  -7  -6   6   44.12    1.79
   7   6   7  197.55    3.74
   7  -7   5  161.14    3.66
   7  -7   4  122.21    3.36
   7  -7   3  304.25    6.02
  -7  -7  -3  299.02    5.41
  -7  -7  -3  297.75    5.42
   7  -7   3  300.39    5.99
  -7  -7  -2   32.59    1.90
  -7  -7  -2   35.72    2.27
  -7  -7  -2   30.46    1.86
   7  -7   2   32.17    1.80
   7  -7   2   31.25    1.92
  -7  -7  -1   28.38    1.91
  -7  -7  -1   26.76    1.46
  -7  -7  -1   28.53    2.02
  -7  -7  -1   26.53    1.87
   7  -7   1   26.39    1.68
   7  -7   1   28.34    1.96
  -7  -7   0    5.41    0.76
  -7  -7   0    3.93    0.81
  -7  -7   0    4.81    0.90
   7  -7   0    4.04    0.76
  -7  -7   0    3.79    0.84
   7  -7   0    6.39    1.05
  -7  -7   1   25.05    1.85
  -7  -7   1   26.27    1.55
  -7  -7   1   27.34    1.75
  -7  -7   1   23.39    1.81
   7  -7  -1   27.43    1.99
  -7  -7   2   20.94    1.65
  -7  -7   2   19.27    1.31
  -7  -7   2   19.57    1.60
   7  -7  -2   20.00    1.63
   7  -7  -3  318.01    6.49
  -7  -7   3  319.02    5.91
  -7  -7   3  321.56    6.61
  -7  -7   3  305.95    6.50
  -7  -7   4  127.59    3.24
  -7  -7   5  146.25    3.18
  -7  -7   5  138.13    3.32
  -7  -7   5  141.70    3.36
   7  -8   3  197.24    3.58
  -7  -8  -2    9.20    0.94
   7  -8   2    9.33    0.77
   7  -8   1    1.44    0.48
  -7  -8  -1    1.70    0.50
  -7  -8  -1    2.10    0.39
   7  -8   1    2.52    0.46
  -7  -8  -1    1.76    0.37
   7  -8   0   69.82    2.59
  -7  -8   0   67.48    1.92
  -7  -8   0   70.67    2.44
  -7  -8   0   68.53    2.21
   7  -8   0   63.30    2.00
  -7  -8   0   70.38    2.22
   7  -8  -1    4.56    0.71
  -7  -8   1    4.99    0.56
  -7  -8   1    4.40    0.60
  -7  -8   1    3.94    0.60
   7  -8  -1    3.97    0.53
  -7  -8   1    4.40    0.65
  -7  -8   2    4.83    0.54
  -7  -8   2    4.38    0.64
   7  -8  -2    3.54    0.43
  -7  -8   2    5.45    0.68
  -7  -8   3  208.35    3.62
  -7  -8   3  210.20    4.09
  -7  -8   3  211.99    4.09
  -8   0   0 1186.16   20.82
  -8   0   0 1209.54   20.85
  -8   0  -1   68.78    4.13
  -8   0   1   67.02    4.10
  -8   0  -1   69.50    4.19
  -8   0   1   68.72    4.17
  -8   0  -1   64.51    7.09
  -8   0  -2   31.73    2.81
  -8   0   2   28.96    2.70
  -8   0  -2   31.06    2.76
  -8   0   2   31.61    2.86
  -8   0  -3  693.89   14.06
  -8   0  -3  663.23   13.97
  -8   0  -4   73.34    3.98
  -8   0  -4   78.12    4.09
  -8   0  -5  278.36    7.75
  -8   0  -5  282.33    7.82
  -8   0   5  272.22    6.48
  -8   0  -6   39.90    2.63
  -8   0  -6   40.56    2.65
   8   0   6   40.85    2.39
   8   0   7   12.40    1.16
  -8   0  -7    9.72    1.21
  -8   0  -7   12.70    1.36
   8   0   7   12.89    1.30
   8   0   8   26.79    1.35
  -8   0  -8   27.12    1.68
  -8   0  -8   28.20    1.70
   8   0   8   30.32    1.68
   8  -1   8  161.65    3.97
   8  -1   7  121.02    3.27
  -8  -1  -7  122.46    4.20
  -8  -1  -7  123.61    4.21
   8  -1   7  127.70    3.94
  -8  -1  -6    6.46    1.15
  -8  -1  -6    6.87    1.14
   8  -1   6    6.18    1.01
  -8  -1  -5 1016.57   17.03
  -8  -1  -5  991.06   16.91
   8  -1   5  986.48   15.36
  -8  -1  -4   14.72    1.86
  -8  -1  -4   14.56    1.88
  -8  -1  -4   20.03    1.72
   8  -1   4   17.83    1.62
  -8  -1  -3  333.84    9.26
  -8  -1  -3  321.78    9.14
  -8  -1  -3  334.76    8.05
   8  -1   3  317.70    6.67
   8  -1   3  347.76    7.94
  -8  -1  -2 1352.85   22.15
  -8   1   2 1317.52   21.82
  -8  -1  -2 1310.97   22.05
  -8   1   2 1338.93   21.96
   8  -1   2 1342.70   18.10
  -8  -1  -1  249.59    8.18
  -8   1   1  254.27    8.07
  -8  -1  -1  229.98    7.92
  -8   1   1  262.24    8.19
  -8   1   0   11.66    1.81
  -8  -1   0    5.07    1.35
  -8   1   0   13.69    1.93
  -8  -1   0    6.45    1.45
  -8   1   0    7.10    2.53
  -8   1  -1  247.17    7.87
  -8  -1   1  235.16    7.89
  -8   1  -1  256.64    8.06
  -8  -1   1  233.67    7.91
  -8   1  -1  254.66   14.53
  -8   1  -2 1334.72   21.84
  -8  -1   2 1319.81   21.89
  -8   1  -2 1302.23   21.71
  -8  -1   2 1289.31   21.79
  -8  -1   2 1370.11   20.91
  -8   1  -3  325.03    8.96
  -8  -1   3  332.37    8.00
  -8   1  -3  315.22    8.81
  -8  -1   3  325.11    8.59
  -8  -1   3  336.10    8.05
  -8   1  -4   24.30    2.30
  -8   1  -4   21.63    2.18
  -8  -1   4   17.77    1.82
   8  -1  -4   17.51    1.75
  -8   1  -5  970.89   16.24
  -8   1  -5  975.77   16.27
   8   1   5  972.94   15.09
  -8  -1   5  951.51   14.47
  -8   1  -6    6.48    1.10
  -8   1  -6    5.86    1.07
   8   1   6    7.99    1.11
   8   1   7  116.43    3.69
  -8   1  -7  117.92    4.03
  -8   1  -7  123.39    4.10
   8   1   7  120.57    3.83
   8   1   8  152.79    3.71
  -8   1  -8  162.75    4.13
   8   1   8  162.85    4.03
  -8   1  -8  159.75    4.08
   8   1   8  159.05    3.90
   8  -2   8  221.52    4.41
  -8  -2  -7   58.71    2.70
  -8  -2  -7   57.31    2.67
   8  -2   7   60.08    2.51
  -8  -2  -6    3.99    0.93
  -8  -2  -6    4.23    0.96
   8  -2   6    4.03    0.83
   8  -2   6    4.79    0.73
  -8  -2  -5   89.11    4.12
  -8  -2  -5   87.89    4.11
   8  -2   5   87.82    3.50
   8  -2   5   80.89    2.99
  -8  -2  -4  155.13    5.84
  -8  -2  -4  160.82    5.92
  -8  -2  -4  155.30    4.76
   8  -2   4  150.26    4.38
   8  -2   4  147.37    4.57
  -8  -2  -3 1001.68   17.93
  -8  -2  -3  991.49   17.86
  -8  -2  -3 1018.51   16.18
   8  -2   3 1008.16   14.90
   8  -2   3 1041.84   15.89
  -8  -2  -2   23.26    2.42
  -8   2   2   25.34    2.43
  -8  -2  -2   21.31    2.34
  -8   2   2   23.96    2.36
  -8  -2  -2   25.24    2.24
   8  -2   2   24.14    2.07
  -8  -2  -1  556.40   12.70
  -8   2   1  570.94   12.42
  -8  -2  -1  556.08   12.65
  -8   2   1  573.15   12.52
  -8  -2  -1  583.78   12.21
   8  -2   1  566.13   11.32
   8  -2   0    4.81    1.10
  -8   2   0   16.66    2.02
  -8  -2   0    5.33    1.30
  -8   2   0   15.78    1.97
  -8  -2   0    5.67    1.33
  -8  -2   0    5.20    1.23
  -8   2  -1  546.91   12.05
  -8  -2   1  506.47   11.89
  -8   2  -1  537.88   11.97
  -8  -2   1  510.44   12.04
   8  -2  -1  565.67   11.40
  -8   2  -2   21.60    2.22
  -8  -2   2   26.21    2.48
  -8   2  -2   20.73    2.17
  -8  -2   2   21.41    2.19
  -8  -2   2   24.63    2.44
  -8  -2   2   24.74    2.39
  -8  -2   2   21.28    2.17
   8  -2  -2   20.87    2.01
  -8   2  -3 1025.81   17.41
  -8  -2   3 1056.83   16.85
  -8   2  -3 1014.60   17.34
  -8  -2   3 1015.69   17.12
  -8  -2   3 1038.46   16.75
   8  -2  -3  988.90   16.34
  -8  -2   4  156.86    4.93
  -8   2  -4  158.04    5.57
  -8   2  -4  153.38    5.48
  -8  -2   4  157.41    4.94
  -8  -2   4  156.97    5.25
   8  -2  -4  145.18    4.91
  -8   2  -5   87.38    3.86
  -8   2  -5   89.94    3.92
   8   2   5   86.78    3.44
  -8  -2   5   87.05    3.27
  -8   2  -6    4.33    0.90
  -8   2  -6    3.54    0.84
   8   2   6    2.63    0.69
  -8   2  -7   46.66    2.30
  -8   2  -7   48.15    2.33
   8   2   7   47.64    2.20
   8   2   8  188.95    4.15
   8   2   8  198.43    4.04
  -8  -3  -7  535.57    7.87
   8  -3   7  532.24    8.05
   8  -3   7  537.59    7.74
  -8  -3  -7  512.25    7.80
  -8  -3  -6  435.21    8.52
  -8  -3  -6  433.86    8.49
   8  -3   6  428.99    7.68
   8  -3   6  428.60    7.48
  -8  -3  -5  597.78   11.33
  -8  -3  -5  615.13   11.43
   8  -3   5  587.23    9.94
   8  -3   5  586.70    9.75
  -8  -3  -4  309.40    8.06
  -8  -3  -4  319.45    8.17
   8  -3   4  295.64    6.66
  -8  -3  -4  309.07    6.76
   8  -3   4  304.17    6.63
   8  -3   4  302.55    6.64
  -8  -3  -3 1703.16   25.27
  -8  -3  -3 1704.97   25.29
  -8  -3  -3 1751.91   23.75
   8  -3   3 1793.07   22.92
   8  -3   3 1786.23   23.47
  -8  -3  -2    8.09    1.48
  -8  -3  -2    9.86    1.58
  -8  -3  -2   10.03    1.48
   8  -3   2    8.84    1.32
  -8  -3  -1  211.87    7.07
  -8   3   1  208.00    6.67
  -8  -3  -1  212.37    7.05
  -8   3   1  211.27    6.73
  -8  -3  -1  228.77    6.97
   8  -3   1  203.21    6.16
  -8   3   0   11.22    1.59
  -8  -3   0   28.54    2.54
  -8   3   0    9.90    1.54
  -8  -3   0   28.70    2.56
  -8  -3   0   12.24    1.70
   8  -3   0   12.50    1.57
  -8   3  -1  205.37    6.57
  -8  -3   1  196.05    6.65
  -8   3  -1  206.68    6.59
  -8  -3   1  213.83    7.09
  -8  -3   1  196.35    6.67
  -8  -3   1  216.65    7.14
   8  -3  -1  189.81    6.09
  -8   3  -2   10.16    1.47
  -8  -3   2   12.42    1.70
  -8   3  -2   13.72    1.68
  -8  -3   2   20.05    2.11
  -8  -3   2   11.46    1.64
   8  -3  -2   21.04    1.99
  -8   3  -3 1751.97   24.28
  -8  -3   3 1754.27   24.35
  -8   3  -3 1762.92   24.30
  -8  -3   3 1667.64   24.21
  -8  -3   3 1768.41   24.36
   8  -3  -3 1666.56   23.61
  -8  -3   4  311.76    7.29
  -8   3  -4  306.72    7.51
  -8   3  -4  301.77    7.47
   8   3   4  297.28    6.64
  -8  -3   4  320.10    7.36
  -8  -3   4  296.64    7.18
   8  -3  -4  290.53    6.98
  -8  -3   5  566.55    9.35
  -8   3  -5  594.82   10.51
  -8   3  -5  590.51   10.52
   8   3   5  568.90    9.64
  -8  -3   5  570.29    9.39
  -8  -3   5  543.94    9.16
  -8   3  -6  417.15    7.89
   8   3   6  426.97    8.60
  -8   3  -6  423.65    7.94
   8   3   6  422.92    7.55
   8   3   7  571.57    9.20
   8   3   7  583.94    9.54
   8   3   7  562.97    8.36
   8  -4   7   85.24    2.28
  -8  -4  -6  126.82    3.33
   8  -4   6  130.06    3.48
  -8  -4  -6  124.16    3.32
  -8  -4  -5   44.04    2.39
   8  -4   5   42.07    2.10
  -8  -4  -5   43.75    2.38
   8  -4   4   85.05    2.84
  -8  -4  -4   87.27    3.04
   8  -4   4   89.97    3.22
   8  -4   4   86.34    3.05
  -8  -4  -3  539.40   10.61
  -8  -4  -3  531.28   10.53
   8  -4   3  518.74    8.94
  -8  -4  -3  544.44   10.02
   8  -4   3  562.38    9.79
   8  -4   3  573.56   10.04
  -8  -4  -2  170.59    5.64
  -8  -4  -2  176.15    5.72
  -8  -4  -2  195.33    6.61
  -8  -4  -2  192.84    5.84
   8  -4   2  181.10    5.17
  -8  -4  -2  204.72    6.75
   8  -4   2  171.16    5.31
  -8  -4  -1 1300.83   20.02
  -8  -4  -1 1314.63   20.09
  -8  -4  -1 1395.79   20.66
  -8  -4  -1 1432.81   22.00
   8  -4   1 1330.68   19.66
  -8   4   0 1386.17   19.69
  -8  -4   0 1317.49   20.09
  -8   4   0 1340.85   19.53
  -8  -4   0 1315.12   20.11
   8  -4   0 1335.56   19.87
  -8   4  -1 1265.95   18.67
  -8   4  -1 1277.61   18.76
   8  -4  -1 1330.01   19.49
  -8   4  -2  177.85    5.31
  -8  -4   2  189.25    6.14
  -8   4  -2  168.86    5.18
  -8  -4   2  176.40    5.87
  -8  -4   2  188.83    6.14
   8  -4  -2  157.30    5.30
  -8  -4   3  605.73   11.40
  -8   4  -3  573.68   10.36
   8   4   3  586.37   10.88
  -8   4  -3  569.71   10.29
   8   4   3  561.30    9.46
  -8  -4   3  573.34   11.04
  -8  -4   3  606.94   11.44
   8  -4  -3  593.41   10.86
  -8  -4   4   98.65    3.72
   8   4   4  101.89    3.95
   8   4   4   91.96    3.05
  -8  -4   4   99.82    3.75
  -8  -4   4   96.11    3.56
   8  -4  -4   93.79    3.53
   8   4   5   53.18    2.71
  -8  -4   5   54.85    2.32
  -8  -4   5   55.44    2.34
   8   4   6  117.05    3.52
   8   4   6  122.21    3.80
   8   4   7   87.95    2.62
   8   4   7   90.03    2.75
   8  -5   6  108.45    2.86
  -8  -5  -5  110.69    3.02
  -8  -5  -5  112.49    3.01
   8  -5   5  117.33    3.32
  -8  -5  -4  185.33    4.85
  -8  -5  -4  175.15    4.72
   8  -5   4  175.66    4.46
  -8  -5  -3 1173.94   17.42
  -8  -5  -3 1160.41   16.13
  -8  -5  -3 1192.34   17.55
   8  -5   3 1166.39   16.13
   8  -5   3 1185.23   16.22
  -8  -5  -2  168.64    5.54
  -8  -5  -2  159.98    4.93
  -8  -5  -2  166.33    5.54
   8  -5   2  160.00    4.60
   8  -5   2  146.72    4.59
  -8  -5  -1  468.37   10.15
  -8  -5  -1  465.04    9.54
  -8  -5  -1  448.58   10.02
   8  -5   1  442.21    8.99
  -8  -5   0    2.61    0.93
  -8  -5   0    2.12    0.91
  -8  -5   1  431.68    9.57
  -8  -5   1  418.63    9.44
   8  -5  -1  441.48    9.06
  -8  -5   2  142.40    4.87
   8  -5  -2  145.30    4.72
  -8  -5   3 1177.38   17.19
  -8  -5   3 1177.30   17.27
  -8  -5   3 1135.74   16.68
   8  -5  -3 1182.95   16.71
  -8  -5   4  169.82    4.58
   8   5   4  176.12    4.45
  -8  -5   4  170.26    4.59
   8  -5  -4  168.66    4.32
   8   5   5  147.28    3.81
   8   5   5  153.29    3.92
  -8  -5   5  151.88    3.68
  -8  -5   5  151.83    3.68
   8   5   6   90.48    2.58
   8   5   6  100.19    2.67
   8  -6   5  140.97    3.19
  -8  -6  -4   76.63    2.08
  -8  -6  -4   81.27    2.14
   8  -6   3    2.92    0.56
  -8  -6  -3    5.41    0.78
  -8  -6  -3    5.65    0.80
   8  -6   3    3.11    0.64
  -8  -6  -2   47.79    2.40
  -8  -6  -2   45.32    2.34
   8  -6   2   40.70    2.01
   8  -6   2   40.69    2.08
  -8  -6  -1  926.29   14.18
  -8  -6  -1  919.54   13.54
  -8  -6  -1  932.18   14.20
   8  -6   1  882.08   13.46
  -8  -6   0  227.75    6.00
  -8  -6   0  216.99    5.07
  -8  -6   0  223.22    5.77
  -8  -6   0  224.61    5.96
   8  -6   0  220.16    5.56
  -8  -6   1  900.37   14.06
  -8  -6   1  897.02   14.04
   8  -6  -1  888.11   13.51
  -8  -6   2   37.23    2.18
  -8  -6   2   37.60    2.20
   8  -6  -2   38.05    2.10
   8  -6  -3    7.78    0.93
  -8  -6   4   87.46    2.74
  -8  -6   4   85.45    2.73
  -8  -6   5  131.07    2.85
  -8  -6   5  138.28    2.91
  -8  -7  -3  249.08    4.46
   8  -7   3  220.77    4.05
  -8  -7  -2   84.07    2.12
  -8  -7  -2  104.91    2.80
  -8  -7  -2   82.17    2.11
   8  -7   2   99.03    2.57
  -8  -7  -1  579.71    8.30
  -8  -7  -1  560.52    8.20
  -8  -7  -1  579.38    8.32
   8  -7   0   59.61    2.30
  -8  -7   0   67.88    2.35
  -8  -7   0   52.71    1.74
  -8  -7   0   64.38    2.32
   8  -7   0   57.37    1.99
  -8  -7   1  575.91    8.52
  -8  -7   1  577.73    8.51
  -8  -7   2  106.86    2.92
  -8  -7   2  106.09    2.91
  -8  -7   3  262.61    4.35
  -8  -7   3  253.39    4.29
  -9   0   0    0.16    0.62
  -9   0   0   -0.08    0.62
  -9   0  -1    5.37    1.21
  -9   0   1    4.18    1.13
  -9   0  -1    5.20    1.18
  -9   0   1    5.47    1.21
  -9   0   1    9.19    1.33
  -9   0   1    9.64    1.34
  -9   0  -2  136.75    5.42
  -9   0   2  145.70    4.48
  -9   0  -2  145.08    5.52
  -9   0   2  136.45    4.38
  -9   0  -3  419.94    9.68
  -9   0  -3  417.88    9.62
  -9   0  -3  425.78    8.34
  -9   0   3  408.98    8.95
   9   0  -3  400.20    8.52
   9   0   3  438.99    8.45
  -9   0  -4  225.80    6.43
  -9   0  -4  213.02    6.28
  -9   0  -4  217.73    4.99
  -9   0   4  216.79    5.58
   9   0  -4  216.49    5.42
   9   0   4  233.66    5.22
  -9   0  -5  170.41    5.10
  -9   0  -5  170.50    5.11
   9   0   5  165.87    4.52
   9   0   6    3.50    0.59
  -9   0  -6    5.58    0.88
  -9   0  -6    5.21    0.84
   9   0   6    3.93    0.72
   9   0   7 1381.91   16.61
   9  -1   7   23.60    1.22
  -9  -1  -6  350.50    6.90
   9  -1   6  359.30    6.44
  -9  -1  -5  328.56    7.39
  -9  -1  -5  330.12    7.40
   9  -1   5  321.96    6.60
  -9  -1  -4   78.69    3.68
  -9  -1  -4   84.97    3.79
  -9  -1  -4   83.41    2.87
  -9   1   4   77.64    3.17
   9   1  -4   79.87    3.12
   9  -1   4   89.15    3.03
  -9  -1  -3  456.05   10.22
  -9  -1  -3  464.17   10.28
  -9  -1  -3  484.73    8.96
   9  -1   3  472.78    8.83
  -9  -1  -2   32.19    2.62
  -9  -1  -2   32.35    2.60
  -9  -1  -2   16.51    1.67
  -9  -1  -1  365.74    9.41
  -9   1   1  363.99    9.27
  -9  -1  -1  355.86    9.29
  -9   1   1  369.68    9.35
  -9   1   1  370.88    7.84
  -9  -1  -1  385.93    8.79
  -9   1   1  360.91    7.74
   9  -1   1  362.03    8.17
  -9   1   0   79.12    4.10
  -9  -1   0   81.45    4.23
  -9   1   0   87.26    4.32
  -9  -1   0   77.10    4.15
  -9  -1   0   78.37    3.86
   9  -1   0   82.24    3.68
  -9   1  -1  362.51    9.19
  -9  -1   1  355.22    9.24
  -9   1  -1  364.26    9.22
  -9  -1   1  346.30    9.15
  -9  -1   1  381.17    8.80
   9  -1  -1  359.30    8.29
  -9   1  -2   18.32    1.95
  -9  -1   2   17.31    1.65
  -9   1  -2   19.69    2.02
  -9  -1   2   14.98    1.74
  -9  -1   2   16.31    1.60
   9  -1  -2   13.39    1.53
  -9   1  -3  457.15    9.95
  -9   1  -3  459.45    9.94
  -9  -1   3  463.33    9.53
   9  -1  -3  458.21    9.08
  -9   1  -4   77.65    3.54
  -9   1  -4   76.64    3.50
  -9  -1   4   77.75    3.18
  -9   1  -4   79.08    2.79
   9   1   4   82.71    2.94
   9  -1  -4   78.76    3.09
  -9   1  -5  337.80    7.32
  -9   1  -5  340.92    7.35
   9   1   5  333.09    6.66
  -9   1  -6  346.34    6.73
  -9   1  -6  356.63    6.80
   9   1   6  348.84    6.32
   9   1   7   20.31    1.19
   9   1   7   22.87    1.17
   9  -2   6  131.27    3.27
  -9  -2  -5  624.72   10.49
  -9  -2  -5  613.22   10.42
  -9  -2  -4   10.39    1.33
  -9  -2  -4   10.50    1.31
   9  -2   4   12.73    1.22
  -9  -2  -4   10.90    1.01
   9  -2   4   10.95    1.04
  -9  -2  -3  289.21    7.53
  -9  -2  -3  294.58    7.58
  -9  -2  -3  285.78    6.37
   9  -2   3  268.88    5.43
   9  -2   3  294.37    6.38
  -9  -2  -2   31.60    2.51
  -9  -2  -2   30.10    2.42
  -9  -2  -2   28.81    2.10
   9  -2   2   29.18    1.69
   9  -2   2   28.57    1.99
  -9  -2  -1  163.15    5.85
  -9   2   1  167.14    5.68
  -9  -2  -1  169.15    5.95
  -9   2   1  160.33    5.58
  -9  -2  -1  170.83    5.51
   9  -2   1  177.69    4.48
   9  -2   1  162.48    5.06
   9  -2   0    0.40    0.54
  -9   2   0    1.98    0.82
  -9  -2   0   -0.07    0.73
  -9   2   0    1.52    0.79
  -9  -2   0    1.43    0.78
  -9  -2   0    1.08    0.79
  -9  -2   0    1.44    0.75
  -9  -2   0    0.58    0.65
  -9   2  -1  167.49    5.63
  -9  -2   1  165.30    5.57
  -9   2  -1  163.21    5.59
  -9  -2   1  170.65    5.66
   9  -2  -1  160.29    5.15
  -9   2  -2   26.38    2.18
  -9  -2   2   32.58    2.26
  -9   2  -2   30.11    2.30
  -9  -2   2   29.60    2.30
  -9  -2   2   29.71    2.17
   9  -2  -2   28.70    2.09
  -9  -2   3  279.26    6.30
  -9   2  -3  281.22    7.07
  -9   2  -3  278.84    7.02
  -9  -2   3  274.26    6.29
  -9  -2   3  277.17    6.85
   9  -2  -3  273.85    6.54
  -9   2  -4   13.94    1.42
  -9   2  -4   12.61    1.36
   9   2   4   11.21    1.13
  -9  -2   4   11.84    1.22
   9  -2  -4   13.36    1.25
  -9   2  -5  608.20    9.94
  -9   2  -5  589.05    9.87
   9   2   5  579.15    9.21
   9   2   6  136.03    3.59
   9   2   6  126.44    3.19
  -9  -3  -6  268.25    4.48
  -9  -3  -6  269.47    4.50
  -9  -3  -5  358.51    6.58
   9  -3   5  313.88    5.50
   9  -3   5  296.37    5.01
  -9  -3  -5  359.32    6.58
  -9  -3  -4   19.71    1.57
  -9  -3  -4   20.81    1.59
   9  -3   4   16.43    1.21
  -9  -3  -4   16.42    1.09
   9  -3   4   19.34    1.21
  -9  -3  -3  500.79    9.58
  -9  -3  -3  506.00    9.59
  -9  -3  -3  499.30    8.60
   9  -3   3  489.00    8.00
   9  -3   3  505.15    8.57
  -9  -3  -2  293.69    7.28
  -9  -3  -2  304.71    7.43
  -9  -3  -2  315.62    7.90
  -9  -3  -2  316.95    7.00
   9  -3   2  292.18    5.96
  -9  -3  -2  322.57    7.97
   9  -3   2  282.87    6.50
  -9  -3  -1  736.57   13.09
  -9  -3  -1  737.05   13.14
  -9  -3  -1  770.85   12.92
   9  -3   1  736.43   11.29
   9  -3   1  742.57   12.26
  -9   3   0   57.15    2.96
  -9  -3   0   54.77    3.18
  -9   3   0   55.68    2.93
  -9  -3   0   60.03    3.16
  -9  -3   0   60.83    3.37
   9  -3   0   47.69    2.65
  -9   3  -1  773.98   12.92
  -9  -3   1  811.65   13.77
  -9   3  -1  756.57   12.86
  -9  -3   1  808.67   13.73
   9  -3  -1  764.21   12.79
  -9   3  -2  306.67    6.99
  -9  -3   2  314.63    7.31
  -9   3  -2  304.76    7.00
  -9  -3   2  320.20    7.54
  -9  -3   2  301.41    7.19
   9  -3  -2  300.89    6.94
  -9  -3   3  491.56    8.83
  -9   3  -3  467.69    8.75
  -9   3  -3  485.11    8.84
   9   3   3  456.48    7.94
  -9  -3   3  484.61    8.81
  -9  -3   3  473.35    8.99
   9  -3  -3  475.01    8.71
  -9  -3   4   20.45    1.27
  -9   3  -4   20.35    1.49
  -9   3  -4   21.47    1.51
   9   3   4   21.36    1.34
  -9  -3   4   18.83    1.23
  -9  -3   4   24.01    1.51
   9  -3  -4   19.87    1.37
   9   3   5  339.76    6.19
   9   3   5  303.10    5.33
   9   3   6  217.22    4.51
   9   3   6  293.16    4.88
  -9  -4  -5 1136.56   13.58
  -9  -4  -5 1163.57   13.60
  -9  -4  -4   31.79    1.77
   9  -4   4   31.11    1.46
  -9  -4  -4   29.77    1.73
  -9  -4  -3  277.85    6.36
  -9  -4  -3  255.35    5.19
  -9  -4  -3  271.64    6.31
   9  -4   3  260.06    5.16
   9  -4   3  265.22    5.32
  -9  -4  -2   84.51    3.57
  -9  -4  -2   85.12    3.10
  -9  -4  -2   86.78    3.62
   9  -4   2   80.67    2.75
   9  -4   2   75.93    2.89
  -9  -4  -1  269.37    6.91
  -9  -4  -1  272.26    6.35
  -9  -4  -1  270.40    6.91
   9  -4   1  272.67    5.67
   9  -4   1  250.71    5.93
   9  -4   0    2.78    0.72
  -9  -4   0    0.67    0.59
  -9  -4   1  257.05    6.51
  -9  -4   1  259.74    6.54
   9  -4  -1  251.58    6.00
  -9  -4   2   89.77    3.45
  -9  -4   2   82.14    3.31
  -9  -4   2   90.90    3.47
   9  -4  -2   82.75    3.15
  -9  -4   3  259.17    5.65
  -9  -4   3  257.55    5.66
  -9  -4   3  254.91    5.63
   9  -4  -3  256.09    5.50
  -9  -4   4   30.07    1.44
  -9  -4   4   30.21    1.43
   9   4   5 1116.07   13.84
  -9  -5  -4   98.68    2.27
  -9  -5  -4  101.50    2.29
  -9  -5  -3  647.00    9.39
  -9  -5  -3  667.48    9.44
  -9  -5  -2   72.48    2.76
  -9  -5  -2   65.61    2.15
  -9  -5  -2   76.89    2.83
   9  -5   2   69.55    2.32
  -9  -5  -1  566.64    9.59
  -9  -5  -1  552.42    9.02
  -9  -5  -1  566.13    9.55
   9  -5   1  540.35    8.34
  -9  -5   0   36.87    2.13
  -9  -5   0   37.88    2.05
  -9  -5   0   36.50    2.11
   9  -5   0   34.57    1.72
   9  -5   0   38.32    1.99
   9  -5  -1  580.82    9.36
  -9  -5   2   74.56    2.77
  -9  -5   2   76.54    2.76
  -9  -5   2   79.64    2.86
   9  -5  -2   71.70    2.59
  -9  -5   3  631.85    9.14
  -9  -5   3  635.40    9.15
  -9  -5   4  109.35    2.39
  -9  -5   4  106.91    2.36
  -9  -6  -1    1.99    0.44
   9  -6   1    1.59    0.39
  -9  -6  -1    2.29    0.46
  -9  -6   0   54.65    2.00
  -9  -6   0   58.31    2.06
  -9  -6   1    0.67    0.37
   9  -6  -1    1.05    0.34
  -9  -6   1    0.99    0.37
 -10   0   0  109.20    3.29
 -10   0   0  105.94    3.65
 -10   0   0  110.50    3.34
  10   0   0  102.43    3.45
 -10   0  -1 1263.62   17.91
 -10   0  -1 1296.20   18.03
 -10   0  -1 1310.96   17.02
 -10   0  -1 1264.58   16.93
 -10   0  -1 1288.61   16.93
  10   0  -1 1212.86   16.79
  10   0   1 1183.66   16.58
 -10   0  -2  555.71    9.75
 -10   0  -2  553.68    9.77
 -10   0  -2  540.59    8.71
 -10   0   2  535.08    9.17
  10   0  -2  538.49    8.89
  10   0   2  517.79    8.59
  10   0   3  383.39    6.75
 -10   0  -3  388.39    6.30
 -10   0   3  372.68    6.83
  10   0   4  156.56    3.61
  10  -1   4  229.72    4.44
 -10  -1  -3  499.55    8.56
 -10  -1  -3  489.27    8.56
 -10  -1  -3  488.18    7.17
 -10   1   3  477.67    7.70
 -10  -1  -2   24.44    1.77
 -10  -1  -2   23.98    1.75
 -10  -1  -2   28.61    1.83
 -10  -1  -2   25.87    1.56
 -10   1   2   24.67    1.64
 -10  -1  -2   26.35    1.77
  10   1  -2   21.24    1.50
  10  -1   2   21.67    1.44
 -10  -1  -1    8.72    1.18
 -10  -1  -1    6.83    1.06
 -10  -1  -1    7.43    1.00
 -10  -1  -1    8.95    1.10
  10   1  -1    7.04    0.99
  10  -1   1    7.58    0.98
  10   1   0    2.38    0.66
  10  -1   0    2.21    0.64
 -10  -1   0    2.21    0.67
 -10  -1   0    2.42    0.71
 -10   1   0    2.89    0.73
 -10  -1   0    2.07    0.66
 -10   1  -1   10.26    1.20
 -10  -1   1   10.08    0.99
 -10   1  -1    8.76    1.14
 -10   1  -1    7.84    0.90
 -10  -1   1    9.49    0.95
 -10   1  -1    8.76    1.06
 -10   1  -1    8.36    0.93
  10   1   1    8.06    1.01
  10  -1  -1    6.55    0.96
 -10   1  -2   27.29    1.80
 -10   1  -2   26.98    1.81
 -10  -1   2   26.07    1.71
 -10   1  -2   28.47    1.61
  10   1   2   24.43    1.53
  10  -1  -2   25.25    1.59
 -10   1  -3  467.15    8.11
 -10   1  -3  470.33    8.15
 -10  -1   3  465.70    7.59
 -10   1  -3  475.39    6.98
  10   1   4  269.39    4.86
 -10  -2  -4   93.55    2.63
 -10  -2  -4   95.61    2.65
  10  -2   3  438.17    6.95
 -10  -2  -3  469.98    6.68
 -10  -2  -2   16.28    1.37
 -10  -2  -2   14.72    1.14
 -10   2   2   15.37    1.22
 -10  -2  -2   15.83    1.34
 -10  -2  -1  765.26   11.59
 -10  -2  -1  743.87   11.12
 -10  -2  -1  771.76   11.65
 -10  -2   0  138.13    3.98
 -10  -2   0  144.27    4.09
 -10  -2   0  134.88    3.91
 -10  -2   1  719.13   10.60
 -10  -2   1  729.99   10.64
  10  -2  -1  706.36   10.75
 -10  -2   2   14.43    1.24
 -10   2  -2   17.16    1.18
  10  -2  -2   15.49    1.21
 -10  -2   3  493.36    7.27
 -10   2  -3  459.09    6.55
  10   2   4   61.25    1.76
 -10  -3  -3  309.14    5.29
 -10  -3  -3  303.15    5.29
  10  -3   2   13.79    0.80
 -10  -3  -2   28.63    1.33
 -10  -3  -1  118.43    3.43
 -10  -3  -1  115.52    3.12
 -10  -3  -1  113.33    3.36
 -10  -3   0   63.04    2.44
 -10  -3   0   63.95    2.42
 -10  -3   0   62.79    2.42
 -10  -3   1  112.87    3.06
 -10  -3   1  114.56    3.08
 -10  -3   2   26.76    1.24
 -10  -3   2   28.14    1.27
 -10  -3   3  247.51    4.13
 -10  -4   0    8.68    0.80
 -10  -4   0    9.17    0.81
 -10  -4   0    9.75    0.85
   0   0   0    0.00    0.00


TITL QM_ACNB in P2(1)2(1)2(1)
REM P2(1)2(1)2(1) (#19 in standard setting)
CELL 1.54184   8.578682   8.988364  10.468634  90.0000  90.0000  90.0000
ZERR    4.00   0.000105   0.000114   0.000125   0.0000   0.0000   0.0000
LATT -1
SYMM -x+1/2,-y, z+1/2
SYMM -x, y+1/2,-z+1/2
SYMM  x+1/2,-y+1/2,-z
SFAC C H N O F S
UNIT 28.00 40.00 4.00 8.00 4.00 4.00
REM  CrysAlisPro recorded range (K): Min=100.0; max=100.0; aver:100.0
TEMP -173
SIZE 0.19 0.40 0.52
TREF
HKLF 4
END
_computing_structure_solution     'SHELXT 2018/2 (Sheldrick, 2018)'
;
_shelx_hkl_checksum                91990
_olex2_exptl_crystal_mounting_method 
 'The crystal was mounted on a MITIGEN holder'
_olex2_submission_original_sample_id  QMB_AC_241001_SDc_NB
_olex2_submission_special_instructions  'No special instructions were received'
_oxdiff_exptl_absorpt_empirical_details
;
Empirical correction (ABSPACK) includes:
- Absorption correction using spherical harmonics
- Frame scaling
- Detector area scaling
;
_oxdiff_exptl_absorpt_empirical_full_max  1.529
_oxdiff_exptl_absorpt_empirical_full_min  0.792
