# Supplementary material for: Bifunctional Aziridines from Photochemically Generated FSO2NH2 for SuFEx Diversification of Alkenes
Source: Angew Chem Int Ed Engl. 2025 Nov 20;65(2):e21575. doi: 10.1002/anie.202521575 (PMC12790346; doi:10.1002/anie.202521575)
Supplement: Supplementary file 2 — Supporting Information [file ANIE-65-e21575-s001.zip › CCDC2485372.cif]

data_CCDC2485372
_audit_creation_date               2025-08-06
_audit_creation_method
;
Olex2 1.5
(compiled 2023.08.24 svn.re1ec1418 for OlexSys, GUI svn.r6817)
;
_shelx_SHELXL_version_number       '2019/1'
loop_
  _audit_author_name
  _audit_author_email
  _audit_author_address
 'Michaudel, Q.' quentin.michaudel@chem.tamu.edu
;
Texas A&M University 
Chemistry
USA
;
 'Bhuvanesh, N.' nbhuv@mail.chem.tamu.edu
;
Texas A&M University 
Chemistry
USA
;

_audit_contact_author_address      ?
_audit_contact_author_email        ?
_audit_contact_author_name         ''
_audit_contact_author_phone        ?
_publ_contact_author_id_orcid      ?
_publ_section_references
;
Dolomanov, O.V., Bourhis, L.J., Gildea, R.J, Howard, J.A.K. & Puschmann, H.
 (2009), J. Appl. Cryst. 42, 339-341.

Sheldrick, G.M. (2015). Acta Cryst. A71, 3-8.

Sheldrick, G.M. (2015). Acta Cryst. C71, 3-8.
;
_chemical_name_common              ?
_chemical_name_systematic          ?
_chemical_formula_moiety           'C17 H20 N2 O2 S'
_chemical_formula_sum              'C17 H20 N2 O2 S'
_chemical_formula_weight           316.41
_chemical_absolute_configuration   ad
_chemical_melting_point            ?
_chemical_oxdiff_formula           C17H20N2O2S
loop_
  _atom_type_symbol
  _atom_type_description
  _atom_type_scat_dispersion_real
  _atom_type_scat_dispersion_imag
  _atom_type_scat_source
 'C' 'C' 0.0181 0.0091 'International Tables Vol C Tables 4.2.6.8 and 6.1.1.4'
 'H' 'H' 0.0000 0.0000 'International Tables Vol C Tables 4.2.6.8 and 6.1.1.4'
 'N' 'N' 0.0311 0.0180 'International Tables Vol C Tables 4.2.6.8 and 6.1.1.4'
 'O' 'O' 0.0492 0.0322 'International Tables Vol C Tables 4.2.6.8 and 6.1.1.4'
 'S' 'S' 0.3331 0.5567 'International Tables Vol C Tables 4.2.6.8 and 6.1.1.4'

_shelx_space_group_comment
;
The symmetry employed for this shelxl refinement is uniquely defined
by the following loop, which should always be used as a source of
symmetry information in preference to the above space-group names.
They are only intended as comments.
;
_space_group_crystal_system        'orthorhombic'
_space_group_IT_number             19
_space_group_name_H-M_alt          'P 21 21 21'
_space_group_name_Hall             'P 2ac 2ab'
loop_
  _space_group_symop_operation_xyz
 'x, y, z'
 '-x+1/2, -y, z+1/2'
 '-x, y+1/2, -z+1/2'
 'x+1/2, -y+1/2, -z'

_cell_length_a                     6.29394(5)
_cell_length_b                     13.60879(11)
_cell_length_c                     18.61169(15)
_cell_angle_alpha                  90
_cell_angle_beta                   90
_cell_angle_gamma                  90
_cell_volume                       1594.15(2)
_cell_formula_units_Z              4
_cell_measurement_reflns_used      26116
_cell_measurement_temperature      100.00(10)
_cell_measurement_theta_max        79.4600
_cell_measurement_theta_min        3.9660
_shelx_estimated_absorpt_T_max     0.960
_shelx_estimated_absorpt_T_min     0.717
_exptl_absorpt_coefficient_mu      1.873
_exptl_absorpt_correction_T_max    1.000
_exptl_absorpt_correction_T_min    0.736
_exptl_absorpt_correction_type     gaussian
_exptl_absorpt_process_details
;
CrysAlisPro 1.171.43.143a (Rigaku Oxford Diffraction, 2024) 
Numerical absorption correction based on gaussian integration over 
a multifaceted crystal model 
Empirical absorption correction using spherical harmonics, 
implemented in SCALE3 ABSPACK scaling algorithm. 
;
_exptl_absorpt_special_details     ?
_exptl_crystal_colour              colourless
_exptl_crystal_colour_primary      colourless
_exptl_crystal_density_diffrn      1.318
_exptl_crystal_density_meas        ?
_exptl_crystal_density_method      ?
_exptl_crystal_description         plate
_exptl_crystal_F_000               672
loop_
  _exptl_crystal_face_index_h
  _exptl_crystal_face_index_k
  _exptl_crystal_face_index_l
  _exptl_crystal_face_perp_dist
 0 0 -1 0.0197
 0 0 1 0.0026
 -2 -1 0 0.0950
 2 1 0 0.0880
 0 1 0 0.0340
 -1 0 0 0.0980
 0 -2 -1 0.0069

_exptl_crystal_size_max            0.19
_exptl_crystal_size_mid            0.042
_exptl_crystal_size_min            0.022
loop_
  _exptl_oxdiff_crystal_face_indexfrac_h
  _exptl_oxdiff_crystal_face_indexfrac_k
  _exptl_oxdiff_crystal_face_indexfrac_l
  _exptl_oxdiff_crystal_face_x
  _exptl_oxdiff_crystal_face_y
  _exptl_oxdiff_crystal_face_z
 0.0006 0.0009 -1.0018 0.0824 0.0072 -0.0065
 -0.0006 -0.0009 1.0018 -0.0824 -0.0072 0.0065
 -2.0030 -1.0012 -0.0079 0.0361 0.0349 0.5007
 2.0030 1.0012 0.0079 -0.0361 -0.0349 -0.5007
 0.0002 1.0006 -0.0001 0.0084 -0.1114 -0.0185
 -0.9976 -0.0002 -0.0056 0.0223 -0.0381 0.2402
 -0.0003 -2.0017 -0.9997 0.0654 0.2301 0.0306

_exptl_transmission_factor_max     ?
_exptl_transmission_factor_min     ?
_diffrn_reflns_av_R_equivalents    0.0346
_diffrn_reflns_av_unetI/netI       0.0153
_diffrn_reflns_Laue_measured_fraction_full  1.000
_diffrn_reflns_Laue_measured_fraction_max  0.991
_diffrn_reflns_limit_h_max         5
_diffrn_reflns_limit_h_min         -7
_diffrn_reflns_limit_k_max         17
_diffrn_reflns_limit_k_min         -17
_diffrn_reflns_limit_l_max         23
_diffrn_reflns_limit_l_min         -23
_diffrn_reflns_number              33687
_diffrn_reflns_point_group_measured_fraction_full  1.000
_diffrn_reflns_point_group_measured_fraction_max  0.988
_diffrn_reflns_theta_full          67.684
_diffrn_reflns_theta_max           80.167
_diffrn_reflns_theta_min           4.024
_diffrn_ambient_environment        N~2~
_diffrn_ambient_temperature        100.00(10)
_diffrn_detector                   'Hybrid Pixel Array Detector'
_diffrn_detector_area_resol_mean   10.0000
_diffrn_detector_type              HyPix
_diffrn_measured_fraction_theta_full  1.000
_diffrn_measured_fraction_theta_max  0.991
_diffrn_measurement_details
;
List of Runs (angles in degrees, time in seconds):

  # Type    Start    End  Width  t~exp~   \w     \q     \k     \f   Frames
--------------------------------------------------------------------------
  1  \w   -122.00 -33.00   0.50    0.23    --  -47.69 -14.00  33.00  178
  2  \w     57.00 121.00   0.50    0.23    --   47.69-171.00  87.00  128
  3  \w   -166.00 -77.00   0.50    0.93    --  -91.75 -14.00  33.00  178
  4  \w     44.00 111.00   0.50    0.93    --  113.25-125.00 -33.00  134
  5  \w     45.00 109.00   0.50    0.93    --  113.25-115.00-130.00  128
  6  \w    -12.00  28.00   0.50    0.23    --  -47.69  19.00 -30.00   80
  7  \w    -12.00  28.00   0.50    0.23    --  -47.69  19.00-120.00   80
  8  \w     42.00  75.00   0.50    0.93    --  113.25 -61.00  30.00   66
  9  \w     95.00 178.00   0.50    0.93    --  113.25 125.00 150.00  166
 10  \w     42.00 106.00   0.50    0.93    --  113.25 -95.00 -60.00  128
 11  \w    101.00 178.00   0.50    0.93    --  113.25  30.00 -90.00  154
 12  \w     95.00 178.00   0.50    0.93    --  113.25 125.00 150.00  166
 13  \w    101.00 175.00   0.50    0.93    --  113.25  30.00-120.00  148
 14  \w    -96.00 -70.00   0.50    0.23    --  -47.69 147.00-150.00   52
 15  \w     46.00  72.00   0.50    0.93    --  113.25 -61.00 -90.00   52
 16  \w     46.00  72.00   0.50    0.93    --  113.25 -61.00-150.00   52
 17  \w     43.00  69.00   0.50    0.93    --  113.25 -95.00   0.00   52
 18  \w     78.00 104.00   0.50    0.93    --  113.25 -95.00   0.00   52
 19  \w    105.00 143.00   0.50    0.93    --  113.25  30.00 -30.00   76
 20  \w     44.00  70.00   0.50    0.93    --  113.25 -61.00-120.00   52
 21  \w     45.00  74.00   0.50    0.93    --  113.25-125.00-120.00   58
 22  \w     43.00  69.00   0.50    0.93    --  113.25 -61.00 -60.00   52
 23  \w    -12.00  28.00   0.50    0.23    --  -47.69  19.00-180.00   80
 24  \w     36.00 121.00   0.50    0.23    --   47.69  38.00 -60.00  170
 25  \w     36.00 121.00   0.50    0.23    --   47.69  38.00 150.00  170
 26  \w     36.00 121.00   0.50    0.23    --   47.69  38.00-150.00  170
 27  \w     42.00  75.00   0.50    0.93    --  113.25 -61.00  90.00   66
 28  \w    100.00 176.00   0.50    0.93    --  113.25  15.00 150.00  152
 29  \w     83.00 145.00   0.50    0.93    --  113.25-171.00  87.00  124
 30  \w    -10.00  16.00   0.50    0.23    --  -47.69  19.00-150.00   52
 31  \w     -8.00  18.00   0.50    0.23    --  -47.69  19.00 150.00   52
 32  \w     60.00  86.00   0.50    0.23    --   47.69-125.00 -90.00   52
 33  \w    -49.00 -24.00   0.50    0.93    --  -91.75  45.00-180.00   50
 34  \w    -48.00 -20.00   0.50    0.93    --  -91.75  45.00-150.00   56
 35  \w   -140.00-111.00   0.50    0.93    --  -91.75 -95.00   0.00   58
 36  \w     44.00  80.00   0.50    0.93    --  113.25-125.00 -90.00   72
 37  \w     81.00 106.00   0.50    0.93    --  113.25 -95.00  60.00   50
 38  \w     49.00  74.00   0.50    0.93    --  113.25 -61.00-180.00   50
 39  \w    113.00 141.00   0.50    0.93    --  113.25  61.00 150.00   56
 40  \w    146.00 178.00   0.50    0.93    --  113.25  61.00 150.00   64
 41  \w    107.00 142.00   0.50    0.93    --  113.25  61.00  90.00   70
 42  \w     42.00  67.00   0.50    0.93    --  113.25 -61.00  60.00   50
 43  \w    111.00 164.00   0.50    0.93    --  113.25  77.00  90.00  106
 44  \w     43.00  70.00   0.50    0.93    --  113.25 -95.00  60.00   54
 45  \w     62.00 105.00   0.50    0.93    --  113.25 -95.00  90.00   86
 46  \w     44.00  70.00   0.50    0.93    --  113.25 -61.00 150.00   52
 47  \w     75.00 104.00   0.50    0.93    --  113.25 -95.00 150.00   58
 48  \w    101.00 127.00   0.50    0.93    --  113.25  45.00  30.00   52
 49  \w     83.00 109.00   0.50    0.93    --  113.25-125.00 -90.00   52
 50  \w    121.00 173.00   0.50    0.93    --  113.25  45.00  60.00  104
 51  \w    129.00 171.00   0.50    0.93    --  113.25 125.00   0.00   84
 52  \w     42.00  68.00   0.50    0.93    --  113.25 -95.00 -30.00   52
 53  \w     74.00  99.00   0.50    0.93    --  113.25 -95.00 120.00   50
 54  \w   -120.00 -34.00   0.50    0.23    --  -47.69 -38.00   0.00  172
 55  \w    -12.00  28.00   0.50    0.23    --  -47.69  19.00  90.00   80
 56  \w   -120.00 -34.00   0.50    0.23    --  -47.69 -38.00  30.00  172
 57  \w   -120.00 -58.00   0.50    0.23    --  -47.69 -38.00 -90.00  124
 58  \w     36.00 121.00   0.50    0.23    --   47.69  38.00  90.00  170
 59  \w    -27.00  12.00   0.50    0.23    --   47.69 -19.00 -90.00   78
 60  \w     34.00  93.00   0.50    0.23    --   47.69-125.00-150.00  118
 61  \w     36.00 121.00   0.50    0.23    --   47.69  38.00   0.00  170
 62  \w     36.00 121.00   0.50    0.23    --   47.69  38.00 -30.00  170
 63  \w     36.00 121.00   0.50    0.23    --   47.69  38.00-120.00  170
 64  \w     36.00 121.00   0.50    0.23    --   47.69  38.00  30.00  170
;
_diffrn_measurement_device         'four-circle diffractometer'
_diffrn_measurement_device_type    'XtaLAB Synergy, Dualflex, HyPix'
_diffrn_measurement_method         '\w scans'
_diffrn_orient_matrix_type        
 'CrysAlisPro convention (1999,Acta A55,543-557)'
_diffrn_orient_matrix_UB_11        -0.0218690000
_diffrn_orient_matrix_UB_12        0.0083789000
_diffrn_orient_matrix_UB_13        -0.0822161000
_diffrn_orient_matrix_UB_21        0.0382456000
_diffrn_orient_matrix_UB_22        -0.1113602000
_diffrn_orient_matrix_UB_23        -0.0072205000
_diffrn_orient_matrix_UB_31        -0.2408013000
_diffrn_orient_matrix_UB_32        -0.0184361000
_diffrn_orient_matrix_UB_33        0.0063488000
_diffrn_radiation_monochromator    mirror
_diffrn_radiation_probe            x-ray
_diffrn_radiation_type             'Cu K\a'
_diffrn_radiation_wavelength       1.54184
_diffrn_source                     'micro-focus sealed X-ray tube'
_diffrn_source_current             '1 mA'
_diffrn_source_type                'PhotonJet (Cu) X-ray Source'
_diffrn_source_voltage             '50 kV'
_reflns_Friedel_coverage           0.717
_reflns_Friedel_fraction_full      1.000
_reflns_Friedel_fraction_max       0.984
_reflns_number_gt                  3354
_reflns_number_total               3430
_reflns_special_details
;
 Reflections were merged by SHELXL according to the crystal
 class for the calculation of statistics and refinement.
 
 _reflns_Friedel_fraction is defined as the number of unique
 Friedel pairs measured divided by the number that would be
 possible theoretically, ignoring centric projections and
 systematic absences.
;
_reflns_threshold_expression       'I > 2\s(I)'
_computing_cell_refinement         'CrysAlisPro 1.171.43.143a (Rigaku OD, 2024)'
_computing_data_collection        
 'CrysAlisPro system (CCD 43.142a 64-bit (release 17-10-2024))'
_computing_data_reduction          'CrysAlisPro 1.171.43.143a (Rigaku OD, 2024)'
_computing_molecular_graphics      'Olex2 1.5 (Dolomanov et al., 2009)'
_computing_publication_material    'Olex2 1.5 (Dolomanov et al., 2009)'
_computing_structure_refinement    'SHELXL 2019/1 (Sheldrick, 2015)'
_computing_structure_solution      'SHELXT 2018/2 (Sheldrick, 2018)'
_refine_diff_density_max           0.376
_refine_diff_density_min           -0.356
_refine_diff_density_rms           0.042
_refine_ls_abs_structure_details
;
 Flack x determined using 1393 quotients [(I+)-(I-)]/[(I+)+(I-)]
 (Parsons, Flack and Wagner, Acta Cryst. B69 (2013) 249-259).
;
_refine_ls_abs_structure_Flack     -0.009(4)
_refine_ls_extinction_coef         .
_refine_ls_extinction_method       none
_refine_ls_goodness_of_fit_ref     1.073
_refine_ls_hydrogen_treatment      constr
_refine_ls_matrix_type             full
_refine_ls_number_parameters       201
_refine_ls_number_reflns           3430
_refine_ls_number_restraints       0
_refine_ls_R_factor_all            0.0269
_refine_ls_R_factor_gt             0.0263
_refine_ls_restrained_S_all        1.073
_refine_ls_shift/su_max            0.001
_refine_ls_shift/su_mean           0.000
_refine_ls_structure_factor_coef   Fsqd
_refine_ls_weighting_details      
 'w=1/[\s^2^(Fo^2^)+(0.0378P)^2^+0.4731P] where P=(Fo^2^+2Fc^2^)/3'
_refine_ls_weighting_scheme        calc
_refine_ls_wR_factor_gt            0.0696
_refine_ls_wR_factor_ref           0.0700
_refine_special_details
;

;
_olex2_refinement_description
;
1. Fixed Uiso
 At 1.2 times of:
  All C(H) groups, All C(H,H) groups, All N(H) groups
 At 1.5 times of:
  All C(H,H,H) groups
2.a Ternary CH refined with riding coordinates:
 C1(H1)
2.b Secondary CH2 refined with riding coordinates:
 C11(H11A,H11B)
2.c Aromatic/amide H refined with riding coordinates:
 N2(H2), C6(H6), C7(H7), C8(H8), C9(H9), C10(H10), C13(H13), C14(H14),
 C15(H15), C16(H16), C17(H17)
2.d Idealised Me refined as rotating group:
 C3(H3A,H3B,H3C), C4(H4A,H4B,H4C)
;
_atom_sites_solution_hydrogens     geom
_atom_sites_solution_primary       dual
_atom_sites_solution_secondary     ?
loop_
  _atom_site_label
  _atom_site_type_symbol
  _atom_site_fract_x
  _atom_site_fract_y
  _atom_site_fract_z
  _atom_site_U_iso_or_equiv
  _atom_site_adp_type
  _atom_site_occupancy
  _atom_site_site_symmetry_order
  _atom_site_calc_flag
  _atom_site_refinement_flags_posn
  _atom_site_refinement_flags_adp
  _atom_site_refinement_flags_occupancy
  _atom_site_disorder_assembly
  _atom_site_disorder_group
 S1 S 0.92294(7) 0.71568(3) 0.38179(2) 0.01692(11) Uani 1 1 d . . . . .
 O1 O 0.9953(2) 0.64256(10) 0.33250(7) 0.0225(3) Uani 1 1 d . . . . .
 O2 O 1.0726(2) 0.75696(10) 0.43240(7) 0.0228(3) Uani 1 1 d . . . . .
 N1 N 0.8058(2) 0.80123(11) 0.33230(8) 0.0174(3) Uani 1 1 d . . . . .
 N2 N 0.7338(3) 0.67128(12) 0.42922(8) 0.0195(3) Uani 1 1 d . . . . .
 H2 H 0.740087 0.674052 0.476410 0.023 Uiso 1 1 calc R U . . .
 C1 C 0.8484(3) 0.90696(13) 0.34721(10) 0.0176(3) Uani 1 1 d . . . . .
 H1 H 0.960657 0.918877 0.384234 0.021 Uiso 1 1 calc R U . . .
 C2 C 0.9286(3) 0.86206(13) 0.27911(9) 0.0184(4) Uani 1 1 d . . . . .
 C3 C 0.8083(3) 0.87689(14) 0.20995(10) 0.0222(4) Uani 1 1 d . . . . .
 H3A H 0.833634 0.820936 0.177940 0.033 Uiso 1 1 calc R U . . .
 H3B H 0.856933 0.937427 0.186665 0.033 Uiso 1 1 calc R U . . .
 H3C H 0.655980 0.881959 0.220286 0.033 Uiso 1 1 calc R U . . .
 C4 C 1.1648(3) 0.84623(16) 0.27032(11) 0.0238(4) Uani 1 1 d . . . . .
 H4A H 1.228425 0.832220 0.317271 0.036 Uiso 1 1 calc R U . . .
 H4B H 1.229533 0.905568 0.250063 0.036 Uiso 1 1 calc R U . . .
 H4C H 1.189569 0.790627 0.237925 0.036 Uiso 1 1 calc R U . . .
 C5 C 0.6620(3) 0.97376(13) 0.35251(10) 0.0179(4) Uani 1 1 d . . . . .
 C6 C 0.4983(3) 0.95361(13) 0.40076(9) 0.0189(4) Uani 1 1 d . . . . .
 H6 H 0.501055 0.894461 0.427859 0.023 Uiso 1 1 calc R U . . .
 C7 C 0.3313(3) 1.01911(14) 0.40961(10) 0.0213(4) Uani 1 1 d . . . . .
 H7 H 0.222291 1.005456 0.443486 0.026 Uiso 1 1 calc R U . . .
 C8 C 0.3234(3) 1.10453(15) 0.36898(11) 0.0250(4) Uani 1 1 d . . . . .
 H8 H 0.207977 1.148873 0.374464 0.030 Uiso 1 1 calc R U . . .
 C9 C 0.4850(4) 1.12514(14) 0.32020(11) 0.0270(4) Uani 1 1 d . . . . .
 H9 H 0.479111 1.183376 0.292129 0.032 Uiso 1 1 calc R U . . .
 C10 C 0.6550(3) 1.06066(14) 0.31243(11) 0.0230(4) Uani 1 1 d . . . . .
 H10 H 0.766586 1.075690 0.279845 0.028 Uiso 1 1 calc R U . . .
 C11 C 0.5485(3) 0.62561(13) 0.39359(10) 0.0209(4) Uani 1 1 d . . . . .
 H11A H 0.570313 0.625914 0.340911 0.025 Uiso 1 1 calc R U . . .
 H11B H 0.419370 0.664485 0.404245 0.025 Uiso 1 1 calc R U . . .
 C12 C 0.5175(3) 0.52138(13) 0.41906(9) 0.0186(4) Uani 1 1 d . . . . .
 C13 C 0.6702(3) 0.45043(15) 0.40363(10) 0.0219(4) Uani 1 1 d . . . . .
 H13 H 0.794160 0.467994 0.377510 0.026 Uiso 1 1 calc R U . . .
 C14 C 0.6419(3) 0.35395(15) 0.42632(11) 0.0248(4) Uani 1 1 d . . . . .
 H14 H 0.744745 0.305399 0.414711 0.030 Uiso 1 1 calc R U . . .
 C15 C 0.4630(4) 0.32861(14) 0.46601(10) 0.0261(4) Uani 1 1 d . . . . .
 H15 H 0.443754 0.262732 0.481598 0.031 Uiso 1 1 calc R U . . .
 C16 C 0.3129(3) 0.39928(15) 0.48282(11) 0.0245(4) Uani 1 1 d . . . . .
 H16 H 0.192198 0.382335 0.510859 0.029 Uiso 1 1 calc R U . . .
 C17 C 0.3392(3) 0.49519(14) 0.45857(10) 0.0209(4) Uani 1 1 d . . . . .
 H17 H 0.234226 0.543208 0.469153 0.025 Uiso 1 1 calc R U . . .

loop_
  _atom_site_aniso_label
  _atom_site_aniso_U_11
  _atom_site_aniso_U_22
  _atom_site_aniso_U_33
  _atom_site_aniso_U_23
  _atom_site_aniso_U_13
  _atom_site_aniso_U_12
 S1 0.01534(19) 0.01989(19) 0.01553(19) 0.00017(16) -0.00039(15) 0.00167(16)
 O1 0.0226(6) 0.0234(6) 0.0215(6) -0.0021(5) 0.0021(5) 0.0051(5)
 O2 0.0196(6) 0.0282(7) 0.0205(6) 0.0000(5) -0.0042(5) 0.0006(6)
 N1 0.0176(7) 0.0182(7) 0.0166(7) 0.0002(6) 0.0004(6) -0.0010(6)
 N2 0.0209(8) 0.0223(7) 0.0152(7) 0.0011(6) 0.0015(6) -0.0007(6)
 C1 0.0174(8) 0.0184(8) 0.0171(8) 0.0009(7) -0.0008(7) -0.0039(7)
 C2 0.0180(9) 0.0196(8) 0.0177(8) 0.0010(7) 0.0008(7) -0.0023(8)
 C3 0.0241(10) 0.0255(10) 0.0171(8) 0.0009(7) -0.0008(7) -0.0011(8)
 C4 0.0187(9) 0.0315(10) 0.0212(9) 0.0001(8) 0.0027(7) -0.0010(8)
 C5 0.0170(8) 0.0187(8) 0.0180(8) -0.0036(7) -0.0009(7) -0.0034(7)
 C6 0.0200(8) 0.0201(8) 0.0166(8) -0.0008(6) -0.0019(7) -0.0042(7)
 C7 0.0187(9) 0.0246(9) 0.0208(8) -0.0058(7) 0.0023(7) -0.0042(8)
 C8 0.0235(9) 0.0232(9) 0.0284(10) -0.0050(8) -0.0006(8) 0.0028(8)
 C9 0.0342(11) 0.0191(9) 0.0278(10) 0.0017(7) 0.0030(9) 0.0027(8)
 C10 0.0257(10) 0.0212(9) 0.0221(9) -0.0003(7) 0.0050(8) -0.0024(8)
 C11 0.0176(9) 0.0232(9) 0.0220(9) 0.0050(7) -0.0018(7) -0.0012(7)
 C12 0.0188(9) 0.0214(8) 0.0155(8) 0.0000(6) -0.0019(7) 0.0001(7)
 C13 0.0209(9) 0.0267(9) 0.0182(8) -0.0013(7) 0.0022(7) 0.0021(8)
 C14 0.0295(10) 0.0224(9) 0.0226(9) -0.0045(8) -0.0009(8) 0.0059(8)
 C15 0.0366(12) 0.0188(8) 0.0228(9) -0.0006(7) -0.0015(8) -0.0014(8)
 C16 0.0262(10) 0.0244(9) 0.0231(9) -0.0002(7) 0.0036(8) -0.0042(8)
 C17 0.0201(9) 0.0217(9) 0.0210(8) -0.0015(7) 0.0001(7) 0.0021(7)

_geom_special_details
;
 All esds (except the esd in the dihedral angle between two l.s. planes)
 are estimated using the full covariance matrix.  The cell esds are taken
 into account individually in the estimation of esds in distances, angles
 and torsion angles; correlations between esds in cell parameters are only
 used when they are defined by crystal symmetry.  An approximate (isotropic)
 treatment of cell esds is used for estimating esds involving l.s. planes.
;
loop_
  _geom_bond_atom_site_label_1
  _geom_bond_atom_site_label_2
  _geom_bond_distance
  _geom_bond_site_symmetry_2
  _geom_bond_publ_flag
 S1 O1 1.4281(13) . ?
 S1 O2 1.4456(14) . ?
 S1 N1 1.6576(16) . ?
 S1 N2 1.6003(16) . ?
 N1 C1 1.490(2) . ?
 N1 C2 1.504(2) . ?
 N2 H2 0.8800 . ?
 N2 C11 1.479(2) . ?
 C1 H1 1.0000 . ?
 C1 C2 1.495(2) . ?
 C1 C5 1.488(3) . ?
 C2 C3 1.507(3) . ?
 C2 C4 1.511(3) . ?
 C3 H3A 0.9800 . ?
 C3 H3B 0.9800 . ?
 C3 H3C 0.9800 . ?
 C4 H4A 0.9800 . ?
 C4 H4B 0.9800 . ?
 C4 H4C 0.9800 . ?
 C5 C6 1.394(3) . ?
 C5 C10 1.399(3) . ?
 C6 H6 0.9500 . ?
 C6 C7 1.388(3) . ?
 C7 H7 0.9500 . ?
 C7 C8 1.388(3) . ?
 C8 H8 0.9500 . ?
 C8 C9 1.392(3) . ?
 C9 H9 0.9500 . ?
 C9 C10 1.392(3) . ?
 C10 H10 0.9500 . ?
 C11 H11A 0.9900 . ?
 C11 H11B 0.9900 . ?
 C11 C12 1.508(2) . ?
 C12 C13 1.392(3) . ?
 C12 C17 1.388(3) . ?
 C13 H13 0.9500 . ?
 C13 C14 1.391(3) . ?
 C14 H14 0.9500 . ?
 C14 C15 1.390(3) . ?
 C15 H15 0.9500 . ?
 C15 C16 1.384(3) . ?
 C16 H16 0.9500 . ?
 C16 C17 1.391(3) . ?
 C17 H17 0.9500 . ?

loop_
  _geom_angle_atom_site_label_1
  _geom_angle_atom_site_label_2
  _geom_angle_atom_site_label_3
  _geom_angle
  _geom_angle_site_symmetry_1
  _geom_angle_site_symmetry_3
  _geom_angle_publ_flag
 O1 S1 O2 118.79(9) . . ?
 O1 S1 N1 105.92(8) . . ?
 O1 S1 N2 109.18(8) . . ?
 O2 S1 N1 112.27(8) . . ?
 O2 S1 N2 105.78(8) . . ?
 N2 S1 N1 103.93(8) . . ?
 C1 N1 S1 119.65(12) . . ?
 C1 N1 C2 59.89(11) . . ?
 C2 N1 S1 121.57(12) . . ?
 S1 N2 H2 120.1 . . ?
 C11 N2 S1 119.87(12) . . ?
 C11 N2 H2 120.1 . . ?
 N1 C1 H1 114.3 . . ?
 N1 C1 C2 60.54(11) . . ?
 C2 C1 H1 114.3 . . ?
 C5 C1 N1 117.41(15) . . ?
 C5 C1 H1 114.3 . . ?
 C5 C1 C2 124.91(16) . . ?
 N1 C2 C3 112.18(15) . . ?
 N1 C2 C4 119.89(16) . . ?
 C1 C2 N1 59.57(11) . . ?
 C1 C2 C3 119.99(16) . . ?
 C1 C2 C4 118.82(16) . . ?
 C3 C2 C4 114.90(16) . . ?
 C2 C3 H3A 109.5 . . ?
 C2 C3 H3B 109.5 . . ?
 C2 C3 H3C 109.5 . . ?
 H3A C3 H3B 109.5 . . ?
 H3A C3 H3C 109.5 . . ?
 H3B C3 H3C 109.5 . . ?
 C2 C4 H4A 109.5 . . ?
 C2 C4 H4B 109.5 . . ?
 C2 C4 H4C 109.5 . . ?
 H4A C4 H4B 109.5 . . ?
 H4A C4 H4C 109.5 . . ?
 H4B C4 H4C 109.5 . . ?
 C6 C5 C1 120.36(17) . . ?
 C6 C5 C10 119.13(18) . . ?
 C10 C5 C1 120.39(17) . . ?
 C5 C6 H6 119.7 . . ?
 C7 C6 C5 120.65(17) . . ?
 C7 C6 H6 119.7 . . ?
 C6 C7 H7 120.0 . . ?
 C8 C7 C6 120.02(18) . . ?
 C8 C7 H7 120.0 . . ?
 C7 C8 H8 120.1 . . ?
 C7 C8 C9 119.89(19) . . ?
 C9 C8 H8 120.1 . . ?
 C8 C9 H9 119.9 . . ?
 C8 C9 C10 120.18(18) . . ?
 C10 C9 H9 119.9 . . ?
 C5 C10 H10 119.9 . . ?
 C9 C10 C5 120.11(18) . . ?
 C9 C10 H10 119.9 . . ?
 N2 C11 H11A 109.5 . . ?
 N2 C11 H11B 109.5 . . ?
 N2 C11 C12 110.90(15) . . ?
 H11A C11 H11B 108.0 . . ?
 C12 C11 H11A 109.5 . . ?
 C12 C11 H11B 109.5 . . ?
 C13 C12 C11 119.86(17) . . ?
 C17 C12 C11 120.85(17) . . ?
 C17 C12 C13 119.29(17) . . ?
 C12 C13 H13 119.9 . . ?
 C14 C13 C12 120.24(19) . . ?
 C14 C13 H13 119.9 . . ?
 C13 C14 H14 120.0 . . ?
 C15 C14 C13 119.96(18) . . ?
 C15 C14 H14 120.0 . . ?
 C14 C15 H15 120.0 . . ?
 C16 C15 C14 120.04(18) . . ?
 C16 C15 H15 120.0 . . ?
 C15 C16 H16 120.1 . . ?
 C15 C16 C17 119.83(19) . . ?
 C17 C16 H16 120.1 . . ?
 C12 C17 C16 120.61(18) . . ?
 C12 C17 H17 119.7 . . ?
 C16 C17 H17 119.7 . . ?

loop_
  _geom_torsion_atom_site_label_1
  _geom_torsion_atom_site_label_2
  _geom_torsion_atom_site_label_3
  _geom_torsion_atom_site_label_4
  _geom_torsion
  _geom_torsion_site_symmetry_1
  _geom_torsion_site_symmetry_2
  _geom_torsion_site_symmetry_3
  _geom_torsion_site_symmetry_4
  _geom_torsion_publ_flag
 S1 N1 C1 C2 111.49(15) . . . . ?
 S1 N1 C1 C5 -131.93(15) . . . . ?
 S1 N1 C2 C1 -108.35(15) . . . . ?
 S1 N1 C2 C3 138.91(14) . . . . ?
 S1 N1 C2 C4 -0.5(2) . . . . ?
 S1 N2 C11 C12 123.50(15) . . . . ?
 O1 S1 N1 C1 -135.82(14) . . . . ?
 O1 S1 N1 C2 -64.94(14) . . . . ?
 O1 S1 N2 C11 -52.99(16) . . . . ?
 O2 S1 N1 C1 -4.68(16) . . . . ?
 O2 S1 N1 C2 66.20(15) . . . . ?
 O2 S1 N2 C11 178.10(14) . . . . ?
 N1 S1 N2 C11 59.69(15) . . . . ?
 N1 C1 C2 C3 99.59(18) . . . . ?
 N1 C1 C2 C4 -109.66(19) . . . . ?
 N1 C1 C5 C6 55.3(2) . . . . ?
 N1 C1 C5 C10 -128.69(18) . . . . ?
 N2 S1 N1 C1 109.17(14) . . . . ?
 N2 S1 N1 C2 -179.96(13) . . . . ?
 N2 C11 C12 C13 -65.3(2) . . . . ?
 N2 C11 C12 C17 113.90(19) . . . . ?
 C1 N1 C2 C3 -112.74(18) . . . . ?
 C1 N1 C2 C4 107.89(19) . . . . ?
 C1 C5 C6 C7 175.45(17) . . . . ?
 C1 C5 C10 C9 -176.92(18) . . . . ?
 C2 N1 C1 C5 116.58(18) . . . . ?
 C2 C1 C5 C6 127.01(19) . . . . ?
 C2 C1 C5 C10 -57.0(3) . . . . ?
 C5 C1 C2 N1 -104.50(19) . . . . ?
 C5 C1 C2 C3 -4.9(3) . . . . ?
 C5 C1 C2 C4 145.83(19) . . . . ?
 C5 C6 C7 C8 1.5(3) . . . . ?
 C6 C5 C10 C9 -0.9(3) . . . . ?
 C6 C7 C8 C9 -1.0(3) . . . . ?
 C7 C8 C9 C10 -0.5(3) . . . . ?
 C8 C9 C10 C5 1.4(3) . . . . ?
 C10 C5 C6 C7 -0.6(3) . . . . ?
 C11 C12 C13 C14 -179.40(17) . . . . ?
 C11 C12 C17 C16 -179.05(18) . . . . ?
 C12 C13 C14 C15 -1.5(3) . . . . ?
 C13 C12 C17 C16 0.2(3) . . . . ?
 C13 C14 C15 C16 0.1(3) . . . . ?
 C14 C15 C16 C17 1.4(3) . . . . ?
 C15 C16 C17 C12 -1.6(3) . . . . ?
 C17 C12 C13 C14 1.4(3) . . . . ?

_shelx_res_file
;
TITL qm_ac_569_a.res in P2(1)2(1)2(1)
    qm_ac_569.res
    created by SHELXL-2019/1 at 13:30:27 on 06-Aug-2025
REM Old TITL QM_AC_569 in P2(1)2(1)2(1)
REM SHELXT solution in P2(1)2(1)2(1): R1 0.065, Rweak 0.018, Alpha 0.003
REM <I/s> 0.360 for 25 systematic absences, Orientation as input
REM Flack x = -0.001 ( 0.005 ) from 1318 Parsons' quotients
REM Formula found by SHELXT: C17 N2 O2 S
CELL 1.54184 6.293944 13.608787 18.611694 90 90 90
ZERR 4 0.000048 0.00011 0.000153 0 0 0
LATT -1
SYMM 0.5-X,-Y,0.5+Z
SYMM -X,0.5+Y,0.5-Z
SYMM 0.5+X,0.5-Y,-Z
SFAC C H N O S
UNIT 68 80 8 8 4

L.S. 8
PLAN  10
SIZE 0.022 0.042 0.19
TEMP -173.15(10)
CONF
BOND
list 4
fmap 2 53
MORE -1
BOND $H
acta
wpdb -1
REM <olex2.extras>
REM <HklSrc "%.\\QM_AC_569.hkl">
REM </olex2.extras>

WGHT    0.037800    0.473100
FVAR       0.79868
S1    5    0.922937    0.715680    0.381794    11.00000    0.01534    0.01989 =
         0.01553    0.00017   -0.00039    0.00167
O1    4    0.995334    0.642563    0.332499    11.00000    0.02256    0.02342 =
         0.02154   -0.00210    0.00210    0.00508
O2    4    1.072559    0.756962    0.432403    11.00000    0.01963    0.02825 =
         0.02054   -0.00004   -0.00418    0.00055
N1    3    0.805765    0.801231    0.332304    11.00000    0.01758    0.01815 =
         0.01657    0.00021    0.00045   -0.00102
N2    3    0.733818    0.671284    0.429218    11.00000    0.02092    0.02231 =
         0.01522    0.00111    0.00155   -0.00073
AFIX  43
H2    2    0.740087    0.674052    0.476410    11.00000   -1.20000
AFIX   0
C1    1    0.848445    0.906959    0.347208    11.00000    0.01741    0.01845 =
         0.01705    0.00090   -0.00083   -0.00395
AFIX  13
H1    2    0.960657    0.918877    0.384234    11.00000   -1.20000
AFIX   0
C2    1    0.928587    0.862056    0.279111    11.00000    0.01802    0.01957 =
         0.01774    0.00096    0.00083   -0.00229
C3    1    0.808265    0.876892    0.209955    11.00000    0.02410    0.02546 =
         0.01708    0.00094   -0.00084   -0.00109
AFIX 137
H3A   2    0.833634    0.820936    0.177940    11.00000   -1.50000
H3B   2    0.856933    0.937427    0.186665    11.00000   -1.50000
H3C   2    0.655980    0.881959    0.220286    11.00000   -1.50000
AFIX   0
C4    1    1.164779    0.846227    0.270320    11.00000    0.01868    0.03150 =
         0.02116    0.00015    0.00270   -0.00097
AFIX 137
H4A   2    1.228425    0.832220    0.317271    11.00000   -1.50000
H4B   2    1.229533    0.905568    0.250063    11.00000   -1.50000
H4C   2    1.189569    0.790627    0.237925    11.00000   -1.50000
AFIX   0
C5    1    0.661985    0.973764    0.352507    11.00000    0.01704    0.01865 =
         0.01802   -0.00357   -0.00089   -0.00343
C6    1    0.498278    0.953608    0.400763    11.00000    0.02001    0.02014 =
         0.01656   -0.00078   -0.00191   -0.00419
AFIX  43
H6    2    0.501055    0.894461    0.427859    11.00000   -1.20000
AFIX   0
C7    1    0.331264    1.019111    0.409609    11.00000    0.01872    0.02457 =
         0.02076   -0.00580    0.00229   -0.00423
AFIX  43
H7    2    0.222291    1.005456    0.443486    11.00000   -1.20000
AFIX   0
C8    1    0.323423    1.104532    0.368984    11.00000    0.02348    0.02319 =
         0.02839   -0.00500   -0.00063    0.00279
AFIX  43
H8    2    0.207977    1.148873    0.374464    11.00000   -1.20000
AFIX   0
C9    1    0.484957    1.125136    0.320201    11.00000    0.03419    0.01910 =
         0.02778    0.00171    0.00295    0.00274
AFIX  43
H9    2    0.479111    1.183376    0.292129    11.00000   -1.20000
AFIX   0
C10   1    0.655027    1.060665    0.312425    11.00000    0.02568    0.02118 =
         0.02211   -0.00026    0.00499   -0.00245
AFIX  43
H10   2    0.766586    1.075690    0.279845    11.00000   -1.20000
AFIX   0
C11   1    0.548531    0.625607    0.393590    11.00000    0.01764    0.02317 =
         0.02198    0.00501   -0.00183   -0.00122
AFIX  23
H11A  2    0.570313    0.625914    0.340911    11.00000   -1.20000
H11B  2    0.419370    0.664485    0.404245    11.00000   -1.20000
AFIX   0
C12   1    0.517457    0.521376    0.419059    11.00000    0.01883    0.02137 =
         0.01555    0.00002   -0.00185    0.00013
C13   1    0.670173    0.450431    0.403633    11.00000    0.02087    0.02668 =
         0.01818   -0.00129    0.00219    0.00210
AFIX  43
H13   2    0.794160    0.467994    0.377510    11.00000   -1.20000
AFIX   0
C14   1    0.641879    0.353953    0.426325    11.00000    0.02949    0.02244 =
         0.02258   -0.00452   -0.00088    0.00589
AFIX  43
H14   2    0.744745    0.305399    0.414711    11.00000   -1.20000
AFIX   0
C15   1    0.462995    0.328606    0.466009    11.00000    0.03656    0.01883 =
         0.02278   -0.00061   -0.00149   -0.00142
AFIX  43
H15   2    0.443754    0.262732    0.481598    11.00000   -1.20000
AFIX   0
C16   1    0.312893    0.399283    0.482825    11.00000    0.02617    0.02437 =
         0.02307   -0.00023    0.00362   -0.00423
AFIX  43
H16   2    0.192198    0.382335    0.510859    11.00000   -1.20000
AFIX   0
C17   1    0.339216    0.495187    0.458573    11.00000    0.02007    0.02174 =
         0.02104   -0.00151    0.00015    0.00208
AFIX  43
H17   2    0.234226    0.543208    0.469153    11.00000   -1.20000
AFIX   0
HKLF 4


REM  qm_ac_569_a.res in P2(1)2(1)2(1)
REM wR2 = 0.0700, GooF = S = 1.073, Restrained GooF = 1.073 for all data
REM R1 = 0.0263 for 3354 Fo > 4sig(Fo) and 0.0269 for all 3430 data
REM 201 parameters refined using 0 restraints

END

WGHT      0.0363      0.5130

REM Highest difference peak  0.376,  deepest hole -0.356,  1-sigma level  0.042
Q1    1   0.6997  0.7149  0.4647  11.00000  0.05    0.38
Q2    1   1.0515  0.8592  0.2774  11.00000  0.05    0.22
Q3    1   1.1775  0.7378  0.4792  11.00000  0.05    0.19
Q4    1   0.6605  0.3998  0.4186  11.00000  0.05    0.16
Q5    1   0.5359  0.5650  0.4115  11.00000  0.05    0.15
Q6    1   0.8959  0.9162  0.3023  11.00000  0.05    0.15
Q7    1   0.4652  0.5193  0.4453  11.00000  0.05    0.15
Q8    1   0.7451  0.9379  0.3446  11.00000  0.05    0.15
Q9    1   0.3022  0.4437  0.4631  11.00000  0.05    0.14
Q10   1   0.6423  1.0050  0.3271  11.00000  0.05    0.14
;
_shelx_res_checksum                19917
_shelx_hkl_file
;
   0   0   1    0.40    0.54
   0   0   1    0.20    0.48
   0   0   1    0.61    0.50
   0   0  -1    1.00    0.55
   0   0   1   -0.07    0.53
   0   0   2  205.24    8.39
   0   0   2  204.71    8.38
   0   0  -2  204.95    8.36
   0   0   2  223.50    8.51
   0   0  -2  219.43    8.49
   0   0   3    0.20    1.64
   0   0   3    0.81    1.69
   0   0  -3   -0.19    1.46
   0   0   3   -0.60    1.65
   0   0   4 9999.00  314.06
   0   0   4 9813.45  313.99
   0   0   4 9886.44  313.96
   0   0  -4 9381.00  313.77
   0   0   5   -0.71    2.67
   0   0   5    1.39    2.53
   0   0   5   -0.31    2.08
   0   0   5   -0.35    2.35
   0   0  -5    0.33    2.26
   0   0   6  961.50   35.67
   0   0   6  955.64   34.84
   0   0   6  947.42   35.17
   0   0   6  925.95   35.51
   0   0  -6  926.87   35.26
   0   0  -7    0.49    2.64
   0   0   7    1.54    2.85
   0   0   7    1.33    2.43
   0   0   7   -0.51    2.36
   0   0   7   -0.92    2.30
   0   0   8  459.58   21.44
   0   0   8  460.57   21.67
   0   0   8  474.59   20.57
   0   0   8  467.24   20.93
   0   0  -8  400.61   20.49
   0   0  -8  435.72   20.82
   0   0  -9    0.68    3.07
   0   0   9    1.81    2.62
   0   0   9    0.71    2.77
   0   0   9    1.42    3.29
   0   0   9    2.02    2.92
   0   0   9    0.54    1.50
   0   0  -9    0.69    2.84
   0   0  -9   -2.03    2.86
   0   0 -10  214.66   14.44
   0   0  10  215.16    9.47
   0   0  10  194.51   14.24
   0   0  10  228.48   14.64
   0   0  10  242.26   15.21
   0   0 -10  218.14   14.38
   0   0  10  214.46   13.65
   0   0 -11    0.89    2.96
   0   0  11   -0.94    3.86
   0   0  11    0.95    3.04
   0   0  11    2.67    3.29
   0   0  11   -0.47    1.53
   0   0 -11   -0.91    3.55
   0   0  12  109.25   11.33
   0   0 -12  119.46   11.32
   0   0 -12   91.11   10.02
   0   0  12   91.45    9.58
   0   0  12   95.91    6.00
   0   0  12   83.77    9.74
   0   0  12  115.74   11.44
   0   0  13   -0.89    1.86
   0   0  13   -1.13    3.48
   0   0  13    0.99    2.89
   0   0 -13   -2.23    3.86
   0   0  13   -1.20    3.66
   0   0 -14   72.47    9.84
   0   0  14   68.37    8.98
   0   0  14   58.36    9.47
   0   0 -14   68.14    5.19
   0   0  14   70.36    5.31
   0   0 -14   61.02    9.17
   0   0 -14   67.62    5.00
   0   0  14   55.33    9.23
   0   0  14   59.42    4.85
   0   0  14   58.32    8.92
   0   0 -15   -1.02    2.16
   0   0  15    1.37    3.79
   0   0 -15    1.37    3.58
   0   0  15   -0.35    2.31
   0   0  15   -2.98    4.76
   0   0 -15    1.32    4.23
   0   0  15    5.89    4.07
   0   0  15   -1.27    3.72
   0   0 -15    2.83    2.11
   0   0 -16   50.63    4.58
   0   0 -16   45.43    4.68
   0   0  16   49.73    4.86
   0   0 -16   43.38    8.47
   0   0  16   39.60    7.91
   0   0  16   44.34    9.02
   0   0 -16   47.25    8.45
   0   0  16   35.98    7.22
   0   0  16   52.31    9.41
   0   0 -17   -1.82    2.77
   0   0  17   -2.99    4.78
   0   0  17    2.83    4.14
   0   0  17    0.38    2.93
   0   0 -17    1.69    2.16
   0   0 -17   -1.48    3.62
   0   0  17   -2.51    3.28
   0   0 -17   -4.21    5.79
   0   0  17   -8.16    7.38
   0   0 -18  203.62   10.43
   0   0 -18  188.15    9.94
   0   0  18  200.69   10.65
   0   0 -19   -1.98    2.26
   0   0  19   -1.41    2.39
   0   0  19   -0.23    1.53
   0   0 -19    1.84    1.90
   0   0  20  520.21   20.16
   0   0 -20  500.60   19.76
   0   0  20  496.87   18.49
   0   0 -20  505.31   19.53
   0   0 -21    0.43    1.61
   0   0 -21    1.06    1.67
   0   0  21    0.90    1.44
   0   0 -22  129.55    6.06
   0   0 -22  132.51    5.96
   0   0 -22  116.88    5.82
   0   0 -23    0.45    0.83
   0   1   0    0.26    0.71
   0  -1   0    1.26    0.80
   0  -1   1 3041.04   93.06
   0  -1   1 2992.04   93.12
   0  -1   1 3037.07   93.16
   0   1   1 2934.53   93.11
   0   1  -1 3076.00   92.89
   0  -1  -1 3122.99   92.96
   0   1  -2   23.56    2.38
   0   1   2   25.78    2.20
   0  -1   2   21.64    2.26
   0   1   2   26.26    2.45
   0  -1  -2   24.80    2.36
   0  -1  -2   26.50    2.30
   0  -1   2   24.41    2.39
   0   1  -3 4414.68  148.58
   0   1   3 4667.74  148.48
   0  -1   3 4769.55  148.74
   0   1   3 4663.04  148.80
   0  -1   3 4623.62  148.78
   0  -1  -3 4395.63  148.62
   0   1  -4 6646.13  216.86
   0  -1   4 6787.24  217.10
   0   1   4 6762.77  217.11
   0  -1   4 6758.55  216.58
   0  -1  -4 6558.61  216.98
   0   1   4 6598.76  216.94
   0  -1   4 6851.18  217.10
   0   1   5 3388.31  112.85
   0  -1   5 3373.67  112.88
   0   1   5 3437.92  112.96
   0  -1  -5 3322.39  112.75
   0  -1   5 3346.10  112.19
   0   1   5 3306.34  112.75
   0  -1  -5 3515.51  113.13
   0  -1   5 3515.60  113.03
   0  -1   6  813.72   31.14
   0   1   6  772.19   30.89
   0  -1  -6  853.82   31.86
   0   1   6  793.87   31.41
   0  -1   6  830.30   31.65
   0  -1   6  839.25   30.89
   0  -1  -6  859.94   31.60
   0  -1   6  842.96   31.75
   0   1   6  776.18   31.36
   0   1  -6  826.79   31.39
   0   1   6  854.92   31.84
   0   1   6  750.52   30.95
   0  -1   7    8.49    2.92
   0   1   7    1.85    2.10
   0  -1   7    2.27    2.52
   0  -1   7    3.69    3.15
   0   1   7    2.10    2.70
   0  -1  -7    5.59    2.93
   0  -1   7    1.78    2.36
   0   1   7    1.87    2.62
   0   1   7    1.05    2.60
   0  -1   7    4.72    3.18
   0   1  -7    3.53    2.68
   0   1  -7    5.66    3.22
   0   1   7    2.66    3.11
   0   1   7    0.50    2.78
   0   1   8    9.81    2.95
   0  -1   8    8.52    3.27
   0  -1   8   10.00    3.41
   0  -1   8    7.46    3.36
   0   1   8    5.56    3.29
   0  -1   8    6.22    2.89
   0  -1  -8   10.70    3.39
   0   1   8   11.06    3.77
   0  -1   8    8.01    3.28
   0   1  -8   10.20    3.60
   0   1  -8    9.50    3.07
   0   1   8   12.55    3.90
   0   1   8    8.25    3.54
   0   1   9    6.34    3.10
   0  -1   9    0.65    2.54
   0  -1   9    4.95    2.86
   0   1   9    1.44    3.12
   0  -1  -9    4.81    3.24
   0  -1   9   11.98    3.67
   0   1   9    4.29    2.88
   0  -1   9    2.15    2.81
   0   1  -9    2.08    3.40
   0   1  -9    4.83    3.37
   0  -1   9    5.86    1.71
   0   1   9    8.05    3.58
   0   1   9    6.70    1.82
   0   1   9    3.42    3.04
   0  -1  10   -0.71    2.71
   0  -1  10   -0.75    2.94
   0   1  10    1.66    3.43
   0  -1 -10    0.79    2.72
   0   1  10   -0.72    2.73
   0  -1  10    0.68    2.45
   0  -1  10    0.83    2.97
   0   1  10    2.47    3.04
   0   1 -10   -2.38    3.28
   0   1 -10   -0.80    3.04
   0   1  10    2.28    1.66
   0  -1  10    1.26    1.55
   0   1  10    1.57    3.08
   0  -1  11   66.60    7.83
   0  -1  11   65.80    4.52
   0   1  11   61.02    4.42
   0   1  11   65.89    7.73
   0  -1 -11   61.95    7.89
   0  -1  11   60.57    7.23
   0   1  11   38.69    6.64
   0  -1  11   67.52    8.24
   0   1  11   62.76    8.05
   0  -1  11   76.36    8.62
   0   1  11   60.08    8.02
   0   1 -11   66.37    8.33
   0   1 -11   59.16    8.04
   0   1 -12  247.12   17.07
   0  -1 -12  208.91   16.16
   0   1  12  237.44   17.30
   0   1  12  240.52   10.69
   0  -1  12  236.34   10.66
   0   1  12  250.45   17.09
   0  -1  12  233.18   16.83
   0  -1 -12  246.01   16.87
   0  -1  12  196.98   14.70
   0   1  12  219.21   15.46
   0   1 -12  244.31   16.91
   0   1  12  239.62   17.16
   0  -1  12  217.01   15.56
   0   1  13  100.76   11.43
   0  -1  13  104.28   11.47
   0   1  13   97.48   11.05
   0   1 -13  116.27   11.77
   0  -1 -13   95.92   10.81
   0   1  13  100.35   10.64
   0  -1  13  114.89   12.30
   0  -1  13   90.06   10.27
   0  -1  13   97.12    6.18
   0   1  13   99.01   11.52
   0   1 -13  115.25   11.86
   0  -1 -13  112.79   11.81
   0  -1  13   93.69    6.22
   0   1  13  108.36    6.54
   0   1  14    4.91    2.32
   0  -1  14    1.32    2.18
   0  -1  14    2.77    4.04
   0  -1 -14    3.85    2.30
   0   1 -14    3.52    2.13
   0   1 -14    7.64    4.85
   0  -1 -14    7.66    4.41
   0   1  14    1.25    3.65
   0  -1  14    8.98    4.27
   0   1  14    2.65    4.06
   0   1  14    3.37    3.44
   0  -1 -14    4.96    3.43
   0  -1  14    3.20    3.41
   0   1 -14   -1.24    4.27
   0  -1  14    3.96    2.03
   0  -1  14    3.45    3.36
   0  -1 -14    2.91    1.98
   0  -1 -15   50.42    4.46
   0  -1  15   56.52    4.90
   0  -1  15   42.66    7.78
   0  -1  15   46.57    9.14
   0   1 -15   53.79    4.89
   0  -1 -15   49.18    4.74
   0   1  15   56.30    5.00
   0  -1  15   59.31    5.19
   0  -1 -15   48.47    8.83
   0   1  15   51.89    9.47
   0  -1  15   65.44   10.34
   0   1  15   39.33    8.10
   0  -1  15   49.34    7.89
   0   1 -15   67.70   10.10
   0  -1 -15   47.85    8.49
   0   1  15   56.92    8.75
   0  -1  16    3.19    5.51
   0  -1 -16    1.08    2.25
   0   1 -16   -1.79    2.47
   0  -1 -16    1.46    3.82
   0   1 -16    1.45    4.45
   0   1  16   -2.16    3.15
   0  -1  16   -1.48    3.85
   0   1  16    1.44    4.19
   0   1 -16    0.67    1.95
   0  -1 -16    0.33    1.82
   0  -1  16   -1.19    3.11
   0  -1 -16   -1.39    3.40
   0   1  16    2.57    3.14
   0   1 -16    1.39    4.06
   0  -1  16    6.71    4.29
   0   1  16   -1.12    2.62
   0  -1  16   -0.75    2.55
   0  -1 -17 1053.62   50.75
   0   1 -17  997.51   50.08
   0   1  17 1067.51   50.07
   0  -1  17  965.92   48.11
   0   1  17 1155.27   53.83
   0  -1  17 1196.09   54.79
   0   1 -17 1097.84   39.99
   0   1 -17 1144.66   52.53
   0  -1 -17 1134.00   40.07
   0  -1 -17 1041.31   51.52
   0   1  17 1138.85   40.34
   0  -1  17 1126.80   40.30
   0  -1  17 1161.05   53.09
   0   1  17 1151.86   52.42
   0   1 -17 1124.77   39.73
   0  -1 -17 1103.05   39.56
   0  -1  17 1020.07   50.15
   0   1  18    4.11    2.56
   0  -1  18    3.75    2.69
   0   1 -18    4.94    2.44
   0  -1 -18    8.51    2.86
   0   1 -18    4.99    2.22
   0  -1 -18    8.08    2.47
   0   1 -19  124.26    7.21
   0  -1 -19  114.64    6.90
   0  -1  19  108.17    7.27
   0   1  19  119.58    7.40
   0  -1  19  112.23    6.08
   0   1  19  117.14    6.47
   0   1 -19  117.06    7.20
   0  -1 -19  113.78    7.18
   0  -1  19  119.71    7.16
   0   1 -20  133.64    7.26
   0  -1 -20  131.23    7.09
   0   1  20  125.52    7.53
   0   1  20  127.22    6.53
   0  -1  20  125.06    7.08
   0   1 -20  132.34    7.39
   0  -1 -21  582.77   21.47
   0   1 -21  562.00   20.95
   0  -1 -21  612.09   21.62
   0   1 -21  577.66   21.01
   0   1 -21  592.48   21.47
   0   1  21  595.00   21.99
   0   1  21  579.85   20.53
   0   1  21  590.58   21.52
   0  -1  21  550.18   21.17
   0   1 -21  584.79   21.60
   0  -1 -22  180.79    7.72
   0   1 -22  173.53    7.17
   0  -1 -22  174.57    7.64
   0   1 -22  159.62    7.05
   0  -1 -22  187.09    7.57
   0  -1 -23   52.20    2.91
   0  -1 -23   51.68    2.87
   0   1 -23   60.18    3.02
   0  -2   0    1.65    1.49
   0   2   0    4.78    1.71
   0   2   1  166.28    6.03
   0  -2   1  156.58    5.86
   0  -2  -1  164.38    5.65
   0   2   1  160.63    5.81
   0  -2  -1  167.85    6.00
   0   2   1  173.82    5.64
   0   2  -1  155.94    5.59
   0   2   2  103.89    4.98
   0  -2   2  100.87    4.79
   0   2   2  113.02    4.70
   0   2  -2  106.05    4.54
   0  -2  -2  102.08    4.57
   0  -2   2  108.75    5.10
   0   2   3 1774.10   57.97
   0  -2   3 1726.83   57.77
   0   2  -3 1747.50   57.82
   0  -2  -3 1699.04   57.75
   0  -2  -3 1617.83   57.32
   0  -2   3 1663.31   58.02
   0  -2   3 1696.59   57.29
   0   2   3 1712.52   57.41
   0   2   4   18.62    3.28
   0  -2   4   23.10    3.23
   0   2   4   18.15    3.01
   0   2   4   22.79    3.49
   0  -2   4   15.47    3.13
   0   2  -4   24.73    3.49
   0  -2  -4   22.74    3.40
   0  -2   4   17.40    3.38
   0  -2   5 3996.14  129.95
   0   2  -5 3863.79  129.38
   0  -2   5 4062.44  129.36
   0  -2   5 3747.03  128.78
   0   2   5 3919.25  129.05
   0   2   5 3941.67  129.41
   0  -2   5 3994.97  129.55
   0   2  -5 4099.87  129.59
   0  -2  -5 3835.81  129.53
   0   2   5 3579.61  128.73
   0  -2  -5 3957.63  129.66
   0   2   5 4007.09  129.70
   0   2   6    0.42    2.14
   0  -2   6    1.21    2.24
   0  -2   6    0.49    2.51
   0   2  -6    1.34    2.38
   0  -2   6   -1.38    2.66
   0   2   6   -1.35    2.84
   0  -2  -6    1.42    2.77
   0   2   6    0.48    2.74
   0  -2   6   -1.19    2.48
   0  -2  -6    0.93    2.66
   0   2  -6    3.21    2.50
   0   2  -7   36.41    5.37
   0   2  -7   30.21    4.74
   0   2   7   37.54    5.21
   0  -2  -7   35.29    4.88
   0   2   7   48.83    5.93
   0   2   7   43.31    5.45
   0  -2   7   35.67    5.03
   0  -2   7   43.42    4.93
   0  -2  -7   45.27    5.41
   0  -2   7   39.79    4.94
   0   2   7   46.11    5.24
   0   2  -8   22.92    4.85
   0   2  -8   23.88    4.53
   0   2   8   17.23    4.22
   0  -2  -8   15.08    3.92
   0   2   8   22.97    4.65
   0   2   8   17.47    4.14
   0  -2   8   18.78    4.33
   0   2   8   16.89    3.88
   0  -2   8   15.95    3.78
   0  -2  -8   18.94    4.24
   0  -2   8   16.49    3.56
   0   2   9  188.89    8.50
   0  -2   9  192.06    8.55
   0   2  -9  206.47   13.50
   0   2  -9  210.54   13.58
   0   2   9  192.96   13.21
   0   2   9  236.24   14.28
   0   2   9  182.00   13.09
   0  -2   9  186.70   13.41
   0   2   9  199.32   12.84
   0  -2   9  190.85   12.22
   0  -2  -9  197.55   13.17
   0   2   9  181.23   12.34
   0  -2   9  199.60   12.26
   0   2  10  131.16    6.68
   0  -2  10  133.50    6.78
   0   2 -10  134.78   11.22
   0   2 -10  128.68   10.99
   0   2  10  137.29   11.20
   0   2  10  130.29   11.29
   0   2  10  114.58   10.71
   0  -2  10  150.35   12.07
   0   2  10  150.19   11.30
   0  -2  10  129.24   10.36
   0  -2  10  115.24    9.74
   0  -2 -10  123.55   11.02
   0   2  10  145.52   11.27
   0  -2  10  121.18   10.33
   0  -2 -11   -0.95    3.73
   0   2 -11   -0.94    3.46
   0   2 -11    1.89    3.38
   0   2  11   -0.92    3.28
   0  -2  11    1.24    1.78
   0   2  11    0.73    1.67
   0  -2  11    2.03    3.11
   0   2  11    0.97    3.12
   0  -2  11    4.94    3.31
   0  -2  11    0.88    2.94
   0   2  11   -0.88    2.58
   0  -2  11    3.89    2.87
   0  -2 -11   -0.93    2.86
   0   2  11    4.31    3.18
   0  -2  12  252.33   16.34
   0   2  12  221.63   16.14
   0  -2 -12  224.95   16.60
   0  -2  12  259.28   18.46
   0   2  12  237.68   10.91
   0  -2  12  235.92   10.89
   0   2  12  251.90   17.34
   0   2 -12  258.71   17.75
   0   2 -12  268.52   17.80
   0  -2 -12  266.26   17.87
   0   2  12  213.16   16.86
   0   2  12  229.39   16.69
   0  -2  12  228.31   16.05
   0   2  13   25.68    3.30
   0  -2  13   31.43    3.58
   0   2  13   32.26    6.34
   0  -2  13   34.71    6.35
   0   2 -13   27.81    6.47
   0  -2 -13   33.54    6.81
   0  -2  13   19.24    5.74
   0  -2  13   19.67    5.39
   0   2  13   19.08    5.64
   0   2  13   20.68    5.68
   0  -2  13   26.40    6.61
   0  -2  13   23.91    3.18
   0   2  13   28.21    6.75
   0  -2 -13   29.82    3.41
   0   2 -13   24.24    3.18
   0   2 -13   30.90    6.99
   0  -2 -13   29.81    6.84
   0   2 -13   25.77    6.36
   0  -2  14    2.03    2.02
   0   2  14    0.99    2.05
   0  -2  14   -1.41    3.69
   0  -2 -14    2.29    2.05
   0   2 -14    3.25    2.10
   0   2  14   -1.35    3.52
   0  -2 -14    6.55    4.53
   0   2 -14    1.29    3.75
   0  -2 -14    2.93    1.81
   0   2  14    2.52    3.86
   0  -2  14    2.64    4.23
   0   2  14    3.53    3.91
   0  -2 -14    1.26    3.49
   0   2 -14    7.58    4.21
   0   2  14    1.24    3.04
   0  -2  14    1.14    2.99
   0  -2  14    0.31    1.86
   0  -2  15 1426.78   49.23
   0  -2  15 1349.26   62.14
   0   2 -15 1395.12   49.34
   0  -2 -15 1400.04   49.37
   0  -2 -15 1440.84   62.29
   0   2 -15 1406.80   61.25
   0   2  15 1378.55   57.83
   0  -2  15 1432.70   59.97
   0  -2 -15 1389.42   48.87
   0   2  15 1399.57   61.05
   0  -2  15 1401.64   61.71
   0  -2 -15 1365.46   60.51
   0  -2  15 1342.04   58.06
   0   2 -15 1423.13   61.05
   0   2  15 1450.28   60.29
   0   2  15 1431.78   49.63
   0  -2  15 1449.52   49.69
   0   2  15 1344.54   61.13
   0  -2  16  938.58   34.47
   0  -2 -16  938.36   34.15
   0  -2  16  859.20   44.07
   0   2 -16  937.22   34.63
   0  -2 -16  874.25   45.58
   0  -2 -16  938.34   34.62
   0  -2  16  977.58   35.00
   0   2  16  991.75   35.00
   0   2  16 1010.06   46.73
   0  -2  16  905.69   46.05
   0   2 -16  982.55   46.03
   0  -2  16  949.65   43.25
   0  -2 -16  914.41   45.20
   0   2  16  821.92   43.37
   0  -2  16  950.07   47.66
   0   2  16  858.87   41.85
   0   2  16  968.52   47.42
   0   2 -17  190.93   10.21
   0  -2 -17  170.63   16.77
   0   2 -17  197.64   17.78
   0  -2 -17  203.11   10.44
   0  -2  17  198.12   18.16
   0   2  17  165.77   16.45
   0   2  17  189.52   10.44
   0  -2  17  186.43   10.38
   0   2 -17  186.70    9.84
   0  -2 -17  198.88    9.91
   0  -2  17  167.57   14.93
   0  -2 -17  172.70   16.58
   0   2 -17  176.90   16.53
   0   2  17  202.94   17.36
   0  -2  17  200.43   18.62
   0  -2  17  187.05   16.75
   0  -2 -18  743.36   27.36
   0   2 -18  736.93   27.60
   0   2 -18  729.57   27.79
   0  -2 -18  719.47   27.78
   0  -2  18  713.41   27.55
   0   2  18  736.10   26.95
   0   2  18  735.22   28.11
   0   2 -19   94.78    6.37
   0   2 -19   98.73    6.47
   0  -2  19   98.00    6.33
   0   2  19   96.25    5.91
   0   2  19  109.75    6.86
   0   2 -20  819.72   28.77
   0   2  20  806.83   28.82
   0   2 -20  836.25   29.62
   0   2 -20  861.18   29.83
   0  -2  20  805.18   29.33
   0   2 -20  774.85   28.65
   0   2  20  835.21   30.11
   0   2 -21   13.15    1.88
   0  -2 -21   11.99    2.31
   0   2  21   14.62    2.56
   0  -2  21   10.95    2.01
   0   2  21   12.74    1.92
   0  -2 -21   11.13    2.28
   0   2 -21   16.37    2.07
   0  -2 -21   13.55    2.17
   0   2 -21   10.49    2.12
   0   2 -21   11.68    2.27
   0  -2 -22  619.72   22.11
   0   2 -22  646.84   22.08
   0  -2 -22  612.58   21.46
   0  -2 -22  614.46   22.07
   0  -2 -23   28.52    2.15
   0   2 -23   31.30    2.09
   0  -2 -23   26.34    2.07
   0   3   0    0.54    2.06
   0  -3   0   -0.84    2.09
   0  -3   0   -0.51    1.83
   0  -3  -1 3855.99  122.54
   0  -3   1 3764.18  122.84
   0  -3   1 3747.20  122.23
   0   3   1 3663.37  122.62
   0  -3  -1 3647.32  122.77
   0   3   1 3731.65  122.91
   0  -3   1 3779.88  122.31
   0   3  -2 3846.83  123.04
   0  -3  -2 3662.27  123.02
   0  -3   2 3656.29  123.43
   0   3   2 3802.52  123.55
   0   3   2 3821.36  123.11
   0  -3   2 3726.48  122.92
   0   3  -3  167.75    8.65
   0   3  -3  162.97    9.02
   0  -3  -3  155.86    8.56
   0  -3   3  153.81    9.03
   0   3   3  156.09    8.87
   0   3   3  168.06    8.83
   0  -3   3  171.86    8.71
   0  -3   3  150.86    8.29
   0   3   4 1455.49   50.35
   0  -3   4 1394.68   50.90
   0  -3   4 1456.94   49.98
   0  -3   4 1460.84   50.28
   0   3  -4 1426.07   50.64
   0   3   4 1391.43   50.19
   0  -3   4 1348.97   51.02
   0  -3  -4 1484.10   50.40
   0  -3  -4 1429.91   50.73
   0   3   4 1439.01   50.76
   0  -3   4 1483.98   50.76
   0   3  -4 1321.10   50.27
   0  -3  -4 1515.35   51.02
   0  -3   5   12.38    3.49
   0  -3   5   14.60    3.19
   0  -3   5   18.32    3.24
   0   3  -5   17.45    3.63
   0   3   5   13.17    3.21
   0  -3   5   13.57    3.22
   0   3   5   10.15    3.41
   0   3   5   13.80    3.46
   0  -3   5   10.37    3.23
   0  -3  -5   14.70    3.53
   0   3   5   14.31    3.02
   0  -3  -5   19.24    3.79
   0   3  -5   18.60    3.52
   0  -3  -5   15.68    3.46
   0  -3   6  748.73   31.03
   0  -3  -6  715.87   30.28
   0  -3   6  815.42   30.62
   0   3  -6  751.66   30.44
   0   3   6  786.74   30.45
   0  -3   6  759.33   29.62
   0   3   6  760.97   30.23
   0  -3  -6  823.68   31.05
   0   3   6  749.53   30.26
   0  -3   6  729.55   30.50
   0  -3  -6  744.26   30.65
   0   3   6  738.80   30.60
   0   3   6  760.46   30.04
   0   3  -6  740.00   30.26
   0   3  -7  161.58   10.87
   0   3   7  156.34   10.39
   0  -3   7  160.01   10.17
   0   3   7  134.32   10.32
   0   3   7  169.35   10.98
   0  -3   7  165.18   10.97
   0  -3   7  174.82   10.36
   0  -3  -7  165.76   11.00
   0   3   7  154.68   10.36
   0   3  -7  163.75   10.93
   0  -3  -7  152.55   10.66
   0  -3   7  171.39   11.66
   0   3  -8   26.57    5.01
   0   3  -8   22.82    5.00
   0  -3   8   18.24    5.14
   0  -3   8   22.30    2.46
   0   3   8   22.59    5.02
   0   3   8   20.47    4.41
   0  -3   8   22.07    4.69
   0  -3  -8   25.40    4.84
   0  -3  -8   24.73    4.80
   0  -3   8   25.33    4.12
   0   3   8   24.07    2.57
   0  -3   8   25.04    4.26
   0   3   8   15.34    3.94
   0  -3   9  154.53   12.33
   0   3  -9  152.60   11.87
   0   3  -9  160.57   11.93
   0   3   9  153.84   12.02
   0   3   9  132.55   11.08
   0   3   9  146.80    7.22
   0  -3   9  155.82    7.39
   0  -3  -9  153.50   11.79
   0  -3   9  150.31   10.69
   0   3   9  173.54   12.54
   0  -3   9  163.18   11.24
   0   3   9  156.56   11.64
   0  -3  -9  153.24   11.82
   0  -3  10   12.09    3.49
   0  -3 -10    9.66    3.55
   0   3  10   13.64    4.61
   0  -3  10    9.98    2.07
   0   3  10    5.44    1.94
   0   3  10   15.70    5.05
   0   3 -10   12.37    4.70
   0   3 -10   12.33    4.39
   0  -3  10   13.30    4.57
   0  -3 -10    9.23    3.92
   0   3  10    5.98    3.54
   0   3  10    9.17    3.71
   0  -3  10   12.04    3.76
   0   3  11   54.34    7.54
   0  -3  11   66.64    7.69
   0  -3 -11   64.98    8.28
   0   3  11   70.56    8.90
   0   3  11   52.32    8.23
   0  -3  11   56.73    4.39
   0   3  11   57.72    4.36
   0   3 -11   62.92    8.19
   0   3 -11   67.08    8.60
   0   3  11   48.78    7.06
   0  -3  11   44.01    7.83
   0   3  11   56.81    7.91
   0  -3  11   52.73    7.09
   0   3  11   62.40    8.35
   0   3  12  272.11   18.14
   0  -3 -12  263.91   18.36
   0  -3  12  270.59   17.12
   0   3  12  258.84   18.86
   0   3  12  263.46   18.99
   0  -3  12  237.02   18.79
   0   3  12  256.29   11.73
   0  -3  12  252.13   11.69
   0   3 -12  285.06   18.85
   0   3 -12  289.36   19.14
   0   3  12  251.08   16.93
   0   3  12  312.16   19.48
   0  -3  12  251.58   17.00
   0   3  13  718.59   35.03
   0  -3  13  663.14   35.69
   0  -3 -13  667.41   25.63
   0   3 -13  682.28   25.65
   0  -3 -13  684.60   35.19
   0   3 -13  669.56   34.75
   0   3 -13  696.26   35.47
   0   3  13  699.55   33.28
   0  -3 -13  666.52   25.15
   0   3  13  684.79   35.48
   0   3  13  659.31   33.82
   0  -3 -13  685.98   34.91
   0  -3  13  681.40   32.72
   0  -3  13  653.94   33.19
   0   3  13  688.06   25.69
   0  -3  13  695.57   25.85
   0  -3  14   59.02    9.55
   0   3  14   64.17    9.49
   0  -3  14   52.44    9.18
   0   3 -14   50.96    4.74
   0  -3 -14   53.93    4.78
   0   3 -14   40.49    8.16
   0  -3 -14   66.41    9.84
   0   3 -14   49.91    8.57
   0   3  14   49.52    7.89
   0  -3  14   52.79    8.38
   0  -3 -14   68.97    9.84
   0   3  14   59.51    8.81
   0   3  14   76.11   10.36
   0  -3 -14   53.38    4.48
   0   3  14   50.15    4.73
   0  -3  14   52.10    4.79
   0  -3 -15  430.01   17.66
   0   3  15  433.69   27.98
   0   3  15  405.63   26.02
   0   3 -15  433.20   27.13
   0  -3 -15  436.20   27.22
   0  -3  15  435.46   25.21
   0  -3  15  466.50   29.07
   0   3  15  441.70   18.37
   0  -3  15  445.45   18.45
   0   3  15  423.87   26.89
   0  -3  15  420.56   27.48
   0   3  15  449.37   25.50
   0   3 -15  407.56   26.94
   0  -3 -15  437.21   18.21
   0   3 -15  422.09   18.10
   0  -3 -15  433.46   27.93
   0  -3  15  415.04   25.76
   0   3  16   40.12    8.96
   0   3  16   32.26    4.29
   0  -3 -16   29.72    3.64
   0  -3  16   30.05    6.16
   0   3  16   34.35    7.25
   0  -3 -16   43.86    8.22
   0   3 -16   24.07    6.61
   0  -3  16   39.63    4.17
   0  -3  16   30.92    7.87
   0  -3  16   29.83    7.06
   0   3  16   22.71    6.63
   0   3 -16   36.46    8.36
   0  -3 -16   25.66    7.04
   0  -3 -16   35.59    4.12
   0   3 -16   30.76    4.00
   0   3  16   23.56    6.04
   0   3  17  458.07   29.81
   0  -3 -17  466.29   18.94
   0   3  17  472.78   18.87
   0  -3  17  463.45   30.44
   0   3 -17  465.70   29.27
   0   3 -17  476.39   19.49
   0  -3 -17  416.34   28.82
   0  -3  17  453.68   27.91
   0   3  17  450.61   28.68
   0  -3  17  509.56   19.64
   0   3  17  499.37   20.00
   0   3 -17  432.80   28.33
   0  -3 -17  441.17   28.16
   0   3  17  429.58   27.85
   0   3  18    6.67    2.28
   0   3 -18    7.56    2.72
   0   3  18    6.91    2.61
   0   3 -18    5.26    2.42
   0  -3  18    5.91    2.22
   0   3  19  166.90    8.36
   0   3  19  160.27    8.95
   0   3 -19  164.73    8.80
   0  -3 -19  164.08    8.39
   0   3 -19  169.86    8.79
   0  -3  19  162.88    8.54
   0   3  20  210.46    9.10
   0   3  20  197.65    9.72
   0   3 -20  210.38    9.64
   0   3 -20  187.81    9.30
   0  -3 -20  192.72    8.94
   0  -3  20  181.24    8.96
   0   3  21  295.86   11.66
   0   3 -21  305.53   12.29
   0   3 -21  311.48   12.32
   0  -3 -21  297.77   11.61
   0  -3  21  281.81   11.66
   0   3  21  304.82   12.58
   0   3 -22    1.43    1.44
   0   3 -22    0.94    1.24
   0   3  22    0.54    1.13
   0  -3 -22   -0.33    1.43
   0  -3 -22   -0.12    1.00
   0  -3 -22    0.67    1.37
   0   3 -23    1.75    0.85
   0  -3 -23    1.41    0.91
   0  -3 -23    2.54    1.02
   0  -4   0 1307.03   46.59
   0   4   0 1321.59   46.39
   0   4   0 1329.99   46.22
   0  -4   0 1267.59   46.05
   0  -4  -1   77.03    6.15
   0   4  -1   79.83    5.82
   0   4   1   69.83    5.56
   0  -4  -1   71.24    5.82
   0  -4   1   74.27    5.59
   0  -4   1   75.59    6.09
   0  -4  -1   81.15    6.02
   0   4   1   74.43    6.16
   0   4  -1   79.36    6.11
   0   4   1   72.38    5.90
   0  -4   1   68.15    5.57
   0  -4   1   81.66    5.99
   0   4  -2 4270.12  140.42
   0  -4   2 4274.93  140.11
   0   4   2 4446.46  140.51
   0   4   2 4075.52  140.72
   0  -4   2 4314.19  141.04
   0  -4  -2 4296.26  140.42
   0   4   2 4321.65  141.12
   0   4   2 4274.37  140.71
   0  -4   2 4136.03  140.43
   0  -4   2 4229.93  140.17
   0   4   3 2657.73   96.27
   0   4   3 2966.99   95.91
   0  -4   3 2924.48   96.48
   0   4   3 2610.77   95.67
   0  -4  -3 2884.92   95.62
   0   4  -3 2852.90   95.58
   0  -4  -3 2995.23   96.62
   0  -4   3 2872.57   95.54
   0   4   4 1394.42   49.70
   0   4   4 1442.90   49.32
   0  -4   4 1352.29   49.62
   0  -4  -4 1350.94   48.95
   0   4   4 1232.50   48.51
   0   4  -4 1350.41   48.83
   0   4  -4 1339.27   49.49
   0  -4  -4 1351.39   49.71
   0  -4   4 1387.01   48.59
   0  -4   4 1426.70   48.93
   0  -4  -5  847.27   32.81
   0   4  -5  815.73   32.28
   0  -4   5  790.88   32.70
   0  -4  -5  779.97   31.81
   0  -4  -5  777.98   32.40
   0   4  -5  817.32   32.49
   0   4   5  791.60   31.96
   0   4   5  840.30   32.24
   0   4   5  808.35   32.62
   0  -4   5  822.11   31.46
   0  -4   5  848.47   31.95
   0   4   6 1684.41   62.76
   0  -4  -6 1784.07   63.02
   0   4   6 1796.37   62.52
   0  -4   6 1666.21   63.30
   0  -4   6 1775.35   61.98
   0  -4   6 1735.20   61.45
   0   4   6 1704.41   62.23
   0  -4   6 1680.18   62.81
   0  -4  -6 1689.84   62.69
   0   4  -6 1691.55   62.61
   0   4   6 1730.47   62.02
   0   4  -6 1769.15   62.66
   0  -4  -6 1740.44   63.05
   0   4   7 1675.80   61.81
   0   4   7 1698.88   61.40
   0  -4  -7 1696.94   61.89
   0   4   7 1674.28   61.02
   0   4  -7 1666.81   61.45
   0  -4   7 1640.14   62.32
   0  -4   7 1731.41   61.05
   0  -4   7 1656.44   60.22
   0   4   7 1614.17   61.11
   0  -4   7 1587.40   61.59
   0  -4  -7 1687.95   61.99
   0  -4  -7 1708.69   61.97
   0   4  -7 1652.29   61.43
   0  -4   7 1659.26   61.08
   0  -4   8    9.51    1.95
   0   4  -8   13.84    4.53
   0   4   8   16.32    3.99
   0  -4   8   11.30    3.89
   0  -4   8    8.78    3.35
   0  -4   8    7.49    3.17
   0  -4   8    7.16    3.91
   0   4   8   11.44    2.03
   0  -4   8   15.78    3.94
   0  -4  -8   15.28    4.36
   0   4   8    9.32    3.40
   0   4   8   11.66    4.26
   0   4  -8   16.51    4.45
   0  -4   8   16.12    4.61
   0  -4  -8   10.11    4.08
   0   4   8   13.73    4.07
   0  -4  -9  153.29   12.07
   0   4   9  129.35   11.11
   0   4   9  112.55    9.95
   0  -4   9  120.90    6.34
   0   4  -9  110.63   10.36
   0   4  -9  126.01   10.95
   0  -4   9  114.93   11.06
   0  -4   9  129.84   10.16
   0  -4   9  113.33   10.42
   0  -4   9  110.68   10.61
   0   4   9  134.82    6.63
   0  -4   9  128.17    6.56
   0   4   9  114.62   10.34
   0  -4   9   96.57    8.95
   0  -4  -9  130.84   11.07
   0   4   9  135.38   11.09
   0  -4   9  117.99   10.77
   0  -4  10   -0.24    1.55
   0   4  10    0.83    2.78
   0  -4  10    5.14    3.42
   0  -4  10   -0.87    2.77
   0  -4  10    1.58    2.74
   0   4  10    0.49    1.63
   0  -4  10    0.75    1.67
   0   4  10    1.99    3.43
   0  -4 -10   -2.86    3.53
   0  -4  10   -1.49    2.48
   0  -4  10    2.03    3.50
   0   4  10    4.90    3.84
   0   4 -10    1.91    3.53
   0   4 -10    0.96    3.06
   0  -4 -10    1.99    3.19
   0   4  10    4.58    4.05
   0  -4  10   -0.98    3.61
   0   4  11  283.80   19.08
   0  -4 -11  296.71   19.63
   0  -4  11  256.16   16.92
   0   4  11  296.27   19.49
   0  -4  11  291.57   12.14
   0  -4  11  244.85   18.24
   0  -4  11  290.65   19.99
   0   4  11  294.77   18.79
   0   4 -11  273.87   18.59
   0   4 -11  308.47   19.51
   0   4  11  247.48   17.00
   0  -4  11  269.95   12.00
   0   4  11  251.51   11.77
   0  -4  11  291.08   17.19
   0  -4 -11  278.13   18.55
   0  -4  11  254.74   17.54
   0   4  12   48.93    7.43
   0   4  12   46.25    7.61
   0   4  12   54.44    8.65
   0  -4  12   43.34    7.25
   0  -4  12   41.15    6.90
   0  -4  12   53.50    4.31
   0   4  12   54.52    8.78
   0  -4  12   41.49    7.78
   0  -4  12   53.89    4.40
   0  -4  12   47.14    8.14
   0   4 -12   46.29    4.30
   0  -4 -12   56.90    4.57
   0   4 -12   49.85    8.14
   0   4 -12   51.05    8.03
   0   4  12   51.59    4.35
   0  -4 -12   59.32    8.87
   0  -4  12   48.41    7.06
   0  -4  12   46.34    4.18
   0  -4  13    0.89    1.76
   0  -4 -13    1.11    1.69
   0   4  13    2.43    3.17
   0  -4 -13    1.26    3.49
   0  -4  13    1.93    2.67
   0  -4  13    1.56    1.83
   0  -4 -13    1.64    1.84
   0   4 -13    0.65    2.02
   0  -4  13    2.79    3.41
   0   4  13    1.22    3.39
   0   4 -13    7.57    4.20
   0   4 -13    2.60    3.60
   0   4  13   -1.36    3.56
   0   4  13    2.60    2.12
   0   4  13    2.65    3.46
   0   4  13    2.14    2.96
   0  -4  13    3.59    3.82
   0  -4  13    1.07    2.98
   0   4  14   87.20    6.31
   0   4  14   75.76   11.42
   0  -4 -14   83.57    5.64
   0  -4  14   83.85    5.95
   0  -4  14   69.58    9.46
   0  -4  14   78.44   11.36
   0  -4 -14   91.74   11.87
   0   4 -14   81.41    5.99
   0  -4 -14   82.29   11.10
   0  -4  14   67.59    8.75
   0   4  14   92.68   11.35
   0   4  14   91.45   10.49
   0   4 -14   84.10   11.44
   0   4 -14   82.52   11.06
   0   4  14   78.91   10.77
   0   4 -15   53.78    9.12
   0  -4 -15   32.37    7.20
   0   4  15   47.06    8.55
   0  -4  15   34.25    3.98
   0  -4  15   35.59    7.07
   0  -4  15   22.35    7.15
   0   4  15   31.82    7.19
   0   4 -15   35.46    4.18
   0   4  15   48.36    9.11
   0   4  15   30.47    4.03
   0   4  15   33.79    3.80
   0   4  15   27.72    6.49
   0   4 -15   29.88    7.39
   0  -4 -15   37.31    7.99
   0   4 -15   31.15    7.58
   0   4  16  106.93   13.38
   0   4  16  116.17    7.68
   0  -4  16  139.65    7.89
   0  -4  16  117.91   12.78
   0  -4  16  119.94   14.60
   0   4 -16  132.58   14.45
   0  -4 -16  134.76   14.74
   0   4 -16  120.33    7.75
   0   4  16  119.65   12.26
   0   4  16  123.24    7.35
   0   4  16  117.45   13.51
   0  -4 -16  123.12   13.85
   0   4 -16  113.14   13.27
   0   4  16  126.71   13.90
   0  -4 -17   13.74    5.48
   0   4  17   15.02    2.96
   0   4  17   11.34    4.92
   0  -4 -17   14.71    2.90
   0   4  17   17.49    3.45
   0  -4  17   14.84    2.84
   0   4 -17   15.68    2.87
   0   4 -18   22.76    3.57
   0   4 -18   33.41    3.81
   0  -4 -18   31.29    3.51
   0   4  18   30.77    3.89
   0   4  18   30.00    3.55
   0  -4  18   28.28    3.44
   0   4 -19   42.49    4.16
   0   4  19   50.33    4.46
   0   4 -19   46.94    4.24
   0  -4 -19   41.09    3.76
   0  -4  19   42.20    3.84
   0  -4  19   42.22    3.76
   0   4  19   46.91    4.04
   0  -4  20   38.16    3.29
   0  -4 -20   38.70    3.26
   0   4 -20   41.38    3.77
   0  -4 -20   43.02    3.94
   0   4  20   41.17    3.54
   0   4  20   38.25    3.75
   0   4 -20   36.96    3.59
   0  -4 -20   47.50    4.02
   0   4 -21  314.45   12.29
   0   4  21  320.79   12.59
   0   4  21  315.91   11.90
   0  -4 -21  303.70   11.86
   0   4 -21  294.34   12.13
   0  -4 -21  284.63   11.19
   0  -4 -22    2.13    0.97
   0   4 -22    1.88    1.24
   0   4 -22    2.88    1.23
   0   5   0   -1.53    3.11
   0   5   0   -1.43    2.56
   0  -5   0    0.84    2.21
   0   5   0    0.45    2.33
   0  -5   0    0.45    2.26
   0  -5   0    2.97    2.82
   0  -5   0    0.50    2.10
   0  -5   1  653.53   24.61
   0  -5  -1  652.89   25.47
   0  -5   1  647.71   25.63
   0   5   1  655.68   25.37
   0   5  -1  643.79   25.41
   0  -5  -1  699.72   26.11
   0   5   1  624.81   25.38
   0  -5   1  670.87   24.79
   0   5  -1  658.37   25.08
   0  -5  -1  527.38   19.77
   0   5   1  624.34   25.04
   0  -5  -1  605.84   24.68
   0   5  -1  556.25   24.41
   0  -5   1  723.69   25.73
   0  -5   2 1466.16   52.29
   0   5  -2 1431.54   52.64
   0   5   2 1446.87   52.30
   0  -5   2 1453.57   51.60
   0   5   2 1455.72   52.70
   0  -5   2 1406.85   51.52
   0   5   2 1464.59   52.78
   0   5  -2 1458.87   52.17
   0  -5  -2 1422.58   51.90
   0  -5   2 1451.00   52.63
   0  -5   3  404.76   18.21
   0  -5   3  358.02   17.98
   0  -5  -3  359.71   17.45
   0  -5  -3  372.29   17.47
   0   5   3  377.11   18.19
   0   5  -3  380.70   17.81
   0  -5   3  382.25   17.45
   0   5   3  356.65   18.09
   0   5   3  413.31   18.16
   0  -5   3  377.29   17.43
   0   5   4  673.21   27.32
   0  -5  -4  661.13   27.08
   0  -5   4  642.34   27.64
   0   5   4  678.87   27.82
   0  -5  -4  627.72   26.79
   0  -5   4  640.90   26.51
   0   5  -4  621.26   27.51
   0   5  -4  687.53   27.28
   0   5   4  620.17   27.43
   0  -5  -4  624.70   27.58
   0  -5   4  648.95   26.44
   0  -5   4  640.81   26.62
   0   5   5  936.12   36.32
   0  -5  -5  953.36   36.95
   0  -5   5  907.04   36.76
   0  -5  -5  868.49   35.61
   0   5   5  898.74   36.46
   0  -5  -5  965.07   36.96
   0   5   5  867.33   36.52
   0  -5   5  881.54   34.96
   0  -5   5  906.69   35.53
   0   5   5  874.93   35.71
   0   5  -5  864.41   36.37
   0  -5   6  317.05   15.92
   0  -5   6  318.02   16.48
   0   5   6  285.84   11.88
   0  -5  -6  333.68   17.69
   0   5   6  296.32   16.69
   0  -5   6  287.04   16.94
   0   5   6  334.19   17.23
   0  -5  -6  314.06   17.27
   0   5   6  298.92   17.02
   0  -5  -6  316.87   17.17
   0   5   6  318.77   17.44
   0   5   6  309.67   16.59
   0   5  -6  293.32   16.76
   0   5   7   84.16    8.10
   0  -5   7   87.16    4.83
   0  -5   7   88.91    8.36
   0  -5   7   69.59    7.03
   0   5   7   81.47    4.81
   0  -5  -7   82.79    8.51
   0   5   7   79.81    8.33
   0  -5  -7   79.81    8.39
   0  -5  -7   94.36    8.94
   0   5   7   69.90    7.87
   0   5   7   76.17    8.39
   0   5  -7   86.25    8.52
   0   5   7   83.23    8.21
   0   5  -7   69.15    8.15
   0  -5   7   92.04    9.20
   0   5   8   -2.54    3.41
   0   5   8   -0.77    2.57
   0   5  -8    1.64    2.94
   0   5   8    0.43    1.64
   0  -5   8    0.90    3.21
   0   5   8    1.63    2.71
   0  -5  -8    6.01    3.37
   0  -5   8   -0.67    2.38
   0   5   8    1.74    3.51
   0  -5   8    2.05    2.60
   0  -5   8    0.75    2.78
   0  -5   8    0.84    1.49
   0  -5  -8    1.75    2.92
   0   5  -8    1.68    3.01
   0   5   8   -0.80    2.97
   0  -5  -8   -1.74    2.79
   0   5   9   27.43    5.83
   0   5  -9   20.76    5.18
   0   5   9   23.71    5.11
   0   5   9   21.25    2.80
   0  -5   9   19.00    5.19
   0  -5   9   24.68    5.02
   0  -5  -9   19.03    5.09
   0   5   9   21.72    5.06
   0   5   9   18.45    5.04
   0  -5   9   21.03    4.96
   0  -5   9   21.25    4.37
   0  -5   9   17.80    2.59
   0   5  -9   30.11    5.87
   0  -5  -9   17.49    5.20
   0  -5  -9   22.41    5.36
   0   5   9   23.25    5.33
   0  -5 -10  540.63   28.45
   0   5  10  527.93   28.06
   0  -5  10  520.65   20.02
   0  -5  10  547.89   26.34
   0  -5  10  520.76   27.05
   0   5  10  526.28   26.80
   0   5 -10  558.33   28.36
   0   5 -10  562.60   28.58
   0   5  10  534.37   20.25
   0  -5  10  548.37   28.83
   0  -5 -10  504.31   27.83
   0   5  10  583.54   28.41
   0  -5  10  491.61   25.25
   0   5  10  466.33   26.49
   0   5  10  509.44   28.22
   0  -5 -11  128.93   12.74
   0   5  11  106.63   12.05
   0   5  11  119.95   12.64
   0  -5  11  137.00   12.45
   0  -5  11  127.86   11.46
   0  -5  11  138.11    7.28
   0   5 -11  128.14   12.71
   0   5 -11  123.96   12.30
   0  -5  11  124.29   12.99
   0   5  11  121.59    7.09
   0   5  11  110.36   11.65
   0  -5  11  128.95   10.99
   0  -5 -11  137.71   13.00
   0   5  11  120.17   12.36
   0   5  11  149.03   13.63
   0   5  11  128.34   11.75
   0   5  12    2.38    3.48
   0   5  12   -2.58    3.57
   0   5  12   -1.29    3.95
   0  -5  12    1.15    1.80
   0   5  12   -3.95    5.70
   0   5  12   -0.63    2.39
   0  -5  12    0.60    2.10
   0  -5  12   -1.14    3.33
   0  -5  12    1.01    3.24
   0  -5  12    0.30    1.91
   0   5 -12    0.63    1.99
   0  -5  12    1.35    3.73
   0  -5  12   -0.92    2.54
   0  -5 -12   -1.24    3.25
   0   5  12   -1.08    3.15
   0   5 -12   -1.24    3.43
   0   5 -12   -1.27    3.88
   0   5  13   80.73   10.08
   0   5  13   96.42   12.25
   0   5  13   70.37   10.09
   0   5  13   78.10    5.59
   0   5  13   90.54   11.66
   0  -5  13   77.26    5.58
   0   5  13   71.42   10.79
   0  -5  13   88.52    5.90
   0  -5  13   88.59   10.33
   0  -5  13   80.30    5.88
   0   5 -13   78.42    5.86
   0  -5  13   87.44   11.63
   0   5  13   88.70    6.18
   0   5 -13   93.31   11.63
   0   5 -13   79.42   10.97
   0  -5 -13   95.72   11.74
   0  -5  13   92.00   11.08
   0  -5  13   72.62    8.83
   0   5  14  894.14   42.21
   0  -5  14  842.10   30.95
   0   5  14  884.39   43.54
   0   5  14  829.84   30.69
   0  -5 -14  824.03   30.47
   0   5  14  789.50   39.41
   0  -5  14  843.37   31.02
   0  -5  14  850.67   38.42
   0  -5 -14  856.37   42.22
   0  -5  14  785.59   40.90
   0   5  14  788.48   42.28
   0   5 -14  847.87   42.71
   0   5 -14  922.01   43.21
   0   5  14  849.43   31.34
   0  -5  14  850.15   40.06
   0  -5 -14  774.20   41.70
   0   5 -14  816.89   31.08
   0   5  15  434.05   27.32
   0  -5  15  413.95   17.63
   0   5  15  454.59   28.72
   0   5  15  424.46   17.61
   0  -5 -15  440.28   17.53
   0   5  15  402.37   25.05
   0  -5  15  418.36   17.76
   0  -5  15  387.77   24.77
   0  -5 -15  448.52   28.61
   0   5 -15  421.60   18.03
   0   5  15  405.36   27.55
   0   5 -15  471.12   28.93
   0   5 -15  437.34   27.74
   0   5  15  443.75   18.34
   0  -5 -15  407.01   26.95
   0   5  15  423.52   27.41
   0   5  16   80.71    5.87
   0   5  16   79.18   11.76
   0  -5  16   83.62    6.05
   0  -5 -16   87.58    5.85
   0  -5  16   86.45    6.06
   0   5  16   59.99   10.43
   0  -5 -16   86.76   12.17
   0   5 -16   63.76   10.35
   0   5 -16   86.34    6.35
   0  -5  16   72.25    9.75
   0   5  16   94.33    6.57
   0   5  16   71.05   10.46
   0  -5 -16   99.04   12.14
   0   5  16   55.62    9.72
   0   5 -16   80.48   11.17
   0   5 -17    9.41    2.67
   0   5  17    8.36    2.79
   0  -5  17   10.25    2.57
   0  -5 -17    9.06    2.46
   0  -5  17   10.90    2.69
   0   5  17   12.34    2.82
   0   5  18  211.48   10.14
   0   5 -18  194.98   10.07
   0  -5 -18  218.62    9.81
   0   5 -18  205.97   10.39
   0  -5  18  213.41   10.36
   0  -5  18  209.66    9.99
   0   5  18  210.77   10.63
   0  -5 -19    7.56    2.48
   0  -5 -19    6.18    2.38
   0   5  19   11.01    2.38
   0   5 -19    6.18    2.37
   0   5  19    6.62    2.22
   0  -5  19   10.52    2.10
   0  -5  19    9.71    2.26
   0   5 -19    6.59    2.32
   0  -5 -19    5.34    1.82
   0   5  20   29.86    2.95
   0  -5 -20   23.26    2.96
   0   5  20   27.57    3.10
   0   5 -20   23.87    2.93
   0   5 -20   23.19    2.94
   0  -5 -20   27.47    3.14
   0  -5 -20   28.55    2.83
   0  -5 -21   98.76    5.53
   0   5 -21  107.62    5.49
   0   5  21  112.96    5.74
   0   5 -21  104.45    5.41
   0  -5 -21  103.21    5.07
   0  -5 -21  102.32    5.54
   0   5 -22  141.74    6.14
   0  -5 -22  153.18    6.32
   0   5 -22  140.57    5.98
   0  -5 -22  143.13    6.22
   0  -6   0  803.06   31.77
   0   6   0  857.08   32.73
   0   6   0  751.30   32.35
   0  -6   0  768.89   31.75
   0  -6   0  764.23   32.78
   0  -6   0  805.68   32.39
   0   6   0  825.75   33.34
   0  -6  -1    1.90    2.80
   0   6  -1    1.72    2.43
   0   6   1    0.58    2.57
   0   6  -1   -0.61    2.75
   0   6   1   -1.18    2.73
   0  -6   1    1.14    2.62
   0  -6  -1    2.78    2.57
   0  -6  -1    1.61    2.43
   0  -6   1    3.65    2.72
   0  -6   1    1.54    2.47
   0  -6   1   -0.63    3.08
   0  -6  -1    0.62    2.63
   0   6   1    2.56    3.23
   0   6  -1   -1.76    2.81
   0   6  -2   41.54    5.57
   0   6   2   23.18    4.22
   0   6  -2   24.08    4.60
   0  -6   2   30.19    4.83
   0  -6  -2   27.78    4.42
   0   6   2   21.43    4.35
   0  -6   2   22.80    4.00
   0  -6   2   22.76    4.11
   0  -6   2   30.09    5.18
   0   6  -2   21.74    4.13
   0   6   2   17.59    4.41
   0  -6   3  105.03    8.71
   0  -6  -3  113.21    8.67
   0  -6   3   94.43    8.69
   0   6   3  100.16    8.85
   0  -6   3  112.34    8.50
   0   6  -3  112.68    8.67
   0   6  -3   93.58    8.53
   0   6   3  110.46    9.53
   0  -6   3  114.77    8.56
   0  -6  -4  160.63   10.94
   0  -6   4  163.85   11.67
   0   6   4  149.03   11.17
   0  -6  -4  132.42   10.14
   0  -6   4  175.96   11.54
   0   6   4  147.41   11.36
   0  -6   4  149.83   10.45
   0  -6   4  145.09   10.08
   0   6  -4  157.42   10.95
   0  -6   4  159.75   10.53
   0   6  -4  155.41   11.40
   0   6  -5 1533.08   59.23
   0   6  -5 1569.44   60.43
   0  -6   5 1592.48   58.79
   0   6   5 1663.27   59.98
   0  -6   5 1547.01   60.51
   0  -6  -5 1590.95   59.20
   0   6   5 1659.98   60.20
   0   6   5 1634.51   60.31
   0  -6  -5 1533.40   59.28
   0   6   5 1581.56   60.55
   0  -6   5 1606.13   58.43
   0  -6   5 1647.71   59.22
   0  -6   5 1590.61   59.83
   0   6   6  259.90   10.54
   0  -6  -6  270.12   16.36
   0  -6  -6  241.18   15.70
   0   6   6  248.74   15.62
   0  -6  -6  231.07   14.68
   0  -6   6  270.42   16.42
   0  -6  -6  249.95   15.77
   0   6   6  218.98   15.22
   0   6   6  227.01   15.39
   0  -6   6  254.60   14.53
   0  -6   6  246.64   14.76
   0  -6   6  245.95   10.34
   0   6  -6  240.35   15.64
   0   6   6  257.92   15.45
   0  -6   6  234.80   14.48
   0  -6   7  697.85   25.06
   0  -6   7  702.02   30.43
   0  -6   7  706.65   31.20
   0   6   7  685.24   25.07
   0  -6  -7  702.09   32.56
   0   6   7  649.12   31.33
   0  -6   7  711.98   32.95
   0   6   7  684.49   31.92
   0  -6  -7  728.86   32.87
   0  -6  -7  669.14   32.15
   0   6   7  708.13   32.19
   0   6   7  733.12   32.87
   0   6  -7  737.56   32.65
   0   6   7  702.52   31.76
   0   6   8  646.84   30.57
   0  -6   8  646.08   23.24
   0  -6   8  638.42   28.85
   0  -6   8  608.05   29.37
   0   6   8  610.82   23.20
   0  -6  -8  636.97   31.35
   0   6  -8  597.73   30.34
   0   6   8  655.04   31.46
   0  -6  -8  622.62   30.99
   0   6   8  692.33   31.34
   0   6   8  648.58   31.01
   0  -6  -8  624.32   30.95
   0  -6   8  619.52   31.15
   0   6  -8  670.66   31.13
   0   6   8  621.10   30.27
   0  -6   9    1.01    1.67
   0  -6   9    0.82    2.73
   0  -6   9    8.31    3.62
   0   6   9    3.44    1.96
   0   6  -9   -1.01    3.24
   0   6   9   10.50    4.04
   0  -6  -9    2.17    3.33
   0   6   9    0.99    3.17
   0  -6   9    2.24    3.58
   0  -6   9    2.36    2.51
   0  -6  -9    5.31    4.05
   0   6   9    5.11    3.89
   0   6   9   10.48    4.64
   0   6   9    3.25    3.87
   0   6  -9    5.24    3.87
   0  -6  -9   12.00    4.51
   0   6  10  154.60   13.69
   0  -6 -10  144.27   13.85
   0   6  10  160.25   14.32
   0   6  10  144.78   14.01
   0  -6  10  165.49    8.42
   0  -6  10  161.89   12.81
   0  -6  10  165.60   13.65
   0   6  10  167.57    8.54
   0  -6 -10  164.24   14.47
   0  -6  10  164.49   14.74
   0   6  10  154.55   14.19
   0  -6 -10  185.32   15.19
   0  -6  10  165.51   12.65
   0   6  10  165.80   13.74
   0   6 -10  175.00   14.84
   0   6 -10  171.81   14.56
   0   6  11  898.36   39.73
   0   6  11  743.71   38.57
   0   6  11  825.14   30.03
   0  -6  11  858.34   30.01
   0  -6  11  810.70   38.77
   0  -6  11  796.41   37.15
   0  -6  11  826.21   41.03
   0   6  11  863.19   41.01
   0  -6  11  823.77   30.13
   0  -6 -11  893.03   41.37
   0   6  11  780.41   39.51
   0  -6  11  821.42   30.13
   0   6 -11  769.99   30.15
   0  -6 -11  855.56   40.68
   0   6  11  816.55   39.67
   0  -6  11  840.77   36.82
   0   6  11  757.19   39.62
   0   6  11  825.81   30.26
   0   6 -11  925.92   41.43
   0   6 -11  810.45   39.96
   0   6  12  119.86   12.47
   0   6  12  110.61   12.70
   0   6  12  150.31   14.56
   0  -6  12  123.28   12.01
   0  -6  12  132.90    7.35
   0   6  12  127.63   13.98
   0  -6 -12  127.00   13.62
   0   6  12  118.90   13.17
   0  -6  12  123.46    7.32
   0  -6  12  125.36    7.52
   0   6 -12  125.20    7.67
   0  -6  12  121.41   13.47
   0  -6  12  107.01   12.05
   0  -6 -12  129.50   13.53
   0   6  12  107.46   12.39
   0  -6  12  141.56   11.99
   0   6  12  132.68    7.71
   0   6 -12  118.01   13.32
   0   6 -12  113.59   12.89
   0   6  13  677.22   35.00
   0   6  13  692.91   36.29
   0   6  13  768.77   38.68
   0  -6  13  635.36   33.45
   0   6  13  627.16   36.20
   0  -6  13  700.73   25.98
   0  -6 -13  675.41   25.50
   0  -6  13  718.87   26.24
   0   6  13  694.68   37.71
   0  -6  13  656.81   26.09
   0   6 -13  690.98   26.38
   0  -6  13  621.38   36.74
   0   6  13  709.97   26.56
   0   6 -13  661.48   36.76
   0   6 -13  748.60   37.57
   0  -6  13  683.13   35.90
   0  -6 -13  695.11   36.86
   0  -6  13  642.35   32.24
   0   6  14   -1.52    5.45
   0   6  14    1.23    3.21
   0  -6  14    0.33    2.07
   0  -6 -14   -0.88    1.87
   0  -6  14    0.34    1.90
   0   6  14    0.37    2.36
   0   6  14    1.57    4.81
   0  -6 -14    2.90    3.79
   0   6  14   -1.53    4.47
   0   6 -14   -1.51    3.95
   0   6 -14   -1.44    3.98
   0   6  14   -2.74    4.20
   0  -6  14    2.30    2.81
   0  -6  14   -1.36    3.77
   0   6 -14   -0.73    2.33
   0   6  15   -0.34    2.30
   0   6  15    1.55    4.06
   0  -6  15    1.34    1.96
   0   6  15    3.36    2.53
   0  -6  15    5.39    2.09
   0   6  15    2.43    3.72
   0  -6  15    1.17    2.86
   0   6 -15    1.83    2.41
   0   6  15   -1.57    4.57
   0   6  15    4.16    4.43
   0  -6 -15    1.74    1.88
   0  -6 -15   -4.39    4.27
   0   6 -15   -1.45    4.02
   0  -6 -15    1.57    4.09
   0   6 -15   10.81    5.52
   0   6 -16  332.64   14.95
   0   6  16  324.98   14.70
   0   6  16  358.99   15.37
   0  -6  16  338.22   14.63
   0  -6  16  342.01   14.87
   0  -6 -16  328.93   14.07
   0   6 -17  223.74   11.08
   0   6  17  243.60   11.51
   0  -6  17  232.65   11.00
   0  -6  17  224.33   10.65
   0  -6 -17  218.06   10.10
   0   6  17  215.82   10.74
   0  -6 -18    4.09    2.31
   0   6 -18    3.31    2.23
   0  -6 -18    3.22    2.20
   0   6  18    4.45    2.02
   0   6  18    6.23    2.42
   0  -6  18    3.75    2.15
   0  -6  18    4.29    2.16
   0  -6  19  266.44   11.80
   0  -6 -19  276.42   11.65
   0   6  19  289.55   11.86
   0  -6 -19  275.47   11.94
   0   6  19  273.70   12.08
   0  -6 -19  272.94   11.87
   0   6 -19  263.11   11.70
   0   6 -19  263.50   11.75
   0   6 -20   42.43    3.43
   0  -6 -20   51.04    3.81
   0   6  20   47.76    3.70
   0  -6 -20   41.54    3.24
   0  -6 -20   41.90    3.49
   0  -6  20   38.32    3.16
   0   6 -20   38.84    3.39
   0  -6 -21    6.35    1.60
   0   6 -21   12.25    1.83
   0   6 -21    9.54    1.72
   0   6  21    8.95    1.60
   0  -6 -21    8.65    1.35
   0  -6 -21    9.62    1.80
   0   6 -22   61.89    2.98
   0  -6 -22   52.16    2.88
   0  -6 -22   50.12    2.84
   0   6 -22   58.96    2.72
   0  -7   0   -0.55    1.00
   0   7   0   -0.71    2.77
   0  -7   0    0.64    2.58
   0   7   0    0.72    2.68
   0  -7   0    1.84    2.84
   0   7   0   -0.78    3.31
   0  -7   0    1.52    2.90
   0  -7   0    1.36    2.80
   0  -7   1   10.81    4.36
   0  -7   1   16.43    2.21
   0  -7  -1   15.98    4.47
   0   7  -1   11.92    4.31
   0   7   1   10.98    4.19
   0   7  -1   17.21    4.37
   0  -7   1   14.21    3.46
   0  -7  -1   18.03    4.05
   0  -7  -1   13.19    4.14
   0   7  -1   22.17    4.75
   0   7   1   13.69    4.34
   0  -7  -1   20.98    4.75
   0  -7   1   15.92    4.02
   0   7   1   13.53    3.98
   0   7  -1   15.58    4.01
   0  -7   1   20.04    4.11
   0  -7  -1   10.83    3.57
   0   7   2  146.32   11.62
   0  -7  -2  145.95   10.74
   0  -7   2  166.25   11.63
   0   7  -2  134.67   10.80
   0  -7   2  131.38   10.02
   0  -7  -2  124.56   10.90
   0   7  -2  136.98   11.07
   0   7   2  143.01   11.20
   0  -7   2  132.98   10.09
   0  -7   2  150.02    6.90
   0  -7   2  135.95   11.24
   0   7  -2  148.38   11.02
   0   7   2  125.61   10.41
   0  -7   3  180.00   12.29
   0   7  -3  150.78   11.62
   0  -7  -3  160.67   11.37
   0  -7   3  155.85   11.06
   0   7   3  160.71   12.16
   0   7  -3  149.58   11.78
   0  -7   3  160.98   11.17
   0   7   3  156.04   12.01
   0   7  -3  156.02   11.60
   0  -7   3  145.25   11.97
   0  -7   3  158.61    7.42
   0  -7   4    0.77    2.85
   0  -7   4    0.86    2.88
   0  -7  -4    2.94    3.11
   0   7  -4   -0.81    3.07
   0  -7   4    1.38    2.77
   0  -7   4   -0.65    2.60
   0   7   4   -0.86    3.45
   0   7  -4    2.57    2.96
   0   7   4    2.46    3.03
   0  -7   4   -0.68    2.81
   0   7  -4   -0.77    2.75
   0   7  -4    1.72    3.37
   0  -7   4   -0.21    1.44
   0  -7   5  308.18   18.09
   0   7   5  291.98   18.46
   0   7  -5  305.01   18.78
   0  -7  -5  314.95   17.73
   0  -7   5  293.31   18.64
   0  -7   5  270.71   16.37
   0   7   5  329.21   18.67
   0  -7  -5  268.37   17.10
   0  -7   5  313.41   16.89
   0  -7   5  275.83   16.65
   0   7  -5  319.69   18.07
   0   7  -5  303.88   18.46
   0   7   5  287.30   17.70
   0   7   6  843.17   31.36
   0  -7   6  939.44   39.22
   0   7   6  912.97   39.89
   0  -7   6  917.02   40.16
   0  -7  -6  848.65   37.83
   0   7   6  925.15   39.86
   0  -7   6  912.26   37.52
   0  -7  -6  872.83   39.38
   0  -7  -6  884.84   39.97
   0  -7   6  900.50   37.07
   0  -7   6  964.16   38.52
   0   7   6  931.75   39.16
   0   7  -6  909.48   39.91
   0  -7   7  110.11   10.11
   0  -7   7  124.74   10.24
   0   7   7  106.64    6.14
   0   7   7  113.09   11.24
   0  -7   7  106.81   10.93
   0  -7  -7  132.46   11.25
   0   7   7  126.15   11.19
   0  -7  -7  125.06   11.72
   0   7   7   81.53    9.88
   0  -7  -7   96.67   10.71
   0  -7   7  102.46   10.36
   0   7   7  105.99   10.67
   0   7  -7   82.73    9.83
   0  -7   7  105.24    9.59
   0   7   8  615.21   31.24
   0  -7   8  625.84   29.34
   0  -7   8  622.36   30.31
   0   7   8  606.93   23.41
   0  -7  -8  604.40   31.76
   0   7   8  629.78   31.79
   0   7   8  625.87   31.69
   0  -7  -8  680.35   32.88
   0   7  -8  677.41   32.60
   0   7   8  622.21   30.95
   0  -7   8  651.60   29.73
   0   7   8  647.15   32.39
   0  -7  -8  661.61   31.00
   0  -7   8  591.46   31.77
   0   7   9   18.49    2.77
   0  -7   9   14.01    4.16
   0   7   9   24.41    6.19
   0   7   9   22.57    6.14
   0   7  -9   13.59    4.82
   0  -7   9   18.20    4.97
   0  -7   9   14.08    4.25
   0   7   9   16.43    4.98
   0  -7  -9   23.02    5.94
   0  -7   9   16.81    2.63
   0  -7   9   17.94    2.79
   0   7  -9   14.64    2.66
   0   7   9   19.30    5.48
   0  -7   9   12.71    3.95
   0  -7  -9   21.48    5.96
   0   7   9   13.89    5.15
   0   7   9   15.83    2.91
   0  -7  -9   12.21    4.54
   0  -7   9   12.51    4.93
   0   7  10 2068.39   79.75
   0  -7  10 2011.61   75.30
   0  -7 -10 2032.85   80.04
   0   7  10 2007.02   78.77
   0   7  10 1963.35   67.77
   0   7  10 1992.09   79.50
   0  -7 -10 2036.45   80.29
   0   7  10 1960.19   78.06
   0  -7  10 1920.63   75.20
   0   7 -10 2048.48   79.42
   0   7 -10 2001.88   67.32
   0  -7  10 2013.23   67.84
   0  -7  10 1953.03   77.56
   0  -7  10 1967.66   75.77
   0  -7  10 2035.12   68.02
   0   7  10 2080.62   68.30
   0  -7 -10 2088.94   78.25
   0  -7  10 2054.01   80.77
   0   7  10 2042.64   80.45
   0  -7 -10 1981.55   79.94
   0   7 -10 1966.95   68.22
   0   7 -10 2063.44   79.88
   0  -7 -11    4.08    4.16
   0  -7  11    0.91    2.67
   0   7  11    1.34    3.71
   0   7  11    2.40    3.13
   0   7  11   -1.36    3.54
   0  -7  11    0.95    2.62
   0  -7 -11    7.04    4.51
   0   7  11    5.02    4.02
   0   7  11    0.31    1.92
   0  -7  11    0.30    1.85
   0   7 -11   -0.26    1.68
   0   7 -11    1.63    1.82
   0  -7  11   -0.31    1.73
   0   7  11   -1.40    5.48
   0  -7  11    0.64    1.92
   0   7  11    0.34    1.98
   0   7 -11    3.76    2.42
   0  -7  11   -2.01    2.94
   0  -7  11    3.54    3.44
   0  -7 -11    1.15    3.01
   0  -7  11    1.45    3.78
   0   7 -11    1.36    3.97
   0   7 -11   -1.34    4.12
   0  -7 -11    5.64    4.12
   0  -7  12   60.30    9.07
   0  -7  12   42.44    7.20
   0   7  12   59.11    9.84
   0   7  12   52.86    9.04
   0  -7 -12   63.00   10.13
   0   7  12   54.47    4.76
   0  -7  12   57.46    4.75
   0   7  12   62.34    9.29
   0   7 -12   54.06    4.42
   0   7  12   55.04    9.96
   0  -7  12   55.02    4.72
   0  -7 -12   54.13    9.73
   0   7  12   44.01    8.56
   0  -7  12   58.90    4.96
   0   7  12   50.75    5.06
   0   7  12   35.16    8.29
   0  -7 -12   66.33    9.27
   0  -7  12   38.45    8.33
   0   7 -12   54.78    9.51
   0   7 -12   60.61   10.03
   0   7 -12   49.24    4.78
   0   7  13   96.76   11.80
   0   7  13  116.02   13.18
   0   7  13  140.46    7.92
   0  -7  13  117.76    7.22
   0  -7  13  111.05   12.80
   0  -7 -13  135.35   14.57
   0   7  13  103.87   12.85
   0   7  13  118.28   14.24
   0   7  13  122.50   13.94
   0  -7  13  130.96    7.59
   0  -7  13  122.35   12.10
   0  -7  13  117.44    7.49
   0   7 -13   99.46   12.59
   0   7 -13  120.70   13.98
   0   7  13  112.64   13.81
   0   7 -13  119.00    7.73
   0  -7  13  136.47   15.17
   0  -7 -13  107.36   12.30
   0   7  13  134.17    7.98
   0   7  14  113.29   13.84
   0  -7  14  128.96    7.51
   0  -7  14  122.86   13.43
   0  -7 -14  152.76   15.31
   0   7  14  127.79   14.37
   0   7  14   91.05   13.35
   0  -7  14  119.11    7.36
   0   7  14  139.58    8.18
   0   7  14  113.33   12.64
   0   7  14  143.77   14.40
   0  -7  14  125.82   12.26
   0   7 -14   93.16   12.70
   0   7 -14  117.55   14.02
   0   7  14   87.02   12.53
   0   7 -14  121.33    7.73
   0  -7  14  136.32   15.36
   0   7 -15   40.14    8.45
   0   7 -15   40.10    8.30
   0   7  15   50.64    4.95
   0   7 -15   53.91    5.02
   0   7  15   40.27    8.48
   0  -7 -15   51.08    8.97
   0  -7  15   47.78    4.54
   0   7  15   52.62    9.71
   0   7  16   81.43    6.03
   0   7 -16   71.13    5.59
   0  -7  16   70.95    5.46
   0  -7 -16   73.10    5.63
   0  -7 -17    0.88    2.10
   0  -7 -17    1.18    2.09
   0   7  17   -1.51    2.30
   0   7 -17   -1.25    2.07
   0  -7  17    0.69    1.97
   0   7  17   -1.31    2.18
   0  -7 -17   -0.89    2.09
   0  -7  17    1.45    2.09
   0  -7  18  188.15    8.82
   0   7  18  179.85    8.81
   0   7  18  163.86    8.88
   0  -7 -18  184.02    8.91
   0  -7 -18  180.49    8.85
   0   7 -18  184.18    8.97
   0  -7 -18  179.34    8.73
   0  -7  18  169.92    8.99
   0   7  19   33.19    3.39
   0  -7 -19   40.11    3.47
   0  -7 -19   36.82    3.18
   0   7 -19   38.64    3.42
   0  -7  19   36.34    3.46
   0  -7 -19   35.63    3.34
   0  -7 -20   10.37    1.94
   0  -7 -20   10.58    1.71
   0   7 -20   13.58    2.05
   0   7  20   13.62    2.02
   0  -7  20   12.17    1.89
   0  -7 -20   14.83    2.06
   0   7 -21   19.56    1.77
   0  -7 -21   20.30    1.89
   0  -7 -21   18.45    1.80
   0  -7 -21   15.71    1.29
   0   8   0  864.00   37.19
   0  -8   0  816.34   35.92
   0   8   0  822.50   36.86
   0   8   0  856.64   37.80
   0  -8   0  815.77   35.31
   0  -8   0  865.04   37.91
   0  -8   0  882.06   36.80
   0   8   0  814.12   36.58
   0   8  -1  271.33   16.42
   0   8   1  235.87   15.71
   0  -8   1  235.97    9.98
   0  -8   1  205.93   14.43
   0  -8  -1  228.33   15.00
   0   8  -1  254.97   16.32
   0   8   1  221.08   15.46
   0   8   1  232.90   16.31
   0   8  -1  233.10   16.29
   0  -8   1  213.61   14.18
   0  -8  -1  219.24   14.35
   0  -8   1  258.87   16.69
   0   8  -1  260.46   16.42
   0  -8  -1  248.21   15.48
   0  -8   1  212.57   14.78
   0  -8   2    1.72    1.50
   0  -8   2    1.71    2.73
   0  -8  -2    0.81    2.61
   0   8  -2    1.97    3.74
   0   8   2    0.96    3.64
   0   8  -2    1.77    2.95
   0  -8  -2    0.75    2.49
   0  -8   2    0.74    2.55
   0   8  -2   -0.91    2.92
   0  -8  -2    1.91    3.53
   0   8   2    0.88    2.94
   0   8  -2    0.87    2.79
   0  -8   2    3.08    2.66
   0   8   2   -0.91    3.58
   0  -8  -2    5.72    3.02
   0  -8   2    3.57    1.69
   0  -8   2    0.95    3.18
   0  -8   3  104.52    9.85
   0  -8  -3   95.53    9.38
   0   8  -3   87.75    9.51
   0  -8   3   95.29    8.91
   0   8  -3   89.33    9.53
   0   8   3   93.20   10.22
   0   8  -3   92.84    9.49
   0   8   3   96.61   10.07
   0  -8   3   90.29    8.82
   0  -8   3   95.92   10.22
   0  -8   3   86.46    5.37
   0  -8   4   43.47    7.41
   0  -8   4   28.17    3.11
   0   8  -4   35.03    6.11
   0   8  -4   29.70    6.15
   0  -8   4   40.61    6.04
   0  -8   4   41.35    6.06
   0   8  -4   24.03    5.64
   0   8   4   34.54    6.45
   0  -8   4   32.70    5.51
   0   8   4   34.88    6.41
   0  -8  -4   36.86    5.96
   0  -8   4   38.96    6.51
   0   8  -4   30.52    6.06
   0  -8   5   51.34    8.40
   0  -8   5   48.55    6.84
   0  -8  -5   50.89    7.37
   0   8   5   56.73    8.03
   0   8  -5   35.19    6.68
   0  -8   5   50.80    4.09
   0  -8   5   52.00    6.97
   0  -8   5   51.81    6.70
   0   8   5   55.09    7.86
   0   8  -5   54.14    8.35
   0   8  -5   45.07    6.92
   0   8  -5   42.53    6.98
   0   8   5   70.19    8.86
   0  -8  -5   42.86    6.72
   0  -8   5   35.06    6.61
   0  -8  -6   36.05    6.74
   0  -8  -6   46.59    7.81
   0  -8   6   54.52    7.23
   0   8   6   43.78    7.46
   0  -8   6   45.24    4.03
   0  -8   6   46.28    6.94
   0  -8   6   50.04    6.84
   0   8  -6   45.35    7.72
   0   8   6   51.78    7.67
   0  -8   6   42.14    7.03
   0  -8   6   57.17    8.70
   0  -8  -6   40.30    6.86
   0   8  -6   45.40    7.63
   0   8   6   51.49    8.07
   0   8   6   47.62    4.15
   0   8   7 1405.56   58.12
   0  -8   7 1366.55   55.07
   0  -8   7 1441.61   56.88
   0   8  -7 1418.87   59.76
   0   8  -7 1353.56   58.53
   0   8   7 1506.19   59.06
   0  -8   7 1425.26   48.85
   0  -8  -7 1416.76   59.24
   0   8   7 1376.94   48.67
   0  -8  -7 1432.48   57.26
   0  -8   7 1478.87   60.29
   0   8   7 1377.64   58.95
   0  -8   7 1520.62   58.81
   0  -8   7 1428.69   56.17
   0   8   7 1404.40   58.56
   0  -8  -7 1345.22   58.60
   0   8   8   44.75    4.20
   0   8  -8   42.17    7.66
   0   8   8   30.87    6.81
   0  -8  -8   35.24    7.38
   0   8  -8   44.22    3.95
   0   8  -8   43.02    8.09
   0  -8  -8   41.29    4.11
   0   8   8   44.13    8.26
   0  -8   8   47.55    4.16
   0   8   8   39.70    7.65
   0  -8  -8   46.62    8.17
   0  -8   8   39.51    6.54
   0   8   8   38.73    7.18
   0  -8   8   37.47    7.08
   0  -8  -8   41.64    7.12
   0  -8   8   41.58    7.98
   0  -8   8   42.93    7.06
   0  -8   8   36.17    5.91
   0   8   8   39.10    4.07
   0   8   9  497.06   27.71
   0  -8  -9  486.11   28.52
   0  -8   9  463.53   24.36
   0   8  -9  458.65   18.17
   0   8  -9  466.39   27.50
   0   8   9  447.97   26.66
   0  -8  -9  460.01   18.67
   0   8   9  500.00   28.66
   0  -8   9  465.82   18.70
   0   8   9  466.09   18.78
   0  -8   9  463.87   28.26
   0  -8  -9  458.91   25.96
   0  -8   9  509.56   26.84
   0  -8   9  473.07   24.85
   0  -8  -9  448.78   27.65
   0  -8   9  433.67   24.39
   0   8   9  438.26   27.05
   0   8  -9  450.61   18.84
   0   8   9  449.38   18.51
   0  -8 -10   30.00    7.05
   0   8  10   30.44    7.09
   0   8  10   24.63    3.51
   0   8  10   29.96    7.18
   0  -8  10   35.90    6.34
   0  -8 -10   37.77    8.02
   0  -8  10   28.27    5.61
   0   8 -10   28.38    3.40
   0  -8 -10   31.10    3.73
   0   8 -10   32.73    7.32
   0   8  10   39.10    7.79
   0  -8  10   35.73    4.01
   0   8  10   38.51    4.12
   0  -8 -10   30.91    6.42
   0  -8  10   20.57    6.29
   0   8  10   41.09    8.33
   0  -8  10   27.42    5.44
   0  -8  10   31.58    6.73
   0   8 -10   25.56    3.78
   0  -8  11 1362.84   55.22
   0  -8  11 1316.96   57.31
   0  -8  11 1300.73   54.18
   0  -8 -11 1290.30   59.98
   0   8  11 1368.03   59.50
   0   8  11 1298.98   57.91
   0   8  11 1328.23   46.96
   0  -8 -11 1415.92   60.42
   0  -8  11 1332.12   46.59
   0   8 -11 1309.34   46.17
   0   8 -11 1339.14   46.39
   0   8  11 1289.37   57.77
   0  -8 -11 1341.70   47.11
   0  -8  11 1338.86   47.04
   0   8  11 1339.99   47.20
   0  -8  11 1332.49   60.52
   0  -8 -11 1335.76   56.70
   0   8  11 1420.09   60.85
   0   8 -11 1317.03   59.10
   0   8 -11 1347.12   47.31
   0   8  12    2.63    4.21
   0   8  12    4.50    4.80
   0  -8 -12    1.57    4.36
   0   8  12    4.09    4.36
   0   8  12    1.40    2.28
   0  -8 -12    3.00    4.15
   0  -8  12    4.16    2.25
   0   8 -12    3.35    1.90
   0   8 -12    2.05    2.01
   0   8  12    1.53    3.47
   0  -8  12    6.30    2.55
   0  -8 -12    2.86    2.07
   0  -8  12    1.05    2.74
   0  -8  12    3.87    4.29
   0  -8  12   11.26    5.56
   0  -8 -12   -1.20    3.33
   0   8 -12    1.51    4.19
   0   8 -12   -1.47    4.06
   0   8 -12    4.82    2.59
   0   8  12    1.56    4.06
   0   8  12    1.84    2.33
   0  -8 -13  298.79   23.23
   0   8  13  245.81   21.09
   0   8  13  294.76   22.23
   0   8  13  304.17   13.84
   0  -8  13  303.22   13.41
   0   8  13  289.53   23.27
   0   8 -13  319.30   13.07
   0  -8 -13  303.17   13.79
   0  -8  13  280.85   22.87
   0   8  13  276.52   20.73
   0  -8  13  283.13   13.58
   0   8 -13  295.05   13.87
   0  -8  13  315.55   21.97
   0  -8 -13  264.26   21.71
   0   8  13  249.63   21.35
   0   8  13  300.42   13.93
   0   8 -13  291.23   22.15
   0   8 -13  306.37   23.27
   0   8  14  187.57   17.91
   0  -8  14  203.22   19.30
   0   8  14  230.22   10.91
   0   8  14  204.28   18.63
   0  -8  14  219.33   10.36
   0   8  14  213.38   19.32
   0  -8 -14  195.47   10.10
   0  -8 -14  214.32   10.34
   0  -8  14  200.94   10.46
   0   8 -14  202.89   10.63
   0   8 -14  190.00   17.59
   0   8 -14  215.23   19.01
   0   8  14  210.92   17.28
   0  -8 -14  190.56   10.41
   0  -8 -14  185.41   17.68
   0  -8  14  169.65   16.32
   0   8  14  216.69   10.95
   0   8 -15  514.99   20.79
   0  -8  15  520.83   20.39
   0  -8 -15  523.43   20.37
   0   8  15  512.59   20.66
   0  -8 -15  528.83   20.38
   0  -8  15  516.15   21.33
   0  -8 -15  505.23   20.61
   0   8  15  516.12   20.97
   0  -8 -16   11.09    2.63
   0   8  16    7.96    2.54
   0   8 -16    9.62    2.68
   0  -8  16   10.35    2.53
   0  -8  16    9.18    2.83
   0  -8 -16    6.52    2.21
   0  -8 -16    4.87    2.37
   0  -8  17   23.68    3.19
   0  -8 -17   33.71    3.46
   0  -8 -17   29.77    3.32
   0   8  17   30.61    3.60
   0   8 -17   29.78    3.51
   0  -8  17   23.28    3.41
   0  -8 -17   26.35    3.17
   0  -8  17   27.50    3.20
   0  -8  18   10.15    2.22
   0  -8 -18   11.14    2.34
   0  -8 -18   12.31    2.31
   0   8  18    9.93    2.22
   0  -8  18   10.98    2.18
   0  -8 -18    9.25    2.05
   0   8 -18   12.93    2.37
   0  -8  18   12.73    2.51
   0   8 -18    9.11    2.18
   0   8  19   40.22    3.33
   0  -8 -19   43.89    3.28
   0   8 -19   37.56    3.21
   0  -8 -19   41.07    3.07
   0  -8 -19   42.36    3.29
   0  -8  19   40.93    3.24
   0  -8  19   45.90    3.51
   0   8 -19   39.23    3.21
   0   8 -20   16.05    1.83
   0  -8 -20   12.66    1.42
   0  -8 -20   16.06    1.72
   0  -8 -20   15.70    1.73
   0   8 -21   16.90    1.34
   0  -9   0   -2.87    3.06
   0   9   0   -3.05    3.26
   0   9   0    1.12    3.28
   0  -9   0    3.33    2.98
   0  -9   0   -0.92    2.70
   0   9   0   -1.02    2.98
   0   9   0   -1.03    3.16
   0  -9   1   21.48    2.58
   0   9  -1   23.91    5.79
   0  -9  -1   19.32    4.76
   0  -9   1   16.72    4.48
   0  -9  -1   19.90    5.06
   0  -9   1   15.57    4.44
   0   9  -1   16.43    4.69
   0   9   1   20.39    5.36
   0   9  -1   25.04    6.42
   0   9   1   16.84    4.90
   0  -9   1   17.66    5.52
   0  -9   1   24.65    5.56
   0   9   1   20.29    5.25
   0  -9  -1   15.05    4.80
   0   9   1   19.72    5.46
   0   9  -1   15.49    4.61
   0  -9   2   51.22    4.02
   0   9  -2   46.99    7.59
   0  -9  -2   36.81    6.04
   0  -9   2   48.29    6.89
   0  -9  -2   51.38    7.44
   0  -9   2   55.47    7.68
   0   9  -2   40.80    6.99
   0   9  -2   44.13    7.80
   0   9   2   50.98    7.89
   0  -9   2   36.06    7.13
   0   9   2   49.55    7.71
   0  -9   2   36.39    6.40
   0  -9  -2   45.56    7.03
   0   9  -2   48.89    7.64
   0   9   2   46.33    7.29
   0  -9   3    8.55    2.24
   0   9  -3   11.05    4.57
   0  -9   3   17.21    4.01
   0  -9  -3    6.18    3.47
   0  -9   3   11.30    3.86
   0  -9  -3    5.78    3.34
   0  -9   3    6.03    3.48
   0   9  -3    6.45    4.34
   0   9   3   16.16    5.64
   0   9  -3    2.39    3.50
   0  -9   3   10.44    5.14
   0  -9   3   11.42    2.35
   0  -9   3   11.88    4.31
   0   9   3    5.47    3.66
   0  -9  -3    7.06    4.17
   0   9  -3    3.18    3.26
   0  -9   4   62.81    4.74
   0  -9   4   57.64    4.52
   0  -9   4   61.38    9.15
   0  -9  -4   54.07    7.66
   0   9  -4   59.01    8.68
   0  -9   4   73.91    9.21
   0   9   4   52.23    8.41
   0  -9   4   48.63    7.06
   0  -9   4   54.56    7.08
   0   9   4   60.76    8.71
   0  -9   4   56.44    7.68
   0   9  -4   61.08    8.78
   0   9  -4   68.45    9.11
   0   9  -4   55.17    9.12
   0  -9   5   45.21    8.23
   0  -9   5   36.03    3.74
   0  -9  -5   49.51    7.41
   0  -9   5   44.48    7.14
   0   9  -5   47.59    7.85
   0   9  -5   41.83    7.90
   0   9   5   48.03    7.73
   0  -9   5   50.52    6.78
   0  -9   5   48.93    7.13
   0  -9   5   38.82    3.99
   0   9   5   54.61    8.35
   0  -9   5   35.71    6.52
   0  -9  -5   46.01    8.10
   0   9  -5   47.20    8.02
   0   9   5   39.30    7.47
   0   9  -6  137.85   13.55
   0  -9   6  125.51   11.80
   0  -9   6  116.68   10.69
   0  -9  -6  129.37   13.26
   0   9   6  143.08   13.69
   0  -9   6  112.18   11.25
   0  -9   6  134.05    7.56
   0  -9  -6  134.86    7.59
   0  -9   6  134.92    7.48
   0   9  -6  124.10   12.93
   0   9   6  116.60   12.43
   0   9   6  130.37    7.50
   0  -9  -6  150.68   14.17
   0   9   6  117.69   12.78
   0  -9   6  128.41   12.69
   0  -9  -6  117.87   11.48
   0   9  -6  118.12   12.84
   0  -9  -7   50.60    8.64
   0  -9   7   49.99    7.43
   0   9   7   74.63   10.02
   0   9   7   53.05    8.90
   0  -9  -7   71.25   10.03
   0   9  -7   59.32    9.34
   0  -9   7   59.64    4.83
   0   9  -7   59.43    4.69
   0  -9   7   57.53    4.81
   0  -9   7   61.08    4.96
   0  -9  -7   59.03    4.90
   0   9   7   77.51   10.57
   0   9   7   55.52    9.02
   0   9  -7   58.75    9.22
   0  -9   7   65.45    9.45
   0  -9  -7   50.74    8.13
   0   9   7   60.63    5.00
   0  -9   7   61.63    7.61
   0  -9   7   55.36    7.94
   0   9  -7   61.42    9.27
   0  -9   8  285.01   18.72
   0  -9  -8  251.73   20.16
   0   9   8  303.58   21.36
   0   9   8  270.56   20.08
   0   9   8  303.27   13.27
   0  -9  -8  290.91   21.33
   0   9  -8  284.66   21.51
   0  -9   8  286.19   13.19
   0   9  -8  295.34   12.99
   0  -9   8  298.14   13.35
   0  -9   8  315.73   20.34
   0  -9   8  293.98   18.34
   0  -9   8  284.15   20.60
   0  -9   8  265.72   20.97
   0  -9  -8  289.05   19.72
   0   9   8  306.26   21.98
   0   9   8  301.67   13.41
   0   9   8  272.42   20.49
   0   9  -8  298.28   21.56
   0  -9  -8  294.77   13.36
   0  -9   9    2.33    3.40
   0  -9   9    1.91    2.65
   0   9   9    5.54    4.62
   0  -9   9    5.03    3.08
   0   9   9    5.19    5.09
   0  -9  -9    2.93    4.49
   0   9   9    7.67    2.62
   0  -9  -9    4.37    4.25
   0   9  -9    5.98    4.15
   0   9  -9    2.09    2.18
   0   9  -9    5.48    4.73
   0   9   9    3.98    4.06
   0  -9  -9    6.29    2.31
   0  -9   9    6.28    2.54
   0   9   9    2.80    2.50
   0  -9   9    3.01    4.17
   0  -9  -9    3.44    3.00
   0   9  -9    4.35    2.57
   0   9   9    8.74    4.85
   0  -9   9    2.36    2.09
   0   9 -10 1278.10   56.25
   0   9  10 1261.99   55.64
   0  -9  10 1142.47   50.68
   0   9  10 1287.92   56.78
   0  -9 -10 1221.96   56.59
   0   9  10 1175.38   54.58
   0   9  10 1269.31   44.14
   0  -9  10 1238.57   54.00
   0  -9  10 1125.77   50.53
   0   9 -10 1337.56   58.55
   0   9 -10 1226.25   43.40
   0  -9 -10 1263.71   44.21
   0  -9  10 1247.00   44.26
   0  -9  10 1244.09   44.08
   0   9 -10 1278.54   44.47
   0   9  10 1225.62   56.68
   0  -9 -10 1247.00   56.96
   0   9  10 1224.54   44.13
   0  -9  10 1228.46   57.09
   0  -9 -10 1200.41   52.94
   0  -9 -11   33.67    7.72
   0  -9  11   46.54    8.15
   0   9  11   28.82    6.71
   0   9  11   38.83    8.14
   0  -9 -11   48.96    9.31
   0   9  11   39.57    8.07
   0   9  11   36.63    4.34
   0   9 -11   40.34    9.03
   0  -9  11   36.56    3.96
   0   9 -11   46.63    4.34
   0   9 -11   38.74    4.02
   0  -9 -11   39.65    4.35
   0  -9  11   44.49    4.48
   0  -9  11   39.95    4.44
   0   9  11   68.73   11.06
   0   9 -11   49.21    9.43
   0   9 -11   39.50    4.51
   0   9  11   45.89    4.61
   0  -9  11   37.13    8.27
   0  -9  12  389.76   25.14
   0  -9 -12  383.29   26.82
   0   9 -12  413.42   27.04
   0   9  12  362.09   24.94
   0   9  12  375.18   26.25
   0  -9 -12  379.87   26.83
   0   9  12  357.52   25.14
   0   9  12  391.21   16.85
   0  -9  12  402.50   16.45
   0   9  12  419.02   27.43
   0   9 -12  382.39   27.28
   0   9 -12  387.70   16.22
   0   9 -12  383.01   16.00
   0  -9 -12  388.49   16.85
   0  -9  12  381.29   16.94
   0   9  12  379.55   26.99
   0  -9 -12  385.45   15.95
   0  -9  12  393.54   16.82
   0   9 -12  388.59   17.05
   0   9  12  410.17   17.23
   0  -9 -12  410.38   16.18
   0  -9  12  377.17   27.01
   0   9  13  138.01    8.19
   0  -9  13  133.78    7.72
   0  -9  13  140.15    8.23
   0  -9 -13  141.22    7.71
   0   9  13  144.37    8.40
   0  -9 -13  132.50    7.54
   0  -9 -13  120.53    7.80
   0   9 -13  137.08    7.54
   0   9 -13  137.77    8.24
   0  -9  13  133.75    8.21
   0  -9  13  141.82    8.83
   0   9  14  214.03   10.59
   0  -9  14  188.85   10.10
   0  -9 -14  205.76    9.81
   0   9  14  200.07   10.52
   0  -9 -14  219.84   10.00
   0   9 -14  197.69    9.47
   0  -9 -14  207.03   10.44
   0  -9  14  205.06   10.57
   0   9 -14  204.75   10.46
   0  -9  14  201.49   10.01
   0  -9 -15    3.38    2.07
   0  -9 -15    3.92    1.91
   0   9  15    2.31    2.24
   0  -9 -15    5.84    2.19
   0  -9  15    2.28    2.21
   0   9 -15    4.51    2.35
   0  -9  15    6.69    2.26
   0  -9 -16  237.70   10.39
   0  -9  16  234.28   10.51
   0  -9 -16  241.91   10.82
   0   9 -16  222.50   10.77
   0  -9  16  228.56   10.80
   0  -9  16  236.50   11.40
   0  -9 -16  235.94   10.35
   0   9  16  231.25   11.06
   0  -9  17    5.33    2.17
   0  -9 -17    3.19    1.74
   0   9  17    4.13    1.83
   0   9 -17    4.66    1.95
   0  -9 -17    6.84    1.86
   0  -9  17    3.17    1.64
   0  -9  17    2.37    1.71
   0  -9 -17    5.02    1.90
   0  -9  18   12.20    1.90
   0  -9 -18    9.49    1.70
   0  -9 -18   12.27    1.87
   0   9 -18   12.44    2.15
   0   9  18   16.15    2.31
   0  -9 -18   11.59    1.87
   0   9 -18   12.47    2.10
   0  -9  18   14.93    2.36
   0   9 -19    7.74    1.51
   0   9 -19    6.19    1.50
   0  -9 -19    3.42    1.05
   0  -9 -19    4.70    1.23
   0  -9 -19    5.13    1.10
   0   9 -20   85.13    3.62
   0   9 -20   77.44    3.62
   0 -10   0    4.64    3.21
   0 -10   0    3.29    3.21
   0  10   0    3.91    4.18
   0  10   0    4.82    2.00
   0 -10   0    2.15    3.29
   0  10   0    2.47    3.95
   0  10   0    8.27    4.50
   0 -10   0    4.86    1.91
   0 -10   0    1.57    1.95
   0  10   0    9.66    4.86
   0 -10   1  155.97    8.37
   0 -10  -1  154.78    8.40
   0  10  -1  139.29   13.53
   0 -10   1  146.19    8.14
   0 -10  -1  150.21    8.16
   0 -10  -1  143.73   12.40
   0 -10   1  149.75   12.63
   0 -10   1  160.11   14.67
   0  10   1  162.79   14.49
   0  10  -1  147.31   14.02
   0  10  -1  159.94    8.16
   0 -10   1  158.98   13.62
   0 -10  -1  140.36   13.09
   0  10   1  156.16   14.38
   0  10  -1  166.43   15.28
   0  10   1  132.85   13.94
   0 -10   1  172.59   14.36
   0 -10  -1  165.02   14.02
   0  10  -1  167.99   14.66
   0  10   1  144.15   13.71
   0  10  -2   44.37    4.06
   0 -10  -2   49.45    4.27
   0 -10   2   42.48    4.14
   0 -10   2   49.89    4.45
   0 -10  -2   42.59    6.81
   0 -10   2   52.74    7.37
   0 -10   2   45.45    4.05
   0  10   2   58.31    8.49
   0  10  -2   39.90    7.38
   0 -10   2   33.83    7.15
   0 -10   2   47.03    7.59
   0 -10  -2   63.80    8.48
   0  10  -2   45.63    8.53
   0  10   2   41.96    8.60
   0 -10   2   33.74    6.32
   0 -10  -2   39.48    7.58
   0  10   2   54.43    8.52
   0  10  -2   32.88    6.90
   0  10   2   57.77    8.61
   0  10  -2   40.07    7.49
   0  10  -3  578.04   32.39
   0 -10   3  619.94   30.58
   0 -10   3  654.14   30.15
   0 -10  -3  610.49   30.43
   0 -10   3  639.74   23.81
   0  10  -3  572.15   33.31
   0  10  -3  663.19   33.45
   0 -10   3  644.66   34.18
   0 -10  -3  629.01   23.85
   0 -10   3  637.47   23.87
   0  10   3  608.85   33.53
   0  10  -3  671.26   34.92
   0  10   3  591.77   32.54
   0 -10  -3  612.18   32.23
   0 -10   3  620.22   31.23
   0 -10   3  605.23   23.87
   0  10  -3  624.86   33.20
   0 -10  -3  659.51   32.09
   0  10   3  614.22   32.71
   0 -10   3  664.87   32.82
   0  10  -3  601.15   23.26
   0  10  -4   83.04   10.95
   0 -10  -4   71.64    9.03
   0 -10   4   75.60    8.57
   0 -10   4   69.26    8.84
   0 -10   4  105.97    6.48
   0  10  -4   94.70   11.89
   0  10  -4   93.87   11.26
   0 -10   4   84.78    5.95
   0 -10   4   80.84   11.25
   0 -10  -4   99.66    6.27
   0  10  -4   89.27    5.67
   0  10   4   92.13   11.54
   0  10  -4   74.86   10.81
   0 -10   4   95.81   10.84
   0 -10  -4   87.85   10.13
   0  10  -4   80.08   10.55
   0 -10   4   90.52    6.10
   0 -10  -4  104.23   11.49
   0 -10   4   84.17    9.79
   0  10   4  115.72   12.47
   0 -10   5  375.77   16.05
   0  10  -5  384.01   25.20
   0  10   5  348.41   23.57
   0 -10   5  376.72   16.17
   0 -10   5  385.76   15.96
   0 -10   5  357.69   24.81
   0  10   5  341.85   23.66
   0 -10   5  406.84   23.27
   0  10  -5  386.04   15.46
   0 -10   5  382.78   22.39
   0 -10  -5  389.58   22.56
   0 -10   5  366.99   21.07
   0  10  -5  402.46   25.07
   0 -10  -5  361.54   22.76
   0 -10   5  362.23   23.66
   0  10  -5  367.51   24.60
   0  10  -5  440.49   26.94
   0  10   5  318.04   23.55
   0 -10   6  443.41   23.79
   0 -10   6  470.34   25.67
   0  10  -6  384.72   26.24
   0  10   6  508.81   28.48
   0  10  -6  411.37   27.20
   0  10  -6  436.31   18.01
   0 -10  -6  426.24   18.32
   0 -10   6  456.67   18.50
   0 -10  -6  444.93   27.68
   0 -10   6  429.00   24.81
   0  10   6  395.27   26.17
   0 -10   6  452.71   18.67
   0 -10   6  452.08   18.34
   0 -10  -6  463.14   28.34
   0 -10   6  435.28   26.66
   0  10  -6  476.38   28.05
   0 -10  -6  449.27   25.76
   0  10   6  477.09   28.68
   0  10   6  463.69   18.53
   0  10   6  407.43   26.34
   0 -10   7  205.08   15.90
   0  10  -7  203.69   18.08
   0  10   7  197.64   17.27
   0  10  -7  198.79   17.71
   0  10  -7  186.22    9.73
   0 -10  -7  186.25   10.00
   0 -10   7  199.07   10.16
   0 -10  -7  177.46   16.74
   0 -10   7  180.16   15.03
   0  10   7  187.79   17.13
   0 -10   7  208.44   10.58
   0 -10   7  197.22   10.08
   0 -10  -7  219.18   18.52
   0  10   7  182.48   16.44
   0  10   7  194.74   10.14
   0  10   7  232.30   19.04
   0  10  -7  209.48   17.78
   0 -10   7  180.29   16.31
   0 -10  -7  171.52   15.12
   0  10   8  483.06   29.29
   0 -10   8  459.50   27.26
   0  10  -8  470.69   30.25
   0  10  -8  497.77   30.43
   0  10   8  545.85   30.79
   0  10  -8  503.46   20.03
   0 -10  -8  505.16   20.52
   0 -10  -8  532.63   31.33
   0 -10   8  528.62   27.55
   0  10   8  523.37   30.54
   0 -10   8  493.46   20.82
   0 -10   8  500.22   20.29
   0 -10   8  494.09   20.36
   0  10   8  493.01   20.48
   0  10   8  529.39   31.48
   0 -10  -8  496.74   30.85
   0 -10  -8  505.00   28.14
   0 -10   8  503.73   29.68
   0  10  -8  520.38   30.87
   0 -10  -9   68.01   10.84
   0  10   9   77.26   11.35
   0 -10  -9   68.53   10.54
   0  10   9   69.16   10.29
   0 -10   9   71.43    9.68
   0  10  -9   69.96   11.37
   0  10  -9   59.95    9.87
   0  10  -9   81.68    5.78
   0 -10   9   74.39    6.26
   0 -10  -9   83.12    6.20
   0 -10   9   75.16    5.73
   0 -10   9   74.60    5.85
   0  10   9   63.32   10.55
   0  10  -9   71.00    5.92
   0  10   9   77.18    5.93
   0  10   9   60.96   10.07
   0  10  -9   72.35   10.78
   0 -10 -10   48.31    9.01
   0  10  10   41.21    8.55
   0  10 -10   33.11    7.57
   0  10  10   54.98    9.54
   0 -10 -10   41.31    8.94
   0  10  10   47.69    8.59
   0 -10  10   50.19    4.50
   0 -10  10   58.30    8.90
   0  10 -10   34.91    8.44
   0  10 -10   45.06    4.48
   0 -10  10   58.07    5.34
   0 -10 -10   52.93    4.90
   0 -10  10   54.43    4.92
   0 -10  10   52.34    4.87
   0  10 -10   51.75    5.05
   0  10 -10   52.01    9.50
   0  10  10   51.98    5.07
   0  10  10   42.40    9.75
   0  10 -11  222.99   19.40
   0  10  11  212.48   18.50
   0  10  11  241.13   19.99
   0 -10 -11  224.17   20.23
   0  10  11  236.17   19.30
   0 -10  11  245.01   11.30
   0  10 -11  238.01   20.93
   0 -10  11  258.10   12.63
   0 -10 -11  258.79   12.03
   0  10 -11  231.11   11.06
   0 -10  11  245.14   11.89
   0 -10  11  201.64   19.45
   0  10 -11  236.80   11.93
   0  10  11  243.27   20.68
   0  10  11  246.76   11.95
   0  10 -11  244.76   11.44
   0 -10  11  258.95   11.94
   0 -10  11  162.89   15.87
   0 -10 -11  186.04   18.44
   0 -10  12  240.50   11.84
   0 -10  12  254.48   11.96
   0  10  12  229.69   11.82
   0 -10  12  247.71   11.37
   0  10 -12  234.39   11.05
   0 -10  12  246.73   12.49
   0 -10 -12  246.45   11.89
   0  10 -12  236.75   11.29
   0  10 -12  262.00   12.29
   0 -10  13  296.53   13.88
   0  10  13  309.57   14.18
   0 -10  13  330.81   13.71
   0 -10  13  306.20   13.96
   0 -10  13  295.90   14.52
   0  10 -13  330.86   13.55
   0 -10 -13  319.18   14.09
   0  10 -13  328.39   14.33
   0  10  14   44.34    4.34
   0 -10  14   45.15    3.91
   0 -10  14   46.82    4.32
   0 -10  14   37.53    4.49
   0  10 -14   38.05    3.53
   0  10 -14   37.86    4.04
   0 -10 -14   34.12    3.84
   0 -10 -15  351.73   14.66
   0  10 -15  371.52   14.94
   0 -10  15  351.04   14.60
   0 -10  15  347.40   14.20
   0  10  15  347.38   14.88
   0 -10  16   22.83    2.68
   0  10  16   25.15    3.05
   0  10 -16   26.33    3.07
   0 -10 -16   29.70    3.04
   0 -10  16   23.94    2.74
   0 -10  17   14.75    2.09
   0 -10  17   22.12    2.75
   0 -10  17   18.96    2.22
   0  10  17   17.76    2.43
   0  10 -17   21.42    2.54
   0 -10 -17   20.32    2.29
   0 -10 -18   -0.64    1.06
   0  10 -18   -0.41    1.10
   0  10 -18   -0.44    1.20
   0  10  18   -1.15    1.32
   0  10  18    0.61    0.88
   0  10 -19   36.06    2.15
   0  10 -19   40.42    2.28
   0 -11   0   -0.70    1.98
   0 -11   0   -0.98    2.87
   0  11   0   -1.47    4.69
   0 -11   0   -1.20    3.52
   0 -11   0    1.22    3.18
   0  11   0   -1.37    5.23
   0  11   0   -1.37    3.58
   0 -11   0   -0.34    1.83
   0  11   0   -1.33    3.47
   0  11   0    0.32    1.82
   0 -11  -1   54.51    4.95
   0 -11   1   50.08    4.75
   0 -11   1   52.40    7.53
   0 -11  -1   45.33    6.93
   0 -11  -1   54.07    4.73
   0 -11   1   52.48    4.66
   0  11   1   58.07    4.78
   0  11  -1   47.51    4.39
   0 -11   1   44.80    8.14
   0 -11  -1   54.71    8.37
   0  11   1   38.07    8.59
   0  11  -1   57.65    9.97
   0  11   1   38.42    7.80
   0  11  -1   56.12    8.87
   0  11  -1   62.32    9.79
   0 -11  -1   53.34    8.57
   0  11   1   56.12    9.25
   0 -11   1   38.23    7.24
   0  11  -1   41.05    8.34
   0  11   1   38.39    7.87
   0  11   2  342.67   23.95
   0 -11   2  381.85   23.48
   0 -11  -2  338.20   23.11
   0 -11   2  368.63   16.15
   0 -11   2  357.13   21.83
   0 -11  -2  375.37   22.04
   0  11   2  364.22   25.25
   0  11  -2  395.65   26.13
   0  11  -2  378.95   15.81
   0  11   2  380.12   16.05
   0  11  -2  418.72   25.76
   0  11   2  371.86   24.81
   0 -11   2  362.04   15.93
   0 -11  -2  398.43   16.26
   0 -11  -2  402.92   23.91
   0  11  -2  428.48   25.96
   0  11   2  354.52   24.21
   0 -11   2  385.73   24.03
   0  11  -2  356.60   24.20
   0  11  -3  167.14   15.67
   0  11  -3  151.10   16.04
   0  11  -3  176.95   16.25
   0 -11   3  164.93    9.00
   0 -11   3  157.50   14.55
   0  11   3  219.84   17.73
   0 -11  -3  147.80   14.80
   0 -11   3  181.97    9.51
   0 -11   3  161.21   16.09
   0  11  -3  172.37   16.78
   0  11   3  155.44   16.33
   0  11  -3  167.01    8.88
   0 -11   3  170.58    9.25
   0 -11  -3  164.79    9.08
   0 -11  -3  204.15   16.12
   0 -11   3  183.48   15.68
   0  11  -3  179.87   16.40
   0  11   3  181.81   16.35
   0 -11   3  181.87   14.37
   0  11  -4   95.53   12.12
   0  11  -4  130.23   14.49
   0 -11   4  103.89    6.80
   0 -11  -4   96.98   11.92
   0 -11   4  113.48   11.92
   0  11   4   79.22   11.37
   0 -11   4  106.64    6.89
   0 -11   4  100.97   12.56
   0  11  -4   94.81   12.77
   0  11   4  103.16   12.77
   0  11  -4  100.31    6.34
   0 -11   4  102.74    6.85
   0 -11  -4   98.66    6.74
   0  11  -4  107.80   12.75
   0 -11   4  120.33   12.75
   0  11   4   95.83   12.01
   0 -11  -4  105.62   11.47
   0 -11   4  105.81   10.82
   0  11  -5  210.54   18.09
   0  11   5  183.61   17.01
   0  11  -5  198.88   18.52
   0 -11   5  201.07   10.38
   0  11   5  177.73   16.86
   0 -11   5  178.67   15.30
   0 -11   5  180.06   10.07
   0 -11   5  197.06   18.15
   0  11   5  218.23   18.81
   0  11  -5  196.75   18.47
   0  11  -5  199.41    9.64
   0 -11   5  194.46   16.62
   0 -11  -5  204.34   16.32
   0  11   5  214.19   17.78
   0  11  -5  200.49   17.69
   0 -11  -5  202.27   10.20
   0 -11   5  175.48   14.82
   0  11   6 1116.17   51.73
   0  11  -6 1085.93   52.09
   0  11  -6 1145.87   52.48
   0  11   6 1076.09   51.25
   0 -11   6 1088.89   48.25
   0  11  -6 1125.25   39.52
   0 -11   6 1103.34   39.81
   0  11   6 1152.73   51.49
   0 -11   6 1076.94   39.90
   0 -11   6 1092.39   39.46
   0  11   6 1098.73   52.39
   0  11  -6 1076.77   52.51
   0 -11  -6 1120.78   39.63
   0  11   6 1083.29   39.78
   0 -11   6 1109.69   50.50
   0 -11  -6 1103.60   48.73
   0  11  -6 1110.87   51.77
   0 -11   6 1078.53   47.79
   0  11  -7  279.57   22.13
   0 -11  -7  306.42   22.86
   0  11   7  241.59   20.18
   0 -11   7  284.46   19.30
   0  11  -7  283.02   12.99
   0 -11  -7  291.26   13.42
   0  11   7  239.72   19.77
   0 -11   7  283.25   13.56
   0 -11   7  285.10   13.09
   0 -11   7  271.63   19.15
   0  11   7  322.74   23.40
   0  11  -7  298.33   23.19
   0  11  -7  247.64   20.76
   0  11   7  291.54   21.99
   0 -11   7  255.04   20.25
   0  11  -7  236.04   20.30
   0  11   7  290.29   13.38
   0  11  -8   17.85    6.15
   0  11   8   19.06    6.06
   0  11  -8    7.67    4.71
   0  11   8    8.77    4.69
   0  11  -8   15.16    2.92
   0 -11  -8   12.97    2.88
   0  11   8   10.92    5.51
   0 -11  -8   11.04    5.65
   0 -11   8   10.12    2.92
   0 -11   8   12.47    2.83
   0  11   8   12.53    6.15
   0  11  -8   15.02    6.36
   0  11  -8    7.57    4.44
   0 -11   8   14.80    4.59
   0 -11   8    7.13    2.62
   0  11   8    6.31    2.76
   0 -11   9   17.20    5.09
   0  11   9   17.43    5.70
   0  11  -9   14.58    5.88
   0  11   9   13.21    5.60
   0 -11  -9   14.29    5.69
   0  11   9   13.48    6.72
   0 -11   9   11.56    3.17
   0 -11  -9   12.49    3.08
   0  11  -9    8.69    2.59
   0 -11   9   14.17    2.90
   0 -11   9   13.12    2.88
   0  11  -9   18.30    6.76
   0  11  -9   12.95    2.99
   0  11   9   13.31    2.90
   0  11  -9   16.98    6.23
   0  11   9    7.85    5.04
   0  11  -9    5.03    4.11
   0 -11  10    5.92    2.49
   0 -11  10    3.47    2.02
   0  11 -10    4.46    2.36
   0 -11  10    2.07    2.29
   0 -11 -10    5.03    2.46
   0 -11  10    5.10    2.31
   0  11  10    4.37    2.52
   0  11 -10    4.89    2.28
   0  11 -10    5.86    2.39
   0 -11  11    3.37    2.53
   0 -11  11    5.02    2.06
   0  11 -11    1.07    2.51
   0 -11  11    4.88    2.66
   0 -11 -11    5.87    2.57
   0 -11  11    0.99    2.06
   0  11  11    2.83    2.35
   0  11 -11    2.58    2.04
   0  11 -11    2.46    2.33
   0 -11  12   19.82    3.00
   0 -11  12   18.79    3.17
   0 -11  12   20.78    2.83
   0  11 -12   20.83    3.37
   0 -11  12   16.05    3.25
   0 -11 -12   17.15    3.05
   0  11  12   23.87    3.43
   0  11 -12   18.63    2.83
   0  11 -12   21.87    3.14
   0 -11  13  220.21   10.39
   0 -11  13  227.60   10.69
   0 -11  13  217.92    9.96
   0  11  13  214.43   10.71
   0  11 -13  242.59   10.98
   0 -11  13  221.06   11.17
   0 -11 -13  215.23   10.52
   0  11 -13  218.03   10.02
   0 -11  14   24.54    2.79
   0  11 -14   21.34    2.93
   0  11  14   21.01    3.09
   0 -11  14   15.40    2.50
   0 -11 -14   21.90    2.91
   0  11 -14   23.41    2.58
   0 -11  14   19.47    3.29
   0 -11  15   17.78    2.24
   0 -11 -15   13.49    2.36
   0  11 -15   14.56    2.46
   0 -11  15   14.49    2.11
   0  11  15   17.02    2.59
   0 -11 -15   14.60    1.95
   0 -11  15   12.69    2.68
   0 -11  16   28.10    2.40
   0  11  16   33.43    3.04
   0 -11 -16   30.10    2.75
   0 -11  16   30.71    3.17
   0  11 -16   35.03    2.99
   0  11 -17   15.06    1.71
   0 -11 -17   13.19    1.64
   0  11 -17   15.02    1.88
   0  11  17   11.76    1.53
   0  11 -18   -0.09    0.74
   0 -12   0  470.54   18.71
   0  12   0  419.90   18.15
   0  12   0  375.18   26.31
   0 -12   0  470.69   27.03
   0  12   0  453.20   28.68
   0 -12   0  440.59   26.92
   0  12   0  463.29   28.61
   0 -12   0  457.55   18.87
   0  12   0  444.97   29.11
   0 -12  -1   50.64    4.94
   0 -12   1   58.88    5.10
   0 -12   1   55.00    8.71
   0 -12  -1   50.25    8.62
   0  12   1   53.06    4.91
   0  12  -1   58.81    4.85
   0  12   1   43.87    8.32
   0  12  -1   55.77    9.29
   0  12   1   30.44    7.86
   0  12  -1   35.18    8.82
   0 -12   1   45.11    8.14
   0 -12  -1   47.03    8.39
   0 -12  -1   57.19    5.10
   0 -12   1   50.96    4.82
   0  12   1   29.88    8.74
   0  12  -1   45.99    9.85
   0  12  -1   38.61    8.27
   0  12   1   59.55   10.23
   0  12   2  359.94   25.63
   0  12  -2  342.09   25.05
   0 -12  -2  343.46   15.07
   0 -12   2  353.13   15.28
   0  12   2  343.73   15.17
   0  12  -2  337.47   14.79
   0  12  -2  360.46   24.63
   0 -12   2  354.55   23.24
   0  12   2  364.20   24.29
   0 -12  -2  353.28   22.66
   0  12  -2  341.57   24.27
   0  12   2  309.74   23.17
   0 -12   2  324.96   22.47
   0 -12  -2  309.94   22.63
   0 -12   2  328.12   15.25
   0  12   2  337.65   24.08
   0  12  -2  331.53   25.06
   0  12  -2  368.13   24.88
   0 -12   3   24.58    3.61
   0  12  -3   27.67    7.15
   0  12   3   33.80    7.51
   0  12   3   37.77    8.50
   0  12  -3   27.45    7.34
   0 -12  -3   21.55    5.90
   0 -12   3   19.27    6.09
   0  12   3   22.80    3.54
   0  12  -3   21.33    3.11
   0  12  -3   14.44    5.59
   0  12  -3   31.14    7.54
   0 -12  -3   20.38    3.36
   0 -12   3   27.01    3.73
   0  12  -3   31.29    7.11
   0  12   3   11.53    5.69
   0  12  -3   23.89    6.93
   0 -12  -3   26.15    7.55
   0 -12   3   16.07    5.40
   0 -12  -3   29.41    7.00
   0 -12   4  757.05   28.97
   0 -12   4  796.50   29.47
   0  12   4  793.29   40.09
   0 -12   4  726.97   38.35
   0  12  -4  736.30   40.02
   0  12  -4  721.44   41.01
   0  12   4  747.07   41.03
   0  12  -4  778.76   28.52
   0  12   4  797.33   29.38
   0  12  -4  699.65   40.31
   0 -12   4  814.78   29.38
   0 -12  -4  791.77   29.23
   0  12  -4  730.90   39.55
   0  12   4  733.86   39.69
   0 -12   4  752.18   37.85
   0  12  -5  717.32   26.86
   0  12  -5  755.73   39.33
   0  12   5  717.14   38.50
   0 -12   5  664.35   35.44
   0  12  -5  764.25   27.83
   0 -12   5  734.01   27.95
   0  12   5  707.87   37.77
   0 -12   5  696.86   27.68
   0 -12   5  676.06   39.01
   0 -12   5  735.27   37.96
   0  12   5  719.05   38.30
   0  12  -5  736.41   39.19
   0  12  -5  777.32   41.21
   0  12   5  736.11   40.01
   0 -12  -5  776.19   27.95
   0  12  -5  707.14   39.56
   0  12   5  682.57   38.27
   0  12   5  743.15   28.14
   0  12  -6    1.47    4.08
   0  12  -6    9.48    2.80
   0 -12   6    2.89    2.43
   0 -12   6    3.39    4.17
   0  12   6   -1.44    3.77
   0 -12   6   12.78    3.01
   0  12  -6   11.55    5.49
   0  12   6    4.72    4.36
   0  12  -6    4.50    4.16
   0  12   6    1.38    3.13
   0 -12   6    6.67    4.44
   0 -12  -6    7.55    2.67
   0  12   6    2.74    3.80
   0  12   6    4.07    2.42
   0  12  -6   -1.54    4.27
   0  12   6   10.50    5.54
   0 -12  -7  386.05   16.16
   0 -12  -7  316.68   24.53
   0  12  -7  391.61   26.33
   0  12   7  389.13   16.52
   0  12  -7  396.04   16.25
   0 -12  -7  354.95   16.13
   0 -12   7  370.13   16.49
   0  12  -7  362.50   26.69
   0  12   7  339.93   25.27
   0  12   7  348.56   24.88
   0  12   8  384.48   16.92
   0 -12  -8  382.62   16.52
   0 -12  -8  400.90   17.06
   0  12  -8  403.37   17.20
   0 -12   8  392.58   17.26
   0  12  -8  411.06   16.76
   0  12  -9  354.56   15.60
   0 -12   9  369.09   14.65
   0  12   9  357.80   15.58
   0 -12   9  333.02   15.70
   0 -12  -9  361.25   15.57
   0  12  -9  354.73   15.10
   0 -12   9  352.38   15.40
   0 -12  -9  344.26   14.99
   0  12 -10  640.22   24.62
   0  12 -10  616.48   24.00
   0 -12  10  631.34   23.41
   0  12  10  620.75   24.44
   0 -12  10  608.13   24.85
   0 -12 -10  635.90   24.43
   0  12 -10  663.39   24.02
   0 -12 -10  637.60   23.99
   0 -12  10  651.00   24.40
   0  12 -11   84.53    5.92
   0  12 -11   74.02    5.37
   0 -12  11   79.69    5.07
   0  12  11   89.86    6.06
   0 -12  11   65.32    5.72
   0 -12 -11   76.18    5.60
   0  12 -11   78.39    5.26
   0 -12 -11   84.16    5.43
   0 -12  11   87.14    5.79
   0  12 -12   55.46    4.59
   0  12  12   53.59    4.61
   0 -12  12   53.95    4.91
   0 -12  12   53.32    3.94
   0  12 -12   56.37    4.27
   0 -12 -12   55.51    4.13
   0 -12  12   50.07    4.40
   0 -12 -12   55.71    4.52
   0  12 -13   65.66    4.60
   0  12  13   56.04    4.41
   0 -12  13   61.81    4.95
   0 -12  13   55.26    3.79
   0  12 -13   54.98    3.93
   0 -12 -13   53.01    3.76
   0 -12  13   62.44    4.49
   0 -12 -13   55.54    4.31
   0  12 -14  243.78   10.32
   0  12 -14  233.93    9.38
   0  12  14  235.32   10.33
   0 -12  14  243.93    9.55
   0 -12 -14  244.50   10.22
   0 -12 -14  225.35    9.39
   0 -12  14  240.73   10.83
   0 -12  15  162.35    6.84
   0  12  15  173.69    7.73
   0 -12 -15  177.71    7.52
   0 -12  15  169.39    8.12
   0  12 -15  173.09    7.64
   0  12  15  173.87    7.51
   0 -12 -16    3.15    1.02
   0  12 -16    2.85    1.20
   0  12  16    3.17    1.06
   0  12 -16    2.25    0.89
   0  13   0    1.42    3.72
   0 -13   0    1.34    4.09
   0 -13   0    1.39    2.23
   0  13   0    6.08    4.86
   0  13   0   -1.66    4.34
   0 -13   0   -1.10    2.32
   0  13   0   -0.66    1.92
   0  13  -1  119.09   13.50
   0  13   1  117.23   13.43
   0 -13   1  112.76    7.48
   0 -13  -1  124.32    7.89
   0  13   1  121.64   14.10
   0  13  -1  108.53   13.97
   0  13  -1  113.67   13.91
   0 -13  -1  121.40   13.43
   0  13   1  122.72    7.53
   0  13  -1  132.15    7.55
   0 -13   1  135.17    7.86
   0 -13  -1  124.25    7.65
   0 -13   2  201.99   10.59
   0  13  -2  194.98    9.91
   0  13   2  206.22   10.38
   0  13   2  191.09   17.93
   0 -13   2  198.27   10.34
   0 -13  -2  209.35   10.49
   0  13  -3    6.17    2.35
   0  13   3   12.74    2.96
   0 -13   3   11.14    2.93
   0 -13  -3   11.57    2.67
   0 -13   3    8.31    2.82
   0  13   4   -0.36    2.50
   0 -13   4    1.42    2.41
   0  13  -4    2.49    1.88
   0  13   4   -2.07    2.47
   0  13  -4   -1.34    2.24
   0 -13   4    1.03    2.42
   0 -13  -4    1.00    2.09
   0  13   5   53.55    4.94
   0 -13   5   47.51    4.44
   0 -13   5   52.48    4.91
   0  13  -5   48.16    4.07
   0  13   5   56.00    4.99
   0  13  -5   55.27    4.98
   0 -13  -5   41.13    4.32
   0 -13   5   56.93    4.96
   0  13   6   86.05    6.14
   0 -13   6   77.63    5.80
   0  13   6   82.33    6.03
   0  13  -6   82.19    5.89
   0 -13  -6   76.33    5.66
   0  13   7  337.00   15.19
   0 -13   7  358.16   15.31
   0 -13  -7  332.14   15.00
   0  13   7  355.56   15.24
   0  13  -7  354.56   15.01
   0 -13  -7  358.45   14.94
   0  13  -8  213.68   10.55
   0  13   8  210.51   10.41
   0 -13   8  216.98    9.44
   0  13   8  200.60   10.29
   0 -13   8  200.14   10.39
   0 -13  -8  203.69   10.31
   0  13  -8  200.09   10.06
   0 -13  -8  223.47   10.24
   0  13  -9  709.18   26.70
   0  13   9  733.47   26.73
   0 -13   9  675.99   25.27
   0  13  -9  694.32   26.33
   0  13   9  733.59   26.75
   0 -13   9  686.65   26.76
   0 -13  -9  742.54   26.69
   0  13  -9  727.22   26.25
   0 -13  -9  727.44   26.17
   0  13 -10   28.09    3.54
   0  13  10   33.74    3.62
   0  13 -10   34.82    3.57
   0  13  10   34.52    3.69
   0 -13  10   32.04    3.74
   0 -13 -10   31.69    3.58
   0 -13  10   41.16    3.87
   0 -13 -10   29.05    3.17
   0  13 -10   29.73    3.27
   0 -13  10   32.77    2.90
   0 -13 -11   89.77    5.07
   0 -13  11   84.46    5.44
   0  13 -11   91.91    5.37
   0  13  11   82.40    5.48
   0 -13  11   86.84    5.87
   0 -13 -11   87.64    5.44
   0  13 -11   79.33    4.90
   0  13 -11   77.30    5.37
   0 -13  11   84.69    4.66
   0 -13 -12    9.85    1.77
   0 -13  12   12.69    2.31
   0  13  12   11.85    2.25
   0  13 -12   15.06    2.26
   0 -13 -12   17.37    2.35
   0 -13  12    8.81    2.36
   0  13 -12   12.10    2.37
   0 -13  12   13.22    1.80
   0  13 -13  547.85   19.08
   0  13  13  520.53   19.04
   0 -13  13  531.92   19.54
   0 -13 -13  571.42   19.04
   0  13 -13  512.51   18.32
   0  13  13  536.15   19.01
   0  13  14   15.42    1.91
   0 -13 -14   15.30    1.89
   0  13 -14   20.09    2.09
   0  13  15  222.81    8.63
   0 -13 -15  226.37    8.51
   0  13 -15  247.34    8.83
   0 -14   0  108.22    6.75
   0  14   0  107.22    6.59
   0 -14   0  104.66    6.94
   0 -14  -1    2.80    2.03
   0 -14   1    2.83    2.27
   0 -14   1   -0.67    2.19
   0 -14  -1   -1.67    2.25
   0  14  -1   -0.85    1.86
   0  14   1    0.60    1.98
   0 -14   2  153.30    8.31
   0 -14  -2  158.76    8.33
   0  14  -2  162.78    8.54
   0 -14   2  152.26    8.39
   0  14   2  148.00    8.21
   0  14  -2  162.09    8.02
   0  14  -3   34.37    3.48
   0  14   3   33.20    3.83
   0  14  -3   40.33    4.12
   0 -14   3   34.36    3.88
   0 -14  -3   41.08    3.94
   0  14   3   40.44    4.33
   0 -14   3   37.47    4.08
   0  14  -4   59.91    4.24
   0  14   4   52.04    4.63
   0  14  -4   62.98    4.97
   0 -14   4   57.73    4.73
   0 -14  -4   57.85    4.64
   0  14   4   56.80    4.87
   0 -14   4   49.74    4.60
   0  14   5   11.74    2.59
   0  14   5    8.51    2.66
   0 -14  -5   11.40    2.52
   0 -14   5   12.42    2.60
   0  14  -5   12.97    2.77
   0  14  -6    1.13    1.98
   0  14   6   -0.59    1.97
   0  14   6   -0.91    2.27
   0 -14  -6    1.05    1.85
   0 -14   6    0.36    1.27
   0 -14  -7  240.52   10.22
   0  14  -7  219.83   10.23
   0  14  -7  219.62   10.30
   0  14   7  211.55   10.39
   0  14   7  228.41   10.51
   0  14  -7  231.83   10.67
   0 -14   7  206.82    9.01
   0  14   8   31.55    3.40
   0  14   8   32.47    3.47
   0 -14   8   32.89    2.76
   0  14  -8   39.23    3.74
   0  14  -8   32.10    3.38
   0  14  -8   30.88    3.51
   0 -14  -8   28.36    3.03
   0 -14  -8   34.38    3.51
   0  14   9  185.94    9.21
   0  14   9  197.96    9.32
   0  14  -9  201.54    9.46
   0  14  -9  201.34    9.07
   0  14  -9  206.17    9.28
   0 -14  -9  209.19    8.89
   0 -14  -9  202.06    9.30
   0  14  10   26.02    2.90
   0  14  10   26.21    2.91
   0  14 -10   29.87    3.12
   0  14 -10   26.98    2.67
   0  14 -10   30.95    3.06
   0 -14 -10   27.01    2.49
   0 -14 -10   30.57    2.99
   0  14  11    2.93    1.47
   0  14 -11    5.37    1.66
   0  14  11    2.84    1.64
   0 -14 -11    2.18    1.40
   0 -14 -11    3.45    1.19
   0 -14  11    0.55    1.40
   0  14 -11    2.18    1.52
   0  14 -12   94.56    4.80
   0 -14 -12   98.21    4.74
   0  14 -12   83.09    4.33
   0 -14 -13    3.48    1.08
   0  14 -13    3.07    1.12
   0 -15   0   -0.83    1.99
   0 -15   0    2.29    1.84
   0  15   0    1.15    1.72
   0  15  -1  105.97    5.96
   0  15   1  111.00    6.22
   0 -15   1  107.46    6.51
   0 -15  -1  106.51    6.49
   0  15   1  115.22    6.48
   0  15   1  113.46    6.65
   0 -15  -1  108.51    6.27
   0 -15   1  118.28    6.51
   0  15   2   43.25    3.71
   0  15  -2   46.48    3.51
   0 -15  -2   43.21    3.93
   0 -15   2   38.29    3.85
   0  15   2   39.79    3.92
   0 -15   2   36.78    3.60
   0 -15  -2   40.23    3.70
   0  15  -2   42.44    3.96
   0  15   2   43.76    3.85
   0  15  -3  499.20   19.33
   0  15  -3  486.40   18.29
   0  15   3  528.44   19.35
   0  15   3  492.37   19.46
   0 -15   3  507.26   19.31
   0 -15  -3  525.27   19.22
   0  15  -4    5.97    2.34
   0  15   4    7.00    2.11
   0  15   4   10.78    2.25
   0 -15  -4    6.96    1.87
   0 -15   4   10.65    2.24
   0  15  -5   16.35    2.63
   0  15   5   20.68    2.71
   0 -15   5   15.57    2.47
   0 -15  -5   18.65    2.44
   0  15   5   16.06    2.62
   0  15   6  189.77    9.07
   0  15   6  188.08    8.96
   0 -15  -6  210.12    8.78
   0 -15   6  207.61    9.18
   0  15  -6  208.58    9.17
   0  15  -6  193.82    9.11
   0  15   6  195.49    8.54
   0  15  -6  200.00    9.28
   0  15   7  144.68    6.41
   0  15  -7  146.10    7.00
   0  15   7  133.27    6.94
   0  15  -7  153.80    7.29
   0 -15  -7  136.03    6.95
   0  15   7  144.89    7.08
   0 -15  -7  139.79    6.58
   0  15  -7  137.03    6.99
   0  15  -8   -0.96    1.72
   0  15  -8    0.17    1.45
   0  15   8    0.60    1.40
   0  15   8    0.39    1.55
   0 -15  -8   -0.14    1.12
   0 -15  -8    0.38    1.45
   0  15  -8    2.40    1.72
   0  15  -9  139.65    6.50
   0  15  -9  143.77    6.63
   0  15   9  144.21    6.61
   0 -15  -9  148.23    6.57
   0  15  -9  136.24    6.22
   0 -15  -9  137.12    5.81
   0 -15 -10   29.36    2.37
   0  15  10   27.12    2.35
   0  15 -10   27.88    2.36
   0  15 -10   26.62    2.32
   0 -15 -11   55.61    2.85
   0  15  11   52.19    2.96
   0  15 -11   48.92    2.87
   0  15 -11   48.19    2.63
   0  16   0   75.52    4.27
   0 -16   0   90.97    4.90
   0  16   0   87.34    5.03
   0  16   0   93.92    4.86
   0 -16   0   87.75    5.03
   0  16  -1    2.58    1.14
   0  16   1    1.22    1.19
   0 -16  -1    0.52    1.40
   0 -16   1    1.26    1.41
   0  16   1   -0.94    1.64
   0  16   1    1.76    1.46
   0  16  -1    1.63    1.54
   0 -16  -1    2.80    1.64
   0  16   2   16.81    2.05
   0 -16   2   18.00    2.28
   0 -16  -2   17.88    2.08
   0  16  -2   16.22    2.41
   0  16   2   17.26    2.27
   0  16   2   14.35    1.84
   0  16  -2   13.98    2.16
   0 -16  -2   15.65    2.30
   0  16   3  157.13    6.85
   0 -16   3  151.64    6.92
   0 -16  -3  137.36    6.61
   0  16  -3  152.93    7.06
   0  16   3  143.85    6.78
   0  16  -3  160.42    7.12
   0  16  -4  223.15    9.27
   0 -16  -4  218.81    8.70
   0 -16   4  224.71    9.07
   0  16   4  206.77    8.80
   0  16  -4  198.68    8.95
   0  16   4  223.96    8.82
   0  16  -4  209.77    9.04
   0  16   5    4.09    1.41
   0  16  -5    3.15    1.48
   0 -16   5    4.85    1.00
   0 -16   5    4.20    1.37
   0 -16  -5    4.60    1.14
   0  16  -5    3.11    1.54
   0  16   5    5.16    1.33
   0  16   6    9.43    1.54
   0 -16   6    8.53    1.60
   0 -16  -6    8.03    1.21
   0  16  -6    9.71    1.69
   0  16   6    6.95    1.21
   0  16  -6    9.22    1.69
   0  16  -6    9.79    1.78
   0  16  -7   30.76    2.48
   0  16  -7   29.36    2.44
   0  16   7   29.42    2.35
   0 -16  -7   30.90    2.38
   0  16  -7   31.51    2.35
   0 -16   7   33.40    2.40
   0  16  -8  424.48   14.40
   0 -16  -8  417.27   14.29
   0  16   8  395.56   14.23
   0 -16   8  403.76   14.26
   0  16  -8  381.76   14.25
   0 -16  -9    9.58    1.04
   0  16  -9   10.50    1.11
   0  16   9   11.46    1.15
   0  16  -9    9.42    1.10
   0 -17   0    0.08    0.71
   0  17   0    0.33    1.00
   0 -17  -1    1.92    0.74
   0 -17   1    1.12    0.74
   0  17  -1    3.09    1.11
   0  17   1    1.75    0.93
   0  17  -1    1.00    0.78
   0 -17   2    0.34    0.70
   0  17  -2    0.91    0.95
   0  17  -2   -0.09    0.78
   0  17   2    1.09    0.90
   0  17  -3   33.09    2.17
   0 -17   3   33.26    1.95
   0  17  -3   29.52    2.03
   0  17  -3   34.80    2.23
   0  17   3   30.32    1.85
   0  17  -4    0.75    0.73
   0  17  -4    0.79    0.79
   0 -17   4    0.14    0.55
   0  17  -4   -0.09    0.75
  -1   0   0    0.29    0.74
  -1   0   0    0.31    0.83
  -1   0   1  185.90    8.20
   1   0   1  192.01    6.95
   1   0   1  191.74    6.42
  -1   0   1  180.05    6.44
   1   0   1  178.36    6.84
  -1   0  -1  191.75    8.15
   1   0   1  185.38    6.40
   1   0  -1  175.23    5.90
   1   0  -2 3311.51  104.19
   1   0   2 3335.92  103.04
   1   0  -2 3067.32  102.79
  -1   0  -2 3176.66  102.84
  -1   0   2 3152.33  102.96
   1   0   2 3308.09  104.18
   1   0   2 3295.30  103.70
   1   0   2 3265.68  104.21
   1   0  -2 3130.70  102.24
   1   0  -2 3173.05  102.47
   1   0   2 3285.87  103.51
  -1   0   2 3096.63  103.70
   1   0   2 3202.46  102.97
  -1   0   2 3241.43  104.99
  -1   0   3 3324.38  109.56
  -1   0   3 3484.96  111.26
   1   0   3 3367.74  112.40
   1   0   3 3524.45  111.92
   1   0   3 3565.78  111.08
   1   0  -3 3404.34  112.48
   1   0  -3 3329.65  111.04
  -1   0   3 3557.59  111.14
  -1   0  -3 3394.47  110.49
   1   0   3 3385.91  111.34
  -1   0   3 3479.91  112.17
   1   0   3 3453.26  112.29
   1   0   3 3621.50  111.80
   1   0   3 3509.07  111.84
   1   0   4  250.34   11.39
  -1   0   4  250.16   11.62
  -1   0  -4  262.33   11.05
  -1   0   4  263.20   10.72
  -1   0  -4  251.15   10.36
  -1   0   4  245.52   10.72
  -1   0  -4  264.24   10.85
   1   0   4  255.42   11.19
  -1   0   4  248.84   11.64
  -1   0   4  253.10   11.21
   1   0   4  269.35   11.30
   1   0   4  244.19   11.53
   1   0  -4  250.77   10.87
   1   0  -4  260.59   12.02
  -1   0  -4  250.09   11.90
   1   0   4  231.18   11.68
  -1   0   4  257.17   10.94
  -1   0  -5 1328.01   45.07
  -1   0   5 1323.14   44.44
   1   0   5 1294.21   46.21
  -1   0  -5 1250.68   44.17
   1   0  -5 1313.05   44.83
   1   0  -5 1296.87   46.16
   1   0   5 1257.00   45.15
  -1   0   5 1288.15   45.88
   1   0   5 1268.61   45.00
  -1   0   5 1305.37   45.21
   1   0   5 1272.41   45.60
  -1   0  -5 1284.45   43.58
  -1   0   5 1249.03   43.60
  -1   0   5 1272.59   45.76
   1   0   5 1268.72   45.55
   1   0   5 1305.31   46.10
  -1   0   5 1317.90   44.95
  -1   0  -6 2169.35   71.96
  -1   0  -6 2171.45   71.17
   1   0   6 2063.71   72.93
  -1   0   6 2130.28   71.15
   1   0  -6 2117.27   71.63
   1   0  -6 2172.02   73.17
  -1   0   6 2176.58   73.02
   1   0   6 2063.56   72.03
   1   0   6 2110.75   71.89
  -1   0   6 2188.85   72.11
   1   0   6 2052.08   72.42
  -1   0  -6 2055.31   68.95
  -1   0   6 1954.33   68.92
   1   0   6 2088.56   72.87
  -1   0   6 2125.98   71.73
  -1   0   6 2119.22   72.92
   1   0   6 2147.28   72.51
  -1   0   7   82.03    6.18
  -1   0  -7   70.29    5.84
   1   0   7   56.85    6.21
  -1   0   7   78.29    6.43
   1   0   7   70.28    6.35
   1   0   7   73.63    6.34
   1   0   7   71.06    6.44
  -1   0   7   60.60    6.43
   1   0  -7   74.14    6.26
   1   0  -7   76.34    6.96
  -1   0   7   65.50    6.07
   1   0   7   66.70    6.82
  -1   0  -7   79.66    6.51
   1   0   7   69.53    6.70
  -1   0   7   74.53    6.87
   1   0   8   -1.16    2.26
   1   0   8    2.15    2.72
  -1   0   8   -0.55    2.31
   1   0   8    1.29    3.22
  -1   0   8   -1.08    2.35
  -1   0   8   -0.47    2.13
  -1   0  -8    0.98    1.97
   1   0  -8   -0.53    2.40
  -1   0  -8   -0.55    2.38
   1   0  -8    1.31    2.97
  -1   0   8   -0.64    2.88
   1   0   8   -0.61    2.72
   1   0   8    4.06    2.62
  -1   0   8    3.23    3.10
   1   0   9  566.70   25.43
  -1   0   9  542.42   19.69
   1   0   9  530.95   19.67
  -1   0   9  571.84   24.97
   1   0   9  497.51   25.38
   1   0  -9  603.94   25.27
   1   0  -9  558.25   26.04
  -1   0  -9  518.61   23.90
  -1   0   9  533.31   23.83
   1   0   9  566.93   24.90
  -1   0   9  536.08   25.68
   1   0   9  541.30   25.53
  -1   0   9  538.46   24.70
   1   0   9  546.84   24.99
   1   0  10  985.97   41.48
  -1   0  10 1013.20   34.79
   1   0  10  981.49   34.71
  -1   0  10 1046.60   41.61
   1   0  10 1020.75   42.56
   1   0 -10 1011.11   42.37
   1   0  10 1036.73   41.35
  -1   0  10 1029.96   39.97
  -1   0 -10  977.90   40.03
   1   0  10  992.42   41.98
   1   0  10  992.86   41.09
  -1   0  10 1010.88   40.98
   1   0  11   45.98    7.22
  -1   0  11   50.54    6.57
  -1   0 -11   64.06    7.36
  -1   0  11   69.46    4.57
   1   0  11   61.17    4.34
   1   0 -11   58.09    8.25
  -1   0 -11   53.63    7.11
  -1   0  11   65.20    8.12
   1   0  11   67.51    8.57
   1   0  11   55.88    7.86
  -1   0  11   62.16    7.60
   1   0  11   47.43    7.06
  -1   0  12    9.63    4.55
   1   0  12    6.51    4.26
  -1   0 -12   12.55    4.73
   1   0 -12    8.87    4.24
  -1   0  12    8.59    3.55
   1   0  12    9.70    4.12
  -1   0  12   13.93    2.46
   1   0  12   13.66    2.56
   1   0  12    8.61    4.35
   1   0  12   10.25    4.35
  -1   0 -12   15.54    4.66
  -1   0  12   17.07    4.13
   1   0  12    6.99    3.93
   1   0 -13  793.03   38.29
  -1   0 -13  747.91   36.11
  -1   0  13  799.25   36.55
   1   0  13  796.43   36.78
  -1   0  13  756.54   28.00
   1   0  13  740.54   27.88
  -1   0  13  784.93   36.71
   1   0  13  700.59   36.76
   1   0  13  762.90   36.51
  -1   0 -13  744.15   34.87
  -1   0  13  745.91   34.52
   1   0 -13  743.21   37.99
  -1   0 -13  761.87   27.78
   1   0  13  750.13   27.60
   1   0 -14    3.32    1.99
   1   0  14    2.39    3.31
  -1   0  14    1.19    3.47
  -1   0 -14    4.71    3.92
  -1   0 -14    7.57    2.22
  -1   0  14    5.97    3.44
  -1   0 -14   -1.05    3.07
   1   0 -14    1.37    4.91
  -1   0  14    9.53    4.40
   1   0  14    7.97    4.91
  -1   0  14    3.28    2.12
   1   0  14    6.22    2.22
   1   0  14    4.42    2.14
   1   0 -15  238.62   19.98
   1   0  15  243.16   18.71
  -1   0  15  236.23   17.30
  -1   0 -15  209.28   16.51
  -1   0  15  213.58   19.12
   1   0  15  251.74   19.91
   1   0  15  235.75   11.16
  -1   0  15  243.12   18.74
  -1   0  15  248.76   11.71
   1   0  15  232.17   11.50
   1   0 -15  231.48   11.24
  -1   0 -15  196.26   17.23
   1   0  15  239.14   18.52
   1   0 -15  230.12   10.92
  -1   0 -15  238.44   11.42
  -1   0  16   60.35   10.53
   1   0  16   35.28    7.96
   1   0 -16   27.29    3.81
  -1   0 -16   37.85    4.29
  -1   0  16   50.01    8.81
  -1   0 -16   34.40    7.21
  -1   0  16   38.59    3.44
   1   0  16   34.93    7.32
   1   0 -16   18.48    6.76
  -1   0  16   33.15    6.47
   1   0 -16   33.81    3.75
  -1   0 -16   36.23    4.19
   1   0  16   43.84    8.27
   1   0  16   35.68    4.24
  -1   0  16   31.34    4.01
  -1   0  17   34.11    8.18
   1   0  17   34.42    8.02
   1   0 -17   40.32    4.27
  -1   0 -17   37.05    4.34
   1   0  17   40.15    4.59
  -1   0  17   56.19    9.13
  -1   0  17   40.25    4.57
   1   0 -17   40.74    4.05
  -1   0 -17   42.62    4.48
  -1   0 -17   37.40    7.51
   1   0  17   50.73    8.82
   1   0  17   44.86    8.52
   1   0 -17   45.21    9.31
  -1   0 -18   26.19    3.87
   1   0 -18   20.44    3.29
   1   0  18   22.04    3.62
  -1   0  18   25.01    3.67
   1   0 -18   22.07    3.14
  -1   0 -18   23.08    3.57
  -1   0 -18   20.27    3.25
  -1   0 -18   20.65    3.24
  -1   0 -19 1397.50   48.49
  -1   0  19 1312.68   47.65
  -1   0 -19 1343.60   48.91
   1   0 -19 1441.63   48.58
  -1   0 -19 1489.31   48.75
   1   0 -19 1382.63   48.15
  -1   0 -19 1401.83   48.83
  -1   0  19 1444.69   49.21
   1   0  19 1466.27   49.33
  -1   0 -20  123.24    6.71
  -1   0 -20  128.38    6.75
  -1   0 -20  122.43    7.07
  -1   0 -20  116.76    6.86
   1   0 -20  102.58    6.09
  -1   0  20  116.54    7.02
   1   0  21   56.05    3.56
  -1   0  21   53.63    4.14
  -1   0 -21   49.38    3.76
  -1   0 -21   48.64    3.75
   1   0  22    0.63    0.96
  -1   0 -22    0.40    1.16
   1   0 -22    0.88    1.24
  -1   0 -22   -0.70    1.53
   1   0 -22    0.10    0.92
  -1   0 -22    0.80    1.22
   1   0 -22   -0.89    1.31
  -1   0  22   -0.36    1.28
  -1   0 -23  260.48    9.70
  -1   1  23  138.14    5.85
  -1  -1 -23  123.83    5.31
   1   1 -22  205.19    8.58
  -1  -1 -22  242.45    9.21
   1   1 -22  194.88    8.52
  -1  -1 -22  237.79    9.13
  -1  -1 -22  233.12    9.27
  -1   1  22  239.59    9.49
   1  -1  21   19.28    2.05
  -1  -1 -21   13.95    2.35
  -1  -1 -21   17.20    2.65
   1   1 -21   20.04    2.38
  -1   1  21   18.09    2.60
  -1  -1 -21   18.15    2.49
  -1  -1 -20  197.88    9.53
   1   1 -20  203.85    9.30
  -1   1  20  201.59    9.80
   1   1 -20  199.46    9.29
  -1  -1 -20  200.29    9.53
  -1  -1 -19  131.21    7.45
  -1   1  19  129.75    7.70
  -1  -1 -19  125.28    7.43
   1   1 -19  135.27    7.29
  -1  -1 -19  126.74    7.51
   1   1 -19  129.46    7.33
  -1  -1 -19  115.87    7.51
  -1   1  19  127.87    6.43
  -1  -1 -18  501.10   19.94
  -1  -1 -18  507.60   20.33
   1   1 -18  498.39   19.75
  -1   1  18  462.40   18.54
   1   1 -18  501.29   19.59
  -1  -1 -18  509.70   20.08
  -1  -1 -18  490.16   19.86
   1  -1  18  530.35   20.56
  -1   1  18  518.81   20.38
  -1   1  18  456.18   18.84
  -1  -1 -17   82.24    6.01
   1   1 -17   75.58    5.58
  -1   1  17   74.62   10.21
  -1   1  17   69.56   11.04
   1  -1  17   73.66   11.19
  -1  -1 -17   83.19    6.15
   1   1 -17   78.07    5.84
  -1  -1 -17   87.26   11.10
  -1   1  17   75.66    5.39
  -1   1  17   74.25    5.08
   1  -1  17   76.93   10.46
  -1   1  17   74.36    9.69
   1   1 -17   68.56   10.94
   1  -1  17   71.51    5.88
  -1   1  17   78.74    6.11
  -1   1  16  290.08   22.26
   1  -1  16  260.54   21.16
  -1  -1 -16  259.58   19.99
  -1  -1 -16  242.55   12.14
   1   1 -16  247.74   11.85
   1  -1  16  260.87   12.44
  -1   1  16  269.61   12.52
   1  -1  16  255.57   11.99
   1  -1  16  257.22   20.84
  -1   1  16  225.40   18.79
  -1   1  16  241.84   11.06
  -1  -1 -16  237.53   11.92
   1   1 -16  267.08   21.38
  -1   1  16  221.57   17.85
   1  -1  16  241.55   19.37
   1  -1  15   20.52    6.36
   1   1 -15    9.65    2.59
  -1  -1 -15   23.31    6.11
   1  -1  15   13.73    2.89
   1  -1  15   14.46    5.84
  -1   1  15    7.54    4.37
  -1   1  15   15.14    2.52
   1  -1  15   16.30    3.12
  -1   1  15   15.14    3.00
  -1  -1 -15   15.27    3.06
   1   1 -15   16.27    6.12
  -1  -1 -15   15.69    4.65
  -1   1  15   14.75    4.71
   1  -1  14   63.84    9.53
   1   1 -14   48.12    4.33
  -1   1  14   50.11    8.22
   1  -1  14   50.95    8.55
   1  -1  14   53.56    4.74
  -1   1  14   50.81    4.59
   1  -1  14   45.94    4.28
  -1  -1 -14   50.64    4.64
   1  -1  14   55.97    8.60
   1  -1  14   59.95    8.73
   1   1 -14   69.25   10.12
  -1  -1 -14   52.92    7.74
  -1   1  14   58.43    8.31
  -1  -1 -14   44.50    7.54
  -1  -1 -13  145.10   12.60
   1   1 -13  161.58   14.78
   1  -1  13  146.69   13.37
  -1   1  13  150.00   12.72
   1  -1  13  138.10   13.73
  -1   1  13  136.95   10.53
  -1   1  13  152.20   13.46
   1  -1  13  152.47   14.14
  -1   1  13  159.39    8.23
   1  -1  13  145.90    8.02
   1  -1  13  139.72    7.66
   1  -1  13  157.79   13.59
  -1  -1 -13  127.40   12.73
  -1  -1 -13  133.42    7.75
   1   1 -13  156.56   14.52
  -1  -1 -12  166.88   13.62
   1   1 -12  160.02   14.01
   1   1 -12  151.63   13.10
  -1   1  12  165.35    8.37
   1  -1  12  163.31    8.40
  -1   1  12  167.41   13.51
   1  -1  12  158.66   13.38
  -1  -1 -12  170.62   12.95
   1  -1  12  154.97   13.10
   1   1 -12  150.64   13.99
  -1   1  12  159.97   12.55
   1  -1  12  158.43   13.42
   1  -1  12  158.64   13.94
  -1   1  12  154.62   12.86
   1  -1  12  172.73   14.39
  -1   1  12  172.49   11.38
  -1   1  11  413.00   22.15
   1  -1  11  420.59   22.38
  -1   1  11  402.82   15.89
   1  -1  11  386.83   15.81
  -1  -1 -11  440.24   22.58
   1   1 -11  420.58   22.26
   1   1 -11  393.98   22.91
  -1   1  11  427.70   23.19
   1  -1  11  458.74   23.80
  -1   1  11  413.90   21.79
   1  -1  11  382.95   21.79
  -1  -1 -11  377.16   20.89
  -1   1  11  401.14   21.17
   1  -1  11  370.58   21.37
  -1   1  10  315.65   18.80
   1  -1  10  324.70   19.08
   1  -1  10  354.19   13.92
  -1   1  10  347.99   13.86
  -1  -1 -10  373.88   19.66
   1   1 -10  378.27   20.75
   1   1 -10  343.88   19.08
  -1   1  10  375.84   20.32
   1  -1  10  370.19   20.17
   1  -1  10  348.86   20.07
  -1   1  10  359.28   19.10
   1  -1  10  354.61   19.23
  -1   1  10  355.07   18.81
   1  -1  10  346.98   19.40
  -1  -1 -10  332.03   18.11
  -1   1   9  304.15   16.96
   1  -1   9  332.80   17.56
   1  -1   9  290.72   16.85
  -1  -1  -9  333.84   17.44
  -1   1   9  311.42   17.62
   1  -1   9  345.03   18.02
  -1   1   9  318.59   16.55
  -1  -1  -9  310.58   16.41
   1   1  -9  308.28   16.83
   1   1  -9  291.32   17.80
   1  -1   9  292.41   17.33
  -1   1   9  319.14   16.76
  -1   1   9  320.73   12.44
   1  -1   9  312.85   12.39
   1   1  -8  264.80   14.92
   1   1  -8  244.99   13.82
  -1  -1  -8  248.98   13.84
  -1   1   8  249.89   14.41
   1  -1   8  244.25   14.38
  -1   1   8  252.19   13.50
   1  -1   8  242.64   13.85
   1  -1   8  226.25   13.68
  -1   1   8  238.34   13.88
  -1   1   8  223.41   13.98
   1  -1   8  224.99   13.66
  -1   1   8  219.20   12.88
  -1  -1  -8  252.72   13.27
  -1   1   8  250.44   14.29
   1  -1   8  249.36   14.20
   1   1  -7  651.65   26.82
   1   1  -7  628.69   25.49
  -1  -1  -7  623.04   25.50
  -1   1   7  628.65   26.14
   1  -1   7  614.41   26.17
  -1   1   7  601.24   24.92
  -1   1   7  568.26   21.79
   1  -1   7  578.50   25.41
  -1   1   7  621.89   25.86
   1  -1   7  586.20   25.53
   1  -1   7  587.05   25.56
  -1   1   7  652.74   26.57
  -1  -1  -7  645.26   24.96
  -1   1   7  620.02   25.07
   1  -1   7  622.72   25.87
  -1   1   7  646.79   26.22
  -1  -1  -6 5255.73  170.81
  -1   1   6 5164.72  171.34
   1  -1   6 5185.08  171.49
  -1   1   6 5328.73  170.35
  -1   1   6 5298.38  171.36
   1  -1   6 5341.49  171.12
   1   1  -6 4986.02  171.96
   1   1  -6 5107.52  170.47
   1  -1   6 5182.98  170.92
  -1   1   6 4939.74  171.44
  -1   1   6 5312.62  171.07
   1  -1   6 5107.47  170.84
   1  -1   6 5149.98  171.32
  -1   1   6 5365.56  170.43
  -1  -1  -6 5177.78  169.87
   1  -1   5 1504.53   52.85
   1  -1   5 1513.38   53.29
  -1  -1  -5 1556.25   52.76
  -1   1   5 1495.48   53.07
   1  -1   5 1530.04   53.36
  -1   1   5 1471.51   51.93
   1  -1   5 1579.76   52.95
  -1   1   5 1565.67   53.19
  -1   1   5 1491.91   50.87
   1   1  -5 1569.56   53.96
   1  -1   5 1494.12   52.24
   1   1  -5 1503.92   52.48
  -1   1   5 1486.74   53.30
  -1  -1  -5 1492.30   51.81
  -1   1   5 1535.91   52.45
  -1   1   4 1769.06   58.41
  -1  -1  -4 1748.21   59.94
  -1   1   4 1772.56   60.36
  -1   1   4 1756.69   59.26
   1  -1   4 1741.38   60.64
  -1   1   4 1800.78   60.25
   1  -1   4 1798.99   60.04
  -1  -1  -4 1768.00   61.15
   1  -1   4 1779.39   60.40
  -1   1   4 1798.50   59.87
  -1  -1  -4 1792.04   59.22
   1   1  -4 1697.41   59.80
   1  -1   4 1821.73   59.88
  -1  -1  -3 3234.33  106.25
  -1   1   3 3349.24  107.27
   1  -1   3 3190.48  107.10
  -1   1   3 3289.32  107.84
  -1   1   3 3259.90  105.77
  -1   1   3 3246.77  107.25
   1  -1   3 3356.25  107.63
  -1   1   3 3296.15  106.27
   1  -1   3 3262.89  106.90
  -1   1   3 3278.40  107.16
  -1  -1  -3 3354.81  108.17
  -1  -1  -3 3180.11  107.15
   1  -1   3 3237.26  108.10
   1  -1   3 3190.33  107.69
  -1  -1  -3 3377.93  107.16
   1   1  -3 3301.57  107.02
   1  -1   3 3405.53  107.28
  -1  -1  -2 8400.29  270.90
  -1  -1  -2 8313.43  272.47
   1  -1   2 8283.64  271.45
  -1   1   2 8183.42  271.55
   1  -1   2 8558.01  271.83
  -1   1   2 8314.70  270.47
   1   1  -2 8402.40  271.65
   1  -1   2 8934.02  272.10
  -1  -1  -2 8762.27  271.74
   1  -1   2 8645.40  272.51
  -1  -1  -2 8721.36  272.62
   1   1  -2 8440.82  270.20
  -1   1   2 8715.01  272.69
  -1   1   2 8548.77  270.75
  -1  -1  -2 8564.77  272.36
  -1   1   2 8313.08  271.35
   1  -1   2 8604.31  271.17
   1   1  -1 2054.97   66.53
  -1   1   1 2128.70   66.99
  -1   1   1 2085.86   68.46
   1  -1   1 2033.27   66.54
  -1   1   1 2068.46   67.94
   1  -1   1 2159.31   67.00
  -1   1   1 2024.81   66.92
  -1  -1  -1 2000.04   68.60
  -1   1   1 2000.66   66.42
  -1  -1  -1 2081.35   67.50
  -1  -1  -1 2009.67   68.43
   1  -1   1 2058.79   66.94
   1  -1   1 2106.37   67.86
   1  -1   0   80.07    3.40
   1   1   0   84.43    3.67
   1  -1   0   85.03    4.05
   1   1   0   84.63    3.30
  -1   1   0   82.23    5.05
  -1   1   0   85.80    4.65
  -1  -1   0   88.90    3.81
  -1  -1   0   87.18    5.28
  -1  -1   0   80.66    5.12
  -1   1   0   80.30    3.75
   1   1   0   80.54    3.82
  -1   1   0   83.47    3.38
  -1   1  -1 2089.56   66.47
   1  -1  -1 2026.73   65.19
  -1   1  -1 1926.02   65.13
  -1  -1   1 1961.48   66.49
   1   1   1 1992.21   65.08
  -1  -1   1 1994.46   65.14
  -1  -1   1 2039.48   66.69
   1   1   1 1967.51   64.13
   1   1   1 2031.40   64.85
   1  -1  -1 2020.99   65.79
   1   1   1 2016.87   65.47
  -1   1  -1 2046.22   66.16
   1  -1  -2 8552.08  267.83
   1   1   2 8185.40  267.42
  -1  -1   2 8240.16  267.70
   1   1   2 8259.71  266.04
  -1  -1   2 8494.57  266.12
   1   1   2 8411.57  266.79
  -1  -1   2 8494.59  267.16
  -1   1  -2 8286.14  267.50
  -1   1  -2 8004.88  268.01
   1   1   2 8311.37  266.91
   1  -1  -2 8567.18  267.27
  -1  -1   2 8380.23  266.90
  -1   1  -2 8018.50  265.88
  -1   1  -2 8278.99  267.32
   1   1   2 8041.95  267.48
   1  -1  -2 8805.83  266.66
  -1  -1   3 3194.03  104.15
  -1  -1   3 3066.35  104.14
   1   1   3 3166.10  103.90
   1  -1  -3 3170.49  104.80
  -1  -1   3 3165.19  102.15
   1   1   3 3098.83  104.33
   1   1   3 3232.98  103.07
  -1  -1   3 3182.51  103.04
   1   1   3 3204.04  103.77
  -1   1  -3 3129.28  102.95
   1  -1  -3 3188.49  104.31
  -1   1  -3 3205.12  104.34
   1  -1  -3 3159.73  103.32
   1   1   3 3166.39  104.21
   1  -1  -3 3232.17  102.96
  -1  -1   3 3122.01  103.78
   1   1   3 3248.14  104.77
  -1  -1   4 1851.27   62.04
   1   1   4 1740.54   61.15
  -1  -1   4 1864.75   59.95
   1   1   4 1779.27   62.03
   1  -1  -4 1779.77   62.45
  -1  -1   4 1825.35   60.77
   1   1   4 1846.54   60.84
   1   1   4 1743.31   61.35
  -1   1  -4 1828.34   60.80
   1  -1  -4 1763.13   62.10
  -1   1  -4 1878.63   62.29
   1   1   4 1779.25   61.65
  -1  -1   4 1877.51   61.53
   1   1   4 1738.97   62.21
   1   1   4 1904.26   62.12
   1  -1  -4 1779.59   60.93
   1  -1  -4 1848.97   60.40
   1   1   5 1404.98   49.68
  -1  -1   5 1365.14   50.33
   1   1   5 1405.12   49.10
   1  -1  -5 1465.36   51.07
  -1  -1   5 1398.00   48.21
   1   1   5 1412.95   50.45
   1   1   5 1430.86   49.76
  -1  -1   5 1423.13   49.12
   1  -1  -5 1458.26   50.58
  -1   1  -5 1454.64   49.29
  -1   1  -5 1453.65   50.67
   1   1   5 1373.55   50.11
  -1  -1   5 1431.69   49.70
   1   1   5 1388.41   50.74
   1   1   5 1424.91   50.23
   1  -1  -5 1471.59   49.44
  -1  -1   6 4803.61  158.58
   1   1   6 4887.59  157.83
   1   1   6 4764.09  158.30
   1   1   6 4797.85  157.20
   1   1   6 4643.32  158.63
   1  -1  -6 4666.22  159.13
  -1  -1   6 4846.23  156.18
  -1  -1   6 4815.59  157.11
   1   1   6 4684.96  157.59
  -1   1  -6 4779.23  157.24
   1  -1  -6 4727.37  158.70
   1   1   6 4871.15  158.49
   1  -1  -6 4841.83  157.52
   1   1   6 4738.45  158.75
  -1  -1   6 4867.82  157.81
  -1  -1   7  553.94   24.05
   1   1   7  543.38   23.29
   1   1   7  533.83   23.79
   1   1   7  550.35   23.69
   1  -1  -7  551.04   24.52
  -1  -1   7  556.53   21.92
   1   1   7  551.17   22.74
  -1  -1   7  545.86   22.82
   1   1   7  536.97   23.27
  -1   1  -7  596.07   23.26
   1  -1  -7  560.68   24.12
   1   1   7  549.22   23.76
  -1   1  -7  497.13   19.43
  -1  -1   7  579.23   23.44
   1   1   7  511.78   23.81
   1   1   8  248.06   14.79
  -1   1  -8  280.38   14.53
   1  -1  -8  278.36   15.55
   1   1   8  258.07   14.54
  -1  -1   8  264.15   15.36
   1   1   8  272.84   15.77
  -1  -1   8  275.59   14.66
   1   1   8  268.94   14.96
  -1  -1   8  237.77   12.89
   1  -1  -8  265.46   15.43
   1   1   8  277.53   14.53
   1   1   8  241.98   14.11
  -1  -1   8  290.31   14.40
   1   1   8  254.96   14.89
   1  -1  -9  310.31   17.45
  -1  -1   9  304.14   16.21
   1   1   9  291.94   16.43
   1   1   9  283.61   11.82
  -1  -1   9  304.03   11.92
   1   1   9  292.99   16.70
   1   1   9  297.80   17.40
  -1  -1   9  295.54   16.54
   1   1   9  318.89   17.37
  -1  -1   9  290.05   15.12
  -1   1  -9  301.64   16.29
   1   1   9  321.20   17.54
  -1  -1  10  291.41   16.42
   1   1  10  292.78   16.98
   1   1  10  260.07   11.53
  -1  -1  10  295.72   11.84
  -1  -1  10  309.00   15.93
  -1   1 -10  304.19   16.35
  -1  -1  10  305.05   17.30
   1   1  10  274.54   17.31
   1   1  10  265.47   16.61
  -1   1 -10  279.84   16.56
   1  -1 -10  286.63   17.67
   1   1  10  283.65   17.63
  -1  -1  11  443.77   22.95
   1   1  11  473.91   23.84
   1   1  11  460.70   17.42
  -1  -1  11  442.69   17.33
  -1   1 -11  465.22   22.92
  -1  -1  11  409.72   21.46
  -1   1 -11  483.51   24.04
   1   1  11  392.37   23.53
  -1  -1  11  459.35   23.98
   1   1  11  437.15   23.89
   1   1  11  446.50   24.53
  -1  -1  12  144.67   13.37
  -1  -1  12  114.61   10.19
  -1   1 -12  125.34   11.10
   1   1  12  138.49   12.29
  -1  -1  12  124.33   11.37
   1   1  12  136.28    7.33
  -1  -1  12  128.81    7.25
   1   1  12  120.96   12.17
  -1  -1  12  154.02   12.90
   1   1  12  111.49   11.59
   1   1  12  146.85   12.76
   1   1  13  145.76   13.65
   1   1  13  135.73   13.58
  -1  -1  13  159.31   14.80
   1  -1 -13  152.91   14.15
  -1   1 -13  162.14   13.62
  -1   1 -13  150.03    8.05
  -1  -1  13  148.71   13.54
  -1  -1  13  152.56    8.03
   1   1  13  148.47    7.80
   1   1  13  131.10   12.72
  -1  -1  13  128.34   12.62
   1   1  13  152.40    8.12
  -1  -1  13  157.73    8.31
   1  -1 -13  149.45   14.58
  -1  -1  13  138.68   11.72
  -1   1 -13  140.97   12.49
  -1   1 -14   38.93    7.03
   1   1  14   53.34    8.51
  -1  -1  14   43.01    6.79
   1  -1 -14   41.47    8.21
  -1  -1  14   50.56    8.73
   1   1  14   43.03    7.89
   1  -1 -14   49.27    4.16
  -1   1 -14   47.41    4.32
  -1   1 -14   51.64    8.17
   1  -1 -14   43.37    8.24
   1   1  14   67.42    9.91
  -1  -1  14   55.00    8.46
   1   1  14   37.41    7.62
   1  -1 -14   41.33    4.12
  -1  -1  14   49.19    8.09
  -1  -1  14   50.31    4.63
   1   1  14   44.53    4.42
   1  -1 -15    5.82    2.39
  -1  -1  15   19.87    5.87
  -1  -1  15    4.98    4.31
   1   1  15    7.85    4.69
   1   1  15    5.22    4.19
   1  -1 -15    7.40    4.93
  -1  -1  15    9.98    3.92
  -1   1 -15   14.51    4.62
  -1   1 -15    7.73    2.54
   1  -1 -15    9.44    2.30
  -1  -1  15   11.36    2.89
   1   1  15   13.71    3.00
   1  -1 -15    7.29    4.48
  -1   1 -15    7.54    4.19
  -1  -1  15    4.55    4.66
  -1  -1  16  283.37   20.75
  -1  -1  16  264.03   12.44
   1   1  16  269.43   12.61
   1  -1 -16  224.81   19.87
   1   1  16  261.74   19.95
  -1   1 -16  238.72   12.00
   1  -1 -16  277.44   11.96
   1   1  16  238.42   19.70
  -1   1 -16  224.81   18.57
   1  -1 -16  247.84   12.05
  -1   1 -16  242.46   12.27
   1   1  16  265.26   21.40
  -1  -1  16  243.03   20.98
   1  -1 -17   79.20    5.89
  -1   1 -17   77.58    6.08
   1   1  17   83.35    6.15
  -1  -1  17   71.34    5.92
  -1   1 -17   86.42   11.03
  -1   1 -17   83.93    6.10
   1  -1 -17   82.70    5.54
   1   1  17   59.30   10.39
  -1  -1  17   86.40   12.39
   1   1  17   65.52   10.24
   1   1  17   82.77   11.77
   1  -1 -17   82.24   11.73
   1   1  17   74.57   10.66
   1   1  18  512.17   20.71
  -1  -1  18  512.99   20.66
   1  -1 -18  507.53   20.19
  -1   1 -18  496.88   20.50
  -1   1 -18  523.27   20.05
   1  -1 -18  481.36   19.50
  -1   1 -18  510.06   20.49
  -1   1 -18  502.22   19.87
   1   1  19  118.96    7.62
  -1   1 -19  132.06    7.27
  -1   1 -19  123.10    7.63
  -1  -1  19  130.81    7.84
  -1   1 -19  132.81    7.66
   1  -1 -19  133.64    7.07
  -1   1 -19  133.73    7.28
  -1   1 -20  219.57    9.73
   1   1  20  218.12   10.37
  -1   1 -20  218.80    9.75
  -1   1 -20  219.69   10.40
  -1  -1  20  212.98    9.37
   1   1  20  204.81    9.50
  -1  -1  20  223.33   10.47
  -1   1 -20  216.28   10.24
  -1   1 -21   23.80    2.43
  -1   1 -21   22.99    2.51
  -1   1 -21   21.84    2.84
  -1  -1  21   21.43    2.70
   1   1  21   20.50    2.36
   1  -1 -21   18.31    2.17
   1  -1 -22  240.23    9.83
   1   1  22  245.52    9.41
  -1  -1  22  255.41   10.11
  -1   1 -22  255.75   10.17
   1  -1 -22  240.00    9.82
  -1   1 -23  133.89    4.80
  -1  -1  23  136.75    5.00
  -1  -2 -23   60.50    3.03
  -1  -2 -23   68.55    3.02
  -1  -2 -23   60.30    3.06
  -1  -2 -22  268.38   10.79
  -1  -2 -22  271.13   10.80
  -1  -2 -22  287.00   10.78
  -1   2  22  275.07   11.00
  -1   2  21   43.40    3.60
  -1  -2 -21   44.94    3.67
  -1  -2 -21   37.37    3.45
  -1  -2 -21   43.88    3.56
   1   2 -21   39.04    3.23
  -1  -2 -20   46.77    4.24
  -1   2  20   49.57    4.28
  -1  -2 -20   52.45    4.33
   1   2 -20   51.27    4.00
  -1  -2 -20   48.81    4.23
   1   2 -20   51.52    4.04
   1   2 -19  177.21    8.59
  -1  -2 -19  161.30    8.77
  -1  -2 -19  168.77    8.88
  -1   2  19  159.53    8.73
  -1   2  19  159.32    7.75
   1   2 -19  154.46    8.29
   1   2 -18   56.29    4.72
  -1   2  18   53.09    4.20
  -1  -2 -18   51.48    4.83
  -1  -2 -18   53.67    4.85
  -1   2  18   57.39    5.11
   1  -2  18   52.86    4.27
  -1  -2 -18   46.41    4.74
   1   2 -18   52.38    4.66
   1  -2  17   51.67    4.74
  -1   2  17   46.47    8.36
   1  -2  17   62.36   10.33
  -1  -2 -17   62.54    5.22
   1  -2  17   50.94    4.39
   1  -2  17   53.28    9.54
  -1   2  17   62.83   10.45
   1   2 -17   59.52    4.96
  -1  -2 -17   59.14    5.16
  -1   2  17   54.67    5.20
   1  -2  17   56.26    5.12
   1  -2  17   44.08    8.52
  -1   2  17   60.50    4.61
  -1  -2 -17   63.86    9.92
   1   2 -17   60.49   10.18
   1  -2  17   32.52    7.12
   1   2 -17   45.19    8.92
  -1   2  17   56.39    9.06
  -1  -2 -16   95.73   11.84
  -1   2  16   69.52    9.88
   1  -2  16   89.23   12.27
  -1  -2 -16   84.09    6.38
   1   2 -16   83.05    6.01
  -1   2  16   85.92    5.69
   1  -2  16   89.44    6.21
  -1  -2 -16   78.26    6.02
  -1   2  16   82.13    5.60
   1  -2  16   99.32   12.53
  -1   2  16   88.29    6.32
   1  -2  16   83.34    6.29
  -1   2  16   98.88   11.58
   1   2 -16   66.78   10.78
   1  -2  15  122.01   13.79
  -1   2  15  110.01   12.09
  -1  -2 -15  103.36    7.19
   1   2 -15  121.11    7.22
  -1  -2 -15  114.57   13.00
  -1   2  15  110.38    6.67
  -1   2  15  115.02   12.38
   1  -2  15  118.41   12.80
   1   2 -15  112.51   13.63
  -1  -2 -15  116.20   11.99
  -1   2  15  123.51    7.52
   1  -2  15  119.17    7.54
   1  -2  15  120.30    7.15
  -1   2  15  107.69    6.59
   1  -2  15  124.90   13.93
  -1  -2 -15  109.46    7.20
   1   2 -14  124.75    7.32
  -1  -2 -14  118.56   12.85
  -1  -2 -14  125.06    7.47
  -1   2  14  136.82    7.68
   1  -2  14  122.60    7.51
   1  -2  14  122.85    7.22
  -1   2  14  117.24    6.78
  -1   2  14  110.39   11.73
   1  -2  14  119.00   12.42
   1   2 -14  120.09   13.73
  -1  -2 -14  113.75   11.75
  -1   2  14  114.15   12.11
   1  -2  14  119.10   13.22
   1  -2  14  116.43   13.37
   1   2 -13  136.80   13.18
  -1   2  13  141.86   12.61
   1  -2  13  116.23   12.83
   1  -2  13  125.24   12.92
   1   2 -13  128.67    7.33
  -1  -2 -13  122.26   12.35
  -1  -2 -13  124.62    7.28
  -1   2  13  116.42   12.75
  -1   2  13  117.93   11.77
   1  -2  13  140.80   13.01
   1  -2  13  141.67   12.94
  -1  -2 -13  128.56   11.86
   1  -2  13  128.49    7.22
  -1   2  13  119.91   10.15
  -1   2  13  136.40    7.57
   1  -2  13  135.24    7.64
   1  -2  12   51.10    8.59
  -1   2  12   59.27    6.79
  -1   2  12   73.94    9.72
  -1   2  12   70.99    4.95
   1  -2  12   68.82    4.96
   1  -2  12   62.92    8.94
  -1   2  12   65.17    8.18
  -1  -2 -12   76.44    8.71
  -1   2  12   79.70    8.84
   1  -2  12   64.38    8.50
   1  -2  12   61.68    8.20
   1   2 -12   64.12    8.52
  -1  -2 -12   64.06    8.74
  -1   2  11   32.85    4.72
   1  -2  11   24.28    5.25
  -1  -2 -11   26.07    5.00
   1  -2  11   25.98    5.68
  -1   2  11   25.45    5.49
  -1   2  11   27.68    3.06
   1  -2  11   21.79    2.85
  -1   2  11   35.69    6.40
  -1   2  11   29.31    5.42
   1  -2  11   32.94    6.44
   1  -2  11   34.24    6.69
   1   2 -11   15.50    5.12
  -1  -2 -11   24.86    5.44
   1   2 -11   21.74    5.55
   1  -2  10  138.49   11.15
   1  -2  10  138.00   11.67
  -1  -2 -10  150.47   11.78
  -1   2  10  147.75   12.04
   1  -2  10  124.62    6.73
  -1   2  10  136.82    6.78
  -1   2  10  119.88   11.06
  -1   2  10  132.05   10.58
   1  -2  10  123.10   11.03
  -1   2  10  129.63   10.49
  -1  -2 -10  143.38   10.76
   1  -2  10  132.86   11.16
   1   2 -10  125.38   10.76
   1   2 -10  122.50   11.26
  -1   2  10  123.95    9.26
   1  -2   9  642.67   27.76
   1  -2   9  622.86   28.17
  -1  -2  -9  601.35   27.38
  -1   2   9  612.02   27.93
   1  -2   9  590.68   21.54
  -1   2   9  576.65   21.46
  -1   2   9  572.45   27.84
  -1   2   9  598.88   24.94
   1   2  -9  578.39   28.17
   1   2  -9  583.81   27.02
  -1   2   9  625.61   26.81
   1  -2   9  585.17   27.66
  -1  -2  -9  582.83   26.40
   1  -2   9  613.71   27.71
  -1   2   9  640.25   27.52
   1  -2   8   49.38    6.26
  -1   2   8   49.30    4.90
   1  -2   8   54.70    6.56
   1  -2   8   44.26    5.57
   1  -2   8   50.20    6.28
  -1  -2  -8   50.22    5.55
  -1   2   8   43.83    5.48
  -1   2   8   53.43    6.41
  -1   2   8   56.63    6.62
  -1   2   8   51.45    5.79
   1  -2   8   54.66    6.49
  -1  -2  -8   41.04    5.57
   1   2  -8   36.97    5.65
   1   2  -8   46.77    5.84
  -1   2   7 1702.31   63.88
   1  -2   7 1799.97   64.00
  -1  -2  -7 1816.36   63.55
   1   2  -7 1771.44   64.56
   1   2  -7 1743.43   63.29
   1  -2   7 1783.90   63.18
  -1   2   7 1815.60   64.09
  -1   2   7 1797.18   63.98
  -1   2   7 1778.68   62.55
   1  -2   7 1808.42   64.21
  -1   2   7 1819.55   63.18
  -1  -2  -7 1783.58   62.64
   1  -2   7 1752.52   63.35
   1  -2   7 1752.57   63.70
  -1   2   7 1725.87   61.21
   1  -2   6   21.26    4.04
  -1   2   6   28.27    3.40
  -1   2   6   27.52    4.24
   1  -2   6   21.04    3.61
  -1   2   6   31.06    4.50
   1  -2   6   29.33    4.44
  -1   2   6   21.83    3.66
  -1   2   6   27.35    4.05
  -1  -2  -6   39.47    4.32
   1  -2   6   30.52    4.38
   1  -2   6   29.27    4.50
  -1  -2  -6   27.23    4.09
   1   2  -6   30.82    4.22
   1  -2   5 1382.81   48.42
  -1  -2  -5 1388.82   48.26
   1   2  -5 1325.91   47.96
   1  -2   5 1368.74   48.00
  -1   2   5 1330.11   47.99
  -1   2   5 1352.52   48.31
  -1   2   5 1321.98   47.01
   1  -2   5 1318.62   48.22
  -1  -2  -5 1349.75   47.27
  -1   2   5 1394.66   48.17
   1  -2   5 1354.35   48.65
   1  -2   5 1335.63   48.35
  -1   2   5 1345.69   46.52
   1  -2   4  866.97   31.95
  -1  -2  -4  884.04   31.98
   1   2  -4  835.18   31.78
   1  -2   4  921.41   32.13
  -1  -2  -4  845.00   32.65
  -1   2   4  912.37   31.77
  -1   2   4  873.92   31.98
   1  -2   4  875.00   31.97
  -1   2   4  853.53   30.69
  -1  -2  -4  892.34   31.24
  -1   2   4  887.15   31.98
   1  -2   4  834.11   32.33
   1  -2   4  833.71   32.15
  -1   2   4  877.12   30.58
  -1   2   4  832.17   31.05
   1   2  -4  847.22   30.58
   1  -2   3 5901.22  194.37
  -1  -2  -3 5995.50  194.47
   1  -2   3 6071.38  194.80
   1   2  -3 5972.18  194.31
  -1   2   3 6063.44  193.94
  -1  -2  -3 5753.10  194.82
  -1   2   3 5936.88  194.33
   1   2  -3 6068.58  192.73
  -1   2   3 5811.80  193.81
   1   2  -3 5913.58  193.07
  -1   2   3 6123.11  193.32
  -1   2   3 6187.35  194.81
  -1  -2  -3 6223.35  193.78
  -1   2   3 5995.60  193.03
   1  -2   3 6037.59  194.30
   1  -2   3 5802.03  194.90
  -1  -2  -2 3160.90  100.46
   1   2  -2 3050.00   99.29
  -1   2   2 3075.95  100.37
  -1   2   2 3139.37   99.89
   1  -2   2 3114.19  101.05
   1   2  -2 3047.65  100.61
  -1  -2  -2 3109.12  100.79
  -1   2   2 3117.06   99.78
  -1  -2  -2 2997.55   98.26
   1  -2   2 3061.64  100.43
  -1   2   2 3059.97  100.42
  -1  -2  -2 2937.51  100.85
  -1  -2  -2 3041.97   99.99
   1  -2   2 3078.08  100.15
   1   2  -1 5258.82  170.11
  -1  -2  -1 5468.32  171.25
  -1   2   1 5185.27  170.57
  -1   2   1 5330.87  170.92
  -1   2   1 5454.97  169.80
  -1   2   1 5242.62  170.91
  -1   2   1 5291.16  170.70
  -1  -2  -1 5516.46  171.36
  -1  -2  -1 5462.17  170.76
   1  -2   1 5366.98  170.41
   1  -2   1 5235.64  170.53
  -1  -2  -1 5132.16  168.75
   1  -2   1 5206.39  171.55
  -1   2   1 5214.77  171.53
  -1   2   0  262.55   11.69
   1   2   0  263.12    9.80
   1  -2   0  255.77   11.70
   1   2   0  268.34    9.74
   1  -2   0  268.69   10.97
  -1  -2   0  268.80   11.35
  -1   2   0  275.82   11.44
  -1  -2   0  280.69    9.92
  -1   2   0  270.13   10.17
  -1  -2   0  265.50   11.02
  -1  -2   0  260.95   11.57
   1   2   0  283.75   11.03
  -1   2   0  275.23   11.26
  -1   2  -1 5254.21  173.24
   1  -2  -1 5435.79  172.03
  -1  -2   1 5186.85  172.99
  -1  -2   1 5187.48  172.25
   1  -2  -1 5252.25  172.02
  -1  -2   1 5369.11  171.69
  -1   2  -1 5489.93  171.90
  -1  -2   1 5373.78  171.22
  -1  -2   1 5153.21  172.47
   1   2   1 5301.93  172.37
  -1   2  -1 5311.83  172.90
  -1  -2   1 5303.45  172.48
  -1  -2   1 5258.60  170.81
   1   2   1 5617.59  171.72
   1  -2  -1 5437.24  172.81
   1   2   1 5332.12  170.77
  -1   2  -1 5330.38  172.95
   1  -2  -1 5497.54  172.78
  -1  -2   1 5251.12  173.29
   1  -2  -2 3297.51  106.57
   1  -2  -2 3204.73  106.47
   1   2   2 3297.36  107.36
  -1  -2   2 3222.71  104.67
   1   2   2 3328.88  105.53
  -1  -2   2 3214.07  104.57
  -1  -2   2 3347.08  105.66
   1  -2  -2 3247.92  107.26
   1   2   2 3327.58  106.42
   1   2   2 3246.26  106.66
  -1   2  -2 3293.90  107.22
  -1  -2   2 3204.39  106.72
  -1   2  -2 3160.25  106.00
  -1  -2   2 3271.19  106.94
  -1   2  -2 3277.61  106.56
   1  -2  -3 5868.10  185.91
   1  -2  -3 5825.81  185.14
  -1  -2   3 5597.66  183.09
   1   2   3 6005.96  186.49
   1   2   3 5755.92  184.77
  -1  -2   3 5620.50  183.89
  -1  -2   3 5772.24  184.92
   1  -2  -3 5642.70  186.56
  -1  -2   3 5618.10  182.95
   1   2   3 5787.21  185.66
   1   2   3 5822.19  185.78
  -1  -2   3 5979.17  185.88
  -1  -2   3 5752.93  186.12
  -1   2  -3 5771.52  185.76
   1  -2  -4  914.75   34.27
   1   2   4  934.41   34.88
   1   2   4  960.61   34.18
   1   2   4  958.23   33.35
  -1  -2   4  912.58   32.42
   1  -2  -4  938.48   34.85
  -1  -2   4  951.60   33.50
   1   2   4  946.35   34.03
  -1  -2   4  912.04   31.50
  -1  -2   4  906.86   34.27
  -1   2  -4  897.19   34.12
   1   2   4  946.72   34.47
   1  -2  -4  960.74   33.20
   1  -2  -4  919.37   33.57
   1  -2  -5 1537.68   51.71
  -1  -2   5 1433.15   51.04
   1   2   5 1431.82   51.81
   1   2   5 1428.65   51.49
   1  -2  -5 1490.25   50.70
   1  -2  -5 1383.82   49.73
  -1  -2   5 1423.03   48.54
  -1  -2   5 1473.65   50.68
   1   2   5 1464.36   51.28
   1  -2  -5 1406.69   51.94
  -1   2  -5 1489.61   50.31
  -1   2  -5 1476.79   51.57
  -1  -2   5 1406.27   49.48
   1   2   5 1378.28   50.27
   1   2   5 1412.72   51.13
  -1  -2   5 1453.24   51.55
  -1  -2   6   18.37    3.90
  -1   2  -6   17.85    4.13
   1  -2  -6   15.98    3.27
   1   2   6   16.93    3.98
  -1  -2   6   20.95    3.87
   1   2   6   14.59    3.70
  -1  -2   6   15.14    3.44
   1   2   6   16.75    3.36
  -1  -2   6   21.92    3.13
   1   2   6   21.57    3.83
  -1  -2   6   17.22    2.57
   1  -2  -6   18.75    4.15
   1   2   6   19.98    3.98
  -1   2  -6   16.97    3.15
  -1   2  -6   27.57    4.50
   1  -2  -7 1641.30   58.26
   1   2   7 1647.53   59.15
   1   2   7 1667.99   59.57
  -1  -2   7 1584.50   58.38
   1   2   7 1633.55   59.05
   1   2   7 1585.91   58.02
  -1  -2   7 1627.63   57.12
   1   2   7 1579.13   58.65
   1  -2  -7 1593.65   59.67
  -1  -2   7 1655.48   56.14
  -1  -2   7 1679.27   58.54
   1   2   7 1560.37   58.24
  -1  -2   7 1630.95   59.30
  -1   2  -7 1477.16   58.56
  -1   2  -7 1701.13   58.05
   1   2   8   37.03    5.72
   1   2   8   31.41    5.33
   1  -2  -8   24.63    4.59
   1   2   8   31.51    5.50
  -1  -2   8   50.95    6.15
  -1  -2   8   30.03    4.49
   1   2   8   40.56    5.18
   1  -2  -8   31.32    5.47
   1   2   8   56.36    6.31
  -1  -2   8   38.50    4.45
   1   2   8   34.60    5.14
  -1   2  -8   43.92    5.30
   1  -2  -8   44.93    6.07
  -1  -2   8   39.70    5.87
  -1  -2   9  551.60   26.19
   1   2   9  507.21   25.41
  -1  -2   9  523.90   19.37
   1   2   9  518.17   19.33
   1   2   9  520.82   25.65
  -1  -2   9  513.86   24.99
  -1  -2   9  552.41   23.97
   1   2   9  549.25   24.92
   1  -2  -9  554.90   26.12
   1   2   9  550.32   25.35
  -1   2  -9  552.20   24.66
   1   2   9  488.16   25.25
   1   2  10  110.89   10.49
  -1  -2  10  116.61   10.79
   1  -2 -10  101.26    9.96
  -1  -2  10  109.37    5.96
   1   2  10  105.56    5.87
  -1   2 -10   98.35    9.30
   1   2  10  102.05    9.51
  -1  -2  10  109.41    9.10
  -1  -2  10  116.48    8.59
   1   2  10   89.45    9.31
   1   2  10  103.70   10.22
   1   2  10   98.47   10.13
  -1  -2  10  119.93   10.41
   1   2  11   27.15    5.76
  -1  -2  11   19.51    2.80
   1   2  11   17.94    2.63
  -1  -2  11   25.80    4.39
   1   2  11   25.08    5.46
   1   2  11   14.01    4.61
   1  -2 -11   22.38    5.35
  -1   2 -11   22.24    4.91
  -1  -2  11   21.92    5.74
  -1  -2  11   19.70    5.65
   1   2  11   24.75    5.07
  -1  -2  11   22.17    4.73
   1   2  12   87.96    5.68
  -1  -2  12   88.98    5.75
  -1   2 -12  115.77   10.75
   1  -2 -12   87.90   10.64
   1   2  12   81.52   10.08
  -1  -2  12   90.70   10.31
  -1  -2  12  109.34   11.92
   1   2  12   98.92   10.74
   1   2  12   98.96   10.40
  -1  -2  12   71.09    8.64
  -1   2 -12   72.95    8.77
  -1  -2  12   72.61    7.96
   1   2  13  122.63    7.22
  -1  -2  13  123.26    7.25
  -1  -2  13  125.71   13.35
  -1   2 -13  110.79   11.56
   1  -2 -13  127.26   13.09
   1  -2 -13  121.62    7.01
   1   2  13  114.53   12.60
  -1  -2  13  121.85   12.35
  -1  -2  13  124.21   11.63
   1   2  13  127.37   12.53
   1   2  13  108.83   11.75
  -1  -2  13  118.74    6.90
  -1  -2  13  121.63   10.45
   1  -2 -13   97.10   11.72
  -1   2 -13  108.24   10.85
   1  -2 -14  133.03    7.24
   1   2  14  147.57    8.18
  -1  -2  14  134.21    7.98
   1   2  14  122.89   13.12
  -1  -2  14  136.34   14.73
   1  -2 -14  112.93   13.06
   1  -2 -14  134.24    7.68
   1   2  14  154.35   14.97
  -1  -2  14  149.88   14.20
   1   2  14  158.77   14.25
  -1  -2  14  140.52   12.96
  -1  -2  14  130.46    7.67
  -1   2 -14  135.99   12.70
  -1  -2  14  117.16   10.99
   1  -2 -14  144.41   14.65
  -1  -2  15  137.19   14.81
   1  -2 -15  142.67   14.82
  -1   2 -15  142.85   13.71
   1  -2 -15  126.90    7.64
   1  -2 -15  126.78    7.13
   1  -2 -15  123.99   14.25
  -1   2 -15  133.17   12.86
   1   2  15  127.04   13.56
   1   2  15  128.82   14.40
   1   2  15  135.77   14.12
   1   2  15  117.66    7.62
  -1  -2  15  140.60    8.09
  -1  -2  15  128.87    7.27
  -1  -2  15  115.80   12.67
   1   2  15  122.59   13.31
   1  -2 -16  100.81    6.65
  -1   2 -16   87.94   11.23
   1  -2 -16  104.24   12.94
  -1   2 -16   97.64    6.87
  -1   2 -16  101.58    6.70
   1  -2 -16   93.19    6.07
  -1  -2  16   90.95   12.37
   1   2  16   84.33   11.64
  -1  -2  16   80.08   11.24
   1   2  16   99.30   12.79
   1  -2 -16  102.13   12.98
   1   2  16  118.55   13.03
  -1  -2  16   93.22    6.76
   1   2  16   93.98    6.73
  -1  -2  16   88.68   12.47
  -1   2 -17   48.96    8.32
   1   2  17   45.43    8.30
  -1  -2  17   60.86   10.32
   1   2  17   60.92    9.88
  -1   2 -17   51.29    4.88
   1  -2 -17   44.96    4.16
  -1   2 -17   52.26    4.49
   1  -2 -17   49.61    9.53
   1   2  17   51.53    8.97
  -1  -2  17   42.46    9.08
  -1   2 -17   57.28    4.59
   1   2  17   54.17    5.02
  -1  -2  17   57.18    5.10
  -1   2 -17   55.20    5.06
   1  -2 -17   52.52    4.81
  -1   2 -18   41.66    4.45
  -1   2 -18   40.20    3.87
  -1   2 -18   42.06    4.44
   1  -2 -18   37.31    3.62
  -1  -2  18   44.40    4.58
  -1   2 -18   40.07    3.89
   1   2  18   41.58    4.41
  -1   2 -19  181.70    9.38
  -1   2 -19  172.87    8.36
  -1   2 -19  175.56    9.16
  -1  -2  19  176.02    9.37
   1   2  19  172.35    9.24
  -1   2 -19  168.23    8.32
   1   2  20   57.30    4.71
  -1   2 -20   56.14    3.89
  -1   2 -20   55.04    4.57
  -1   2 -20   58.34    4.65
   1  -2 -20   59.35    3.95
   1   2  20   56.59    4.17
  -1  -2  20   62.96    4.76
  -1   2 -20   49.89    3.72
  -1  -2  20   56.98    4.06
  -1   2 -21   41.34    3.63
  -1   2 -21   49.86    3.88
  -1  -2  21   43.43    3.65
  -1  -2  21   42.47    2.97
   1   2  21   45.72    3.74
   1   2  21   44.74    3.34
   1  -2 -22  229.53    9.65
   1   2  22  256.74    9.37
   1  -2 -22  233.53    9.70
   1  -2 -23   49.64    2.62
   1  -2 -23   42.68    2.63
   1  -2 -23   40.42    2.59
  -1  -2  23   56.21    2.80
  -1   2 -23   64.35    3.03
  -1  -3 -23   36.43    2.14
  -1  -3 -23   35.39    2.15
   1   3 -22   21.84    2.04
  -1  -3 -22   21.58    2.05
  -1  -3 -22   22.70    2.38
  -1  -3 -22   22.26    2.34
  -1  -3 -21  140.40    7.07
   1   3 -21  142.76    6.74
  -1  -3 -21  137.33    6.77
  -1   3  21  140.34    7.06
  -1  -3 -21  147.38    7.18
   1   3 -21  140.80    6.54
  -1  -3 -20  232.74   10.67
  -1  -3 -20  227.35   10.41
   1   3 -20  234.80   10.32
  -1   3  20  221.47   10.53
  -1  -3 -20  256.29   10.98
   1   3 -20  228.29   10.13
  -1  -3 -19   36.61    4.09
  -1   3  19   29.47    3.20
  -1  -3 -19   37.09    4.04
  -1   3  19   42.87    4.10
   1   3 -19   38.12    3.72
   1   3 -19   34.02    3.67
  -1  -3 -19   44.03    4.11
   1  -3  18   28.93    3.77
  -1   3  18   32.84    3.88
   1   3 -18   26.63    3.44
   1   3 -18   29.18    3.58
  -1   3  18   33.38    3.49
   1  -3  17  207.66   18.74
  -1  -3 -17  204.87   17.86
   1   3 -17  224.76   10.77
  -1   3  17  219.98   10.29
   1  -3  17  251.71   20.92
   1  -3  17  210.84   10.81
   1  -3  17  198.23    9.84
  -1   3  17  230.26   11.20
   1   3 -17  200.42   18.49
   1  -3  17  197.37   17.02
  -1   3  17  201.13   17.46
   1  -3  17  181.93   16.82
   1   3 -16  374.86   25.61
  -1   3  16  312.65   22.36
   1  -3  16  332.77   14.22
  -1  -3 -16  313.28   23.07
  -1  -3 -16  329.39   15.13
   1   3 -16  347.24   14.85
   1   3 -16  331.72   24.33
   1  -3  16  304.81   23.71
   1  -3  16  297.96   22.18
  -1   3  16  334.13   14.38
   1  -3  16  350.10   25.08
   1  -3  16  334.94   14.80
  -1   3  16  342.25   15.12
   1  -3  16  312.67   23.88
  -1   3  16  351.66   22.95
  -1  -3 -15  470.88   19.26
   1  -3  15  455.85   27.59
  -1  -3 -15  496.20   27.50
   1   3 -15  479.17   30.10
  -1   3  15  497.76   28.50
   1  -3  15  459.13   18.55
  -1  -3 -15  408.06   18.94
  -1  -3 -15  469.21   28.72
   1   3 -15  494.04   19.31
   1  -3  15  483.86   29.79
   1  -3  15  459.13   27.66
  -1   3  15  477.16   18.78
   1  -3  15  421.06   28.79
  -1   3  15  481.04   27.50
   1  -3  15  466.54   29.51
  -1   3  15  508.79   19.72
   1  -3  15  477.77   19.58
   1  -3  15  468.18   19.13
   1  -3  14  272.87   12.52
  -1   3  14  259.07   20.44
  -1  -3 -14  276.86   12.67
  -1   3  14  264.13   19.53
   1  -3  14  260.11   19.92
   1  -3  14  253.80   19.19
  -1  -3 -14  251.16   18.41
   1  -3  14  270.73   12.09
   1  -3  14  249.10   20.39
   1  -3  14  262.38   19.64
  -1   3  14  270.33   12.15
   1   3 -14  286.07   20.82
   1  -3  14  308.33   21.86
  -1   3  14  301.35   19.87
   1  -3  14  271.04   12.82
  -1   3  14  281.38   12.85
  -1  -3 -14  280.04   20.49
   1   3 -14  283.56   12.60
  -1   3  13  303.01   12.98
   1  -3  13  301.15   13.24
  -1  -3 -13  306.64   13.49
  -1   3  13  294.31   20.04
   1  -3  13  344.36   21.52
   1  -3  13  290.59   19.98
  -1  -3 -13  281.67   19.05
  -1   3  13  292.07   20.92
   1   3 -13  330.72   21.37
   1  -3  13  279.71   20.73
  -1   3  13  334.50   20.60
  -1   3  13  299.13   17.84
   1  -3  13  300.41   20.18
   1  -3  13  273.97   20.89
   1  -3  13  294.67   13.51
  -1   3  13  333.44   13.76
  -1  -3 -13  282.83   20.37
   1   3 -13  308.89   13.41
   1  -3  12  125.37   12.04
  -1  -3 -12  123.21   11.32
  -1   3  12  114.62   11.51
   1  -3  12  114.67   11.64
   1  -3  12  111.69   12.11
  -1   3  12  124.19   12.28
   1   3 -12  127.77   12.26
  -1   3  12  119.33   11.28
   1  -3  12  135.99   13.00
  -1   3  12  102.45    9.46
   1  -3  12  110.95   11.32
   1  -3  12  120.58    7.01
  -1   3  12  121.63    6.95
  -1  -3 -12  118.82   12.01
  -1   3  11   74.93    8.91
   1  -3  11   88.87    9.47
  -1  -3 -11   79.12    8.75
   1  -3  11   77.61    9.58
  -1   3  11   74.79    9.11
   1   3 -11   96.22   10.06
  -1   3  11   84.23    9.12
   1  -3  11   84.92    9.79
  -1   3  11   87.90    9.98
  -1   3  11   77.92    7.63
   1  -3  11   91.63    9.73
  -1   3  11   77.51    5.23
   1  -3  11   86.32    5.42
  -1  -3 -11   88.15    9.65
  -1   3  10  449.24   23.82
   1  -3  10  454.87   23.95
  -1  -3 -10  430.29   22.71
   1  -3  10  461.90   24.60
  -1   3  10  474.71   24.38
   1   3 -10  449.32   24.72
   1   3 -10  465.66   24.21
  -1   3  10  501.16   23.47
   1  -3  10  437.65   24.24
  -1   3  10  464.51   24.68
  -1   3  10  430.16   21.31
   1  -3  10  470.72   24.16
   1  -3  10  465.60   17.59
  -1   3  10  448.92   17.49
  -1  -3 -10  443.44   23.74
  -1   3   9  282.63   16.36
  -1  -3  -9  271.39   15.58
   1  -3   9  257.60   16.09
   1  -3   9  250.30   16.22
  -1   3   9  280.52   16.69
   1   3  -9  316.15   17.99
   1   3  -9  254.62   16.21
   1  -3   9  255.12   16.30
  -1   3   9  288.75   15.78
  -1   3   9  235.31   15.99
  -1   3   9  278.77   14.68
   1  -3   9  296.72   16.66
   1  -3   9  254.82   11.02
  -1   3   9  255.65   10.96
  -1  -3  -9  263.40   16.24
  -1   3   8  678.86   28.46
  -1  -3  -8  624.64   27.42
   1  -3   8  672.62   28.98
   1  -3   8  652.34   28.91
  -1   3   8  646.11   28.48
   1   3  -8  667.63   29.61
   1   3  -8  628.12   28.34
   1  -3   8  638.43   28.00
   1  -3   8  657.72   29.06
  -1   3   8  608.08   27.10
  -1   3   8  678.90   29.09
  -1   3   8  641.13   26.49
  -1   3   8  634.51   25.94
   1  -3   8  673.11   28.61
  -1   3   8  625.38   22.65
   1  -3   8  608.49   22.66
  -1  -3  -8  657.15   28.57
   1  -3   7  380.89   19.17
  -1  -3  -7  387.58   18.92
   1   3  -7  387.15   18.81
   1  -3   7  396.15   18.71
  -1   3   7  370.36   17.63
   1  -3   7  389.35   18.99
  -1   3   7  407.72   19.42
  -1   3   7  385.91   18.76
  -1  -3  -7  366.36   17.94
   1  -3   7  382.70   18.73
  -1   3   7  342.61   16.29
  -1   3   7  356.50   17.01
  -1   3   7  348.22   18.41
   1  -3   6 1019.15   40.17
  -1  -3  -6 1090.26   40.59
   1   3  -6 1076.63   40.22
   1  -3   6 1112.17   40.33
  -1   3   6 1056.28   39.10
   1  -3   6 1062.76   40.43
  -1   3   6 1069.07   40.46
  -1   3   6 1118.52   40.44
  -1  -3  -6 1078.24   39.65
   1  -3   6 1013.69   40.12
  -1   3   6  995.34   37.69
   1   3  -6 1037.45   38.79
  -1   3   6 1015.45   38.55
  -1   3   6 1074.62   40.09
   1  -3   5    6.57    2.82
   1   3  -5    9.22    2.69
  -1   3   5    6.23    2.16
  -1   3   5    8.61    2.28
  -1   3   5   12.32    2.77
  -1  -3  -5    7.13    2.99
   1  -3   5    9.61    3.06
   1  -3   5    8.19    2.77
  -1   3   5    8.91    3.13
  -1   3   5   11.07    3.03
   1  -3   5    8.67    3.00
  -1  -3  -5    8.95    2.95
  -1   3   5    6.52    2.86
  -1  -3  -5    5.65    2.73
   1   3  -5    8.62    2.98
  -1  -3  -4 2616.57   89.00
  -1   3   4 2635.95   88.54
   1   3  -4 2668.83   87.92
   1   3  -4 2612.31   88.36
  -1   3   4 2572.43   87.46
   1  -3   4 2662.92   89.54
  -1   3   4 2732.72   88.36
   1  -3   4 2630.42   89.84
  -1   3   4 2594.01   89.64
  -1   3   4 2662.19   89.21
  -1  -3  -4 2691.56   90.23
   1  -3   4 2637.59   90.11
  -1  -3  -4 2737.69   90.05
   1  -3   4 2728.20   90.01
   1   3  -4 2654.13   89.69
  -1  -3  -3  525.99   20.62
   1   3  -3  518.39   20.02
   1   3  -3  509.50   19.65
  -1   3   3  508.77   19.25
  -1   3   3  526.22   20.29
   1  -3   3  508.91   20.59
   1  -3   3  510.86   20.92
  -1  -3  -3  528.29   18.98
  -1   3   3  508.25   20.89
  -1  -3  -3  532.02   21.30
  -1   3   3  532.43   20.45
  -1  -3  -3  513.22   21.14
   1  -3   3  543.30   21.67
   1   3  -3  521.66   21.19
   1  -3   3  534.77   21.44
  -1   3   2 1008.62   34.90
   1  -3   2 1019.54   36.32
   1   3  -2  999.12   36.00
  -1  -3  -2 1006.64   33.59
   1  -3   2  966.35   35.51
  -1   3   2  992.92   35.71
  -1  -3  -2  976.52   35.11
  -1   3   2  963.69   34.07
  -1  -3  -2  980.33   34.52
  -1  -3  -2 1033.03   35.66
  -1   3   2 1006.04   35.26
   1   3  -2  965.94   34.66
   1   3  -1   68.97    4.55
  -1  -3  -1   81.13    5.15
   1   3  -1   68.23    4.76
  -1   3   1   82.13    5.37
   1  -3   1   69.21    5.60
  -1  -3  -1   77.60    4.18
  -1  -3  -1   77.11    5.02
  -1   3   1   70.81    4.58
  -1   3   1   77.02    5.44
   1  -3   1   77.69    5.32
  -1  -3  -1   78.95    5.46
   1  -3   1   80.92    5.35
  -1  -3  -1   74.48    5.25
  -1   3   1   70.66    4.70
  -1  -3   0 1193.47   40.34
  -1   3   0 1161.10   39.94
  -1  -3   0 1215.44   39.57
   1   3   0 1190.89   39.73
  -1  -3   0 1152.53   40.01
  -1   3   0 1140.52   39.98
   1  -3   0 1190.57   41.07
   1   3   0 1130.80   39.13
  -1  -3   0 1142.38   38.43
   1  -3   0 1245.82   41.67
  -1  -3   0 1153.06   40.80
   1   3   0 1166.85   40.66
  -1   3   0 1190.05   41.12
   1  -3   0 1156.80   40.90
  -1  -3   0 1203.43   41.19
  -1  -3   1   85.19    4.89
   1  -3  -1   88.27    5.95
  -1   3  -1   85.49    5.30
  -1  -3   1   93.19    5.19
  -1  -3   1   90.59    5.93
  -1  -3   1   87.39    5.08
   1   3   1   81.81    5.64
  -1   3  -1   80.64    5.27
   1  -3  -1   82.06    5.94
   1   3   1   93.51    5.03
  -1  -3   1   81.17    3.60
  -1  -3   1   83.18    4.29
  -1   3  -1   81.30    5.82
   1   3   1   77.26    5.75
  -1  -3   1   88.07    5.86
   1  -3  -1   88.81    5.64
  -1  -3   1   91.23    5.93
  -1   3  -2  925.85   32.32
  -1  -3   2  940.01   33.22
   1  -3  -2  917.28   33.74
  -1   3  -2  966.62   33.64
  -1  -3   2  971.06   33.36
  -1  -3   2  986.88   34.32
  -1   3  -2  902.74   33.40
   1   3   2  946.82   34.10
   1  -3  -2  945.82   34.48
   1   3   2  970.12   33.24
  -1  -3   2  903.89   32.29
  -1  -3   2  918.98   31.30
   1   3   2  991.08   34.48
  -1  -3   2  933.29   32.23
   1   3   2  928.27   34.72
   1  -3  -2  964.68   33.98
   1  -3  -3  491.45   19.54
  -1   3  -3  488.39   19.35
  -1  -3   3  505.47   19.27
   1   3   3  461.66   18.12
  -1  -3   3  472.43   17.27
  -1  -3   3  477.69   18.35
   1   3   3  468.90   19.49
  -1  -3   3  461.56   19.57
   1   3   3  496.43   19.07
   1  -3  -3  470.27   19.98
  -1  -3   3  472.99   18.44
   1  -3  -3  470.26   19.08
  -1  -3   3  471.69   17.34
   1   3   3  449.28   19.87
  -1  -3   4 2544.72   87.43
  -1  -3   4 2620.13   85.53
   1  -3  -4 2560.18   87.16
  -1   3  -4 2716.32   87.18
  -1  -3   4 2543.35   87.08
   1   3   4 2608.64   87.23
   1  -3  -4 2592.59   87.76
  -1  -3   4 2483.24   83.74
   1   3   4 2617.90   86.83
   1   3   4 2527.48   85.67
  -1  -3   4 2608.25   85.89
  -1  -3   4 2567.65   84.67
  -1  -3   4 2530.41   84.12
   1   3   4 2575.69   87.62
   1  -3  -4 2576.17   86.22
  -1  -3   5    3.48    2.39
   1  -3  -5    6.56    2.69
   1   3   5    5.52    2.90
   1  -3  -5    4.63    2.35
   1  -3  -5    6.72    2.78
  -1   3  -5    6.53    2.80
   1   3   5    7.81    3.23
   1   3   5   10.36    3.26
   1   3   5    8.37    2.71
  -1  -3   5    8.49    1.81
   1  -3  -5    7.96    2.99
  -1  -3   5    9.29    2.30
   1   3   5    7.45    2.32
  -1  -3   5    7.98    2.57
  -1  -3   5    6.66    2.89
  -1   3  -5    5.40    3.12
  -1   3  -6 1034.10   39.46
  -1  -3   6 1005.50   39.06
   1  -3  -6 1020.89   38.82
   1   3   6  986.64   39.15
  -1  -3   6  989.97   38.56
  -1  -3   6 1000.79   37.61
   1   3   6 1017.39   37.53
  -1  -3   6  945.77   36.20
   1   3   6  979.75   38.64
  -1   3  -6 1013.83   38.69
   1  -3  -6 1012.67   39.34
   1   3   6 1000.38   38.25
  -1  -3   6  973.26   35.25
   1   3   6 1043.69   39.06
   1  -3  -6  987.30   37.98
   1  -3  -7  372.10   19.09
  -1  -3   7  379.70   17.86
   1   3   7  345.39   17.92
  -1  -3   7  356.81   15.50
  -1  -3   7  371.68   19.09
   1   3   7  348.06   18.41
   1  -3  -7  367.55   18.00
  -1   3  -7  389.45   17.83
  -1   3  -7  352.01   18.49
   1   3   7  343.94   18.62
   1   3   7  356.40   18.43
  -1   3  -7  353.88   18.71
   1  -3  -7  373.18   18.64
   1   3   7  352.51   17.45
  -1  -3   7  339.55   16.29
   1   3   8  587.21   27.02
  -1   3  -8  641.49   26.72
  -1   3  -8  641.60   27.88
  -1  -3   8  602.51   27.77
   1  -3  -8  627.27   27.93
   1   3   8  614.48   27.64
   1   3   8  594.48   27.75
   1   3   8  579.20   26.33
  -1  -3   8  613.52   25.46
   1  -3  -8  603.03   28.15
   1   3   8  571.81   26.77
  -1  -3   8  602.09   24.15
  -1  -3   8  651.60   27.00
   1   3   8  581.33   21.43
  -1  -3   8  592.60   21.49
   1   3   8  561.40   27.10
   1  -3  -8  606.99   26.93
   1   3   9  309.72   17.65
  -1   3  -9  318.97   17.19
  -1  -3   9  282.00   17.67
   1  -3  -9  286.75   17.88
   1   3   9  285.45   17.66
  -1  -3   9  295.80   17.35
   1   3   9  323.33   17.43
  -1  -3   9  280.41   15.61
   1   3   9  339.15   18.07
  -1  -3   9  294.00   14.80
  -1  -3   9  312.86   17.23
   1   3   9  296.26   12.09
  -1  -3   9  289.38   12.07
   1  -3  -9  299.16   17.32
   1   3   9  277.83   17.50
   1   3  10  501.55   25.90
  -1   3 -10  542.21   25.79
  -1  -3  10  520.56   27.19
   1  -3 -10  569.21   27.68
   1   3  10  508.93   26.92
  -1  -3  10  522.35   26.54
   1   3  10  517.42   19.65
  -1  -3  10  530.91   19.79
   1   3  10  505.67   25.49
  -1  -3  10  521.68   24.64
   1   3  10  494.43   26.01
   1  -3 -10  564.26   26.82
   1   3  10  526.35   27.01
   1   3  11   96.97   10.01
  -1  -3  11  100.76    8.54
   1   3  11   86.00   10.12
  -1  -3  11   97.08    6.11
   1   3  11  112.70    6.31
   1   3  11  106.78   10.99
  -1   3 -11  119.98   10.72
   1   3  11  112.64   10.95
   1  -3 -11  110.48   11.21
  -1  -3  11  105.81   11.28
   1   3  11  107.17   10.46
  -1  -3  11  119.38   10.19
  -1  -3  12  135.42   13.24
   1  -3 -12  139.73   13.07
  -1  -3  12  126.25   11.26
   1   3  12  114.38   11.73
  -1   3 -12  115.07   11.41
  -1  -3  12  139.12   10.59
   1   3  12  129.77   12.34
   1   3  12  119.58   12.60
   1   3  12  140.02   12.99
   1   3  12  139.53    7.50
  -1  -3  12  135.79    7.54
   1   3  13  340.32   22.48
   1   3  13  386.86   24.34
  -1  -3  13  334.14   23.54
   1  -3 -13  374.35   24.08
  -1  -3  13  344.97   14.34
   1  -3 -13  341.05   14.92
   1   3  13  351.45   22.52
  -1  -3  13  330.70   20.77
  -1   3 -13  346.79   21.90
  -1  -3  13  417.01   24.93
   1   3  13  378.47   15.38
  -1  -3  13  387.21   15.54
   1   3  13  352.77   22.56
  -1  -3  13  329.22   18.96
   1  -3 -13  374.60   24.26
  -1   3 -13  359.51   21.72
  -1  -3  13  344.28   14.89
   1   3  14  309.31   21.56
  -1  -3  14  297.46   20.22
   1   3  14  323.45   23.06
  -1  -3  14  357.13   24.16
   1  -3 -14  322.52   14.09
  -1   3 -14  344.32   21.84
   1  -3 -14  331.38   23.14
  -1  -3  14  327.54   14.07
  -1  -3  14  332.66   14.42
   1   3  14  313.45   14.27
  -1  -3  14  315.96   22.63
   1   3  14  321.98   22.40
   1  -3 -14  303.27   22.66
  -1   3 -14  261.28   19.30
  -1  -3  15  490.66   19.40
  -1   3 -15  484.08   27.07
   1  -3 -15  445.39   29.17
  -1  -3  15  459.75   19.00
   1   3  15  444.25   27.74
  -1  -3  15  469.45   30.02
   1  -3 -15  523.54   30.69
   1   3  15  456.51   29.15
  -1  -3  15  505.91   27.79
   1   3  15  480.18   30.09
   1   3  15  485.06   19.75
  -1  -3  15  477.21   19.70
   1   3  15  471.10   28.83
  -1  -3  15  461.31   29.43
  -1  -3  16  317.39   22.43
   1   3  16  377.26   25.37
  -1   3 -16  368.43   15.08
  -1  -3  16  377.33   16.56
  -1  -3  16  365.63   15.54
   1   3  16  350.83   25.17
  -1  -3  16  361.18   26.17
  -1   3 -16  338.76   23.37
   1  -3 -16  390.89   26.27
  -1   3 -16  377.39   16.23
   1   3  16  383.09   16.35
   1  -3 -16  365.06   25.67
   1   3  16  370.56   26.00
  -1   3 -16  356.45   14.96
   1   3  16  366.13   24.38
  -1  -3  16  415.67   27.13
   1   3  17  205.59   17.44
  -1  -3  17  218.94   19.30
  -1   3 -17  184.22   16.46
   1  -3 -17  184.88   18.20
  -1   3 -17  228.38   11.18
   1   3  17  210.15   18.41
   1  -3 -17  226.37   19.62
  -1   3 -17  207.14    9.90
  -1   3 -17  225.89   10.12
   1   3  17  229.72   11.24
  -1  -3  17  209.14   10.21
  -1  -3  17  226.18   11.33
  -1  -3  17  225.07   19.97
   1   3  17  214.16   19.11
   1   3  18   33.79    4.01
  -1  -3  18   35.59    4.16
  -1   3 -18   34.31    4.13
  -1   3 -18   37.25    3.41
  -1   3 -18   32.53    3.23
  -1   3 -19   31.99    3.83
  -1   3 -19   34.43    3.74
   1   3  19   30.26    3.40
   1   3  19   36.40    3.86
  -1  -3  19   34.43    3.81
  -1   3 -20  245.55   10.80
  -1   3 -20  231.86   10.73
  -1  -3  20  230.46   10.67
   1   3  20  227.65   10.25
   1   3  20  241.27   10.84
   1   3  21  129.49    6.67
  -1   3 -21  144.09    6.75
  -1  -3  21  129.18    6.53
  -1   3 -21  126.33    6.58
  -1  -3  21  114.65    5.78
   1   3  21  132.99    6.30
  -1   3 -22   22.20    2.28
  -1  -3  22   21.94    2.14
   1   3  22   21.22    1.97
   1  -3 -23   32.14    1.71
   1  -3 -23   19.55    1.68
  -1   3 -23   31.30    1.93
   1   4 -22   81.36    3.85
  -1   4  22   80.76    4.07
   1   4 -21   37.19    2.79
  -1  -4 -21   34.70    2.87
   1   4 -21   41.47    3.13
  -1   4  21   40.29    3.23
  -1   4  20  166.86    8.17
  -1  -4 -20  147.56    6.96
   1   4 -20  176.61    8.01
  -1  -4 -20  162.47    7.80
   1   4 -20  176.26    7.83
   1  -4  20  148.89    7.46
   1   4 -19  276.32   12.05
  -1   4  19  273.56   11.76
  -1   4  19  283.58   12.58
   1   4 -19  275.45   12.19
  -1  -4 -19  292.92   12.40
   1  -4  18   35.36    3.93
  -1   4  18   37.57    4.11
  -1  -4 -18   35.07    3.98
  -1  -4 -18   41.89    4.31
  -1   4  18   31.05    3.46
  -1  -4 -18   33.39    4.04
   1   4 -18   36.24    3.84
   1   4 -17  282.01   12.59
  -1  -4 -17  266.62   12.85
   1  -4  17  262.72   12.56
  -1   4  17  275.81   12.94
  -1   4  17  266.49   12.20
  -1  -4 -17  261.15   12.53
  -1  -4 -17  277.44   12.94
  -1  -4 -16  216.67   10.92
   1  -4  16  188.62   18.69
   1   4 -16  197.73   18.67
   1  -4  16  224.55   17.73
  -1   4  16  179.44   17.36
   1  -4  16  211.86   10.70
  -1   4  16  216.89   17.18
   1  -4  16  197.68   17.27
  -1   4  16  214.74   10.46
   1   4 -16  180.18   17.92
  -1   4  16  222.50   11.06
  -1  -4 -16  233.17   19.22
   1   4 -16  220.78   10.77
   1   4 -15  670.45   38.13
   1   4 -15  709.50   37.60
   1  -4  15  703.13   26.04
  -1   4  15  669.30   37.44
   1  -4  15  677.15   35.78
  -1   4  15  707.14   37.15
  -1  -4 -15  643.71   34.62
  -1  -4 -15  662.84   37.02
   1   4 -15  707.24   26.76
   1  -4  15  691.71   26.64
  -1   4  15  676.00   35.24
   1  -4  15  654.79   38.03
   1  -4  15  679.19   36.16
  -1   4  15  749.30   27.29
  -1   4  15  737.57   26.60
   1  -4  14  113.30    7.13
  -1   4  14  119.24   12.50
   1  -4  14  101.81   12.63
   1   4 -14  122.79   13.28
   1  -4  14  117.32    6.75
  -1   4  14  119.01   13.33
  -1   4  14  114.83    7.26
   1  -4  14   99.86   12.74
   1   4 -14  120.83    7.25
  -1  -4 -14  123.26   13.58
  -1   4  14  119.16    7.01
   1  -4  14   98.84   12.75
   1  -4  14  124.83   12.86
   1  -4  14  113.24   12.81
   1  -4  14  107.01   12.04
  -1   4  14  102.24   12.35
  -1  -4 -14  120.41   12.24
   1  -4  13   29.56    6.36
   1  -4  13   37.97    7.41
  -1   4  13   34.00    3.57
  -1   4  13   36.84    6.94
   1  -4  13   32.44    7.25
   1  -4  13   34.35    3.75
  -1   4  13   32.66    5.60
   1  -4  13   37.68    3.49
   1  -4  13   34.23    7.34
   1   4 -13   35.85    3.81
  -1  -4 -13   20.52    5.78
   1   4 -13   39.16    7.72
   1  -4  13   29.24    7.01
  -1   4  13   34.76    3.91
  -1   4  13   45.94    8.38
   1  -4  13   35.08    6.91
  -1  -4 -13   25.56    5.90
  -1   4  13   30.75    6.71
   1  -4  12  275.58   18.99
   1  -4  12  285.61   19.78
  -1   4  12  315.14   13.04
   1  -4  12  294.91   12.94
  -1   4  12  326.54   21.25
   1  -4  12  289.90   12.53
  -1   4  12  295.68   20.80
   1  -4  12  269.43   19.94
  -1   4  12  304.14   19.52
   1  -4  12  291.04   20.70
   1   4 -12  295.54   13.08
  -1  -4 -12  294.23   20.38
  -1   4  12  315.93   13.38
   1   4 -12  319.22   20.66
  -1   4  12  316.44   18.18
   1  -4  12  274.16   20.54
  -1   4  12  285.97   19.64
  -1  -4 -12  300.42   19.38
   1  -4  12  309.94   20.08
   1  -4  11  358.94   22.79
   1  -4  11  423.40   23.53
  -1   4  11  425.93   24.18
   1  -4  11  396.02   15.97
  -1   4  11  434.30   24.86
   1  -4  11  377.18   23.80
  -1   4  11  458.38   23.48
   1  -4  11  431.46   25.01
  -1  -4 -11  404.99   24.00
  -1   4  11  414.21   16.64
   1   4 -11  436.60   24.46
  -1   4  11  427.97   21.75
   1  -4  11  417.55   25.00
  -1   4  11  433.43   24.30
  -1  -4 -11  423.81   23.16
   1  -4  11  422.17   23.75
   1  -4  10  982.55   42.82
   1  -4  10  997.43   42.74
  -1   4  10 1066.64   43.96
   1  -4  10  986.34   34.66
  -1   4  10  967.17   43.61
   1  -4  10 1058.30   44.48
  -1   4  10 1072.57   42.26
   1  -4  10 1070.26   44.65
  -1  -4 -10 1050.35   44.13
  -1   4  10  985.90   35.25
   1   4 -10  975.31   43.09
  -1   4  10  965.06   40.53
   1  -4  10 1065.28   44.88
  -1   4  10  976.53   42.80
  -1  -4 -10 1037.92   42.72
   1  -4  10  999.48   43.00
   1  -4   9  214.33   14.54
   1  -4   9  232.74   14.90
  -1   4   9  226.94   15.01
   1  -4   9  204.44    8.99
   1  -4   9  222.42   15.28
  -1  -4  -9  204.23   14.62
   1  -4   9  199.38   14.70
  -1   4   9  219.77    9.58
  -1   4   9  215.43   13.26
   1  -4   9  203.15   14.71
  -1   4   9  231.70   14.19
  -1   4   9  207.28   14.82
   1   4  -9  177.08   14.80
   1   4  -9  216.95   14.67
  -1   4   9  255.70   15.68
  -1  -4  -9  243.58   14.86
   1  -4   9  189.17   13.93
  -1   4   8   60.96    7.40
   1  -4   8   55.24    7.03
  -1  -4  -8   55.38    6.74
  -1   4   8   57.81    7.23
   1   4  -8   63.38    7.31
  -1  -4  -8   55.52    7.06
  -1   4   8   54.36    3.80
  -1   4   8   60.02    6.46
   1  -4   8   46.92    6.83
  -1   4   8   70.41    6.68
   1  -4   8   47.16    6.81
   1  -4   8   47.00    6.35
  -1   4   8   45.03    6.54
   1  -4   8   39.57    6.01
   1  -4   8   51.80    6.72
   1  -4   7  179.67   11.98
   1  -4   7  165.13   11.66
  -1   4   7  184.81   11.96
   1  -4   7  169.29   12.19
  -1  -4  -7  171.88   11.99
  -1   4   7  177.47   12.11
  -1   4   7  170.39   10.84
   1  -4   7  175.31   12.07
   1  -4   7  178.97   12.28
  -1   4   7  165.48    7.59
  -1   4   7  185.75   12.32
  -1  -4  -7  177.08   11.55
   1  -4   7  177.51   11.68
   1   4  -7  197.23   12.37
  -1   4   7  159.10   10.47
  -1   4   7  167.68    8.92
   1   4  -7  155.37   10.52
  -1   4   6  506.75   22.90
  -1  -4  -6  584.38   24.35
   1   4  -6  520.64   23.39
   1  -4   6  529.47   23.50
   1  -4   6  518.60   23.73
  -1   4   6  541.24   22.25
   1  -4   6  479.08   23.03
   1  -4   6  496.43   23.69
  -1  -4  -6  523.42   23.01
  -1   4   6  502.20   23.52
   1   4  -6  528.62   22.42
  -1   4   6  523.20   22.27
  -1   4   6  472.44   19.32
  -1   4   5 2010.63   68.27
  -1  -4  -5 1970.80   69.42
  -1  -4  -5 2123.93   69.69
   1   4  -5 1929.17   68.77
   1  -4   5 2035.67   69.18
   1  -4   5 1994.78   69.18
  -1   4   5 1781.40   64.09
  -1   4   5 1946.44   67.20
   1  -4   5 1846.39   68.75
  -1  -4  -5 1959.08   68.26
  -1   4   5 1973.49   68.94
   1   4  -5 1963.45   67.46
  -1   4   5 1972.46   67.66
  -1  -4  -4 2711.18   88.84
  -1   4   4 2460.67   84.48
   1  -4   4 2563.59   89.22
  -1  -4  -4 2539.90   86.26
   1  -4   4 2695.97   89.38
  -1   4   4 2626.40   89.03
   1  -4   4 2738.91   89.57
   1   4  -4 2669.37   89.21
  -1  -4  -4 2614.42   89.35
  -1   4   4 2673.55   88.25
   1   4  -4 2608.74   87.26
  -1   4   4 2632.23   87.92
   1   4  -4 2514.47   87.53
  -1  -4  -3 1631.71   57.19
   1  -4   3 1424.63   57.10
   1  -4   3 1697.21   57.64
  -1  -4  -3 1612.61   54.92
  -1   4   3 1629.90   57.45
  -1  -4  -3 1710.17   55.95
   1  -4   3 1613.79   57.97
   1   4  -3 1579.12   57.50
  -1   4   3 1659.14   56.61
  -1  -4  -3 1610.34   57.48
   1   4  -3 1563.73   55.88
  -1   4   3 1693.11   56.83
  -1  -4  -2   91.05    6.72
   1  -4   2   87.51    7.09
   1   4  -2   86.95    6.81
  -1  -4  -2   94.21    5.61
  -1  -4  -2   93.42    5.43
   1  -4   2   95.81    6.87
  -1   4   2   92.60    6.92
  -1  -4  -2   93.62    5.81
  -1   4   2  103.88    6.87
   1   4  -2   91.54    6.23
  -1  -4  -2  102.67    7.00
  -1   4   2   90.77    6.28
   1  -4   1  945.74   34.19
  -1  -4  -1  956.39   32.50
   1  -4   1  890.92   34.83
  -1  -4  -1  902.14   31.46
   1  -4   1  957.53   34.28
   1   4  -1  914.28   33.10
  -1   4   1  948.38   34.55
  -1  -4  -1  887.72   32.01
  -1   4   1  906.53   34.08
  -1  -4  -1  890.07   32.58
   1   4  -1  902.19   33.52
  -1  -4  -1  921.77   33.78
  -1   4   1  948.30   33.40
  -1  -4   0  714.32   28.67
   1  -4   0  779.47   28.80
   1  -4   0  725.35   28.55
  -1   4   0  733.37   27.56
  -1  -4   0  765.85   27.26
  -1  -4   0  752.37   25.98
   1  -4   0  731.02   29.41
   1   4   0  724.66   27.27
  -1  -4   0  713.63   26.06
   1   4   0  750.42   28.88
  -1   4   0  730.06   28.70
  -1   4   0  743.89   26.27
  -1  -4   0  775.05   27.77
   1  -4   0  763.34   28.95
   1   4   0  722.25   28.25
  -1   4   0  782.57   28.88
  -1  -4   0  770.54   27.73
   1  -4  -1  839.37   32.04
  -1  -4   1  867.75   32.69
  -1  -4   1  883.45   31.05
   1  -4  -1  867.94   32.36
  -1   4  -1  859.96   31.50
  -1  -4   1  921.00   31.31
  -1  -4   1  867.87   31.70
   1   4   1  853.67   32.22
   1  -4  -1  847.09   33.24
  -1  -4   1  839.26   29.89
   1   4   1  833.58   30.95
   1   4   1  836.07   32.47
  -1   4  -1  841.34   30.29
   1  -4  -1  865.41   32.60
   1   4   1  867.32   30.79
   1  -4  -2  109.60    7.49
  -1  -4   2  107.99    6.93
  -1   4  -2  116.02    7.23
  -1  -4   2  111.76    6.16
  -1  -4   2  105.72    5.35
  -1  -4   2  113.84    7.83
   1   4   2  106.66    7.52
  -1   4  -2  108.90    6.49
   1   4   2  109.01    7.57
  -1  -4   2  116.70    6.45
   1  -4  -2  106.06    7.44
   1  -4  -2  101.26    7.46
   1   4   2  108.77    6.64
   1  -4  -3 1668.48   57.11
  -1   4  -3 1557.19   56.52
  -1  -4   3 1676.08   56.50
  -1  -4   3 1650.03   55.26
  -1  -4   3 1545.47   53.91
  -1  -4   3 1589.57   57.46
   1   4   3 1655.06   57.37
  -1   4  -3 1601.11   55.62
   1   4   3 1582.79   57.34
  -1  -4   3 1632.40   54.75
   1  -4  -3 1588.61   56.68
   1   4   3 1655.46   58.04
   1  -4  -3 1634.97   57.72
   1   4   3 1612.69   56.07
  -1  -4   4 2400.40   80.86
   1  -4  -4 2418.97   84.17
  -1   4  -4 2485.34   84.00
  -1  -4   4 2588.03   83.76
  -1  -4   4 2333.80   81.01
  -1  -4   4 2502.42   82.58
  -1  -4   4 2438.23   84.38
   1   4   4 2392.52   84.22
   1   4   4 2451.12   84.54
  -1   4  -4 2428.19   85.08
  -1  -4   4 2435.12   81.25
   1  -4  -4 2452.68   83.50
   1   4   4 2485.85   84.98
   1   4   4 2499.84   83.48
   1  -4  -4 2476.30   84.94
  -1  -4   5 1879.94   63.41
   1  -4  -5 1922.39   67.36
  -1   4  -5 1893.38   67.08
  -1  -4   5 1878.78   65.58
  -1  -4   5 1859.06   64.15
  -1  -4   5 1914.26   67.45
   1   4   5 1920.33   67.38
  -1   4  -5 1879.08   68.03
   1   4   5 1801.13   67.38
  -1  -4   5 1914.28   63.88
   1   4   5 1859.21   67.67
   1  -4  -5 1847.70   66.10
   1  -4  -5 1891.37   66.90
   1  -4  -5 1921.29   68.05
   1   4   5 1907.54   66.57
  -1  -4   5 1898.38   63.38
   1   4   6  448.74   22.00
   1  -4  -6  445.59   20.95
   1  -4  -6  446.80   21.53
   1   4   6  479.84   22.34
   1   4   6  450.93   22.21
  -1  -4   6  459.34   18.29
   1  -4  -6  478.39   22.26
  -1   4  -6  522.57   22.52
  -1  -4   6  448.87   19.35
  -1  -4   6  476.39   20.84
  -1   4  -6  477.74   22.73
   1   4   6  456.96   22.11
  -1  -4   6  449.19   18.61
  -1  -4   6  478.67   22.42
   1  -4  -6  501.45   22.95
   1   4   6  479.82   21.62
  -1  -4   6  472.06   18.61
   1  -4  -7  155.70   11.26
   1   4   7  153.70   11.46
  -1  -4   7  151.21    7.37
   1   4   7  161.68   11.88
  -1  -4   7  198.56   12.58
  -1  -4   7  152.38    8.36
  -1  -4   7  175.91   12.09
   1  -4  -7  156.62   11.50
  -1  -4   7  162.88    8.87
   1   4   7  163.88   11.39
   1  -4  -7  182.93   12.47
  -1   4  -7  140.39   10.89
  -1   4  -7  164.22   12.22
   1   4   7  147.46    7.14
  -1  -4   7  162.59   10.90
   1   4   7  164.11   10.74
  -1  -4   7  158.17    9.59
  -1   4  -8   47.13    6.83
   1   4   8   43.70    6.66
  -1  -4   8   37.95    3.33
  -1  -4   8   28.12    5.77
  -1  -4   8   33.62    3.76
  -1  -4   8   42.52    6.50
  -1  -4   8   53.45    6.32
   1  -4  -8   32.51    5.65
  -1  -4   8   33.77    4.12
   1   4   8   43.94    6.27
   1   4   8   37.20    3.19
   1  -4  -8   32.96    5.86
  -1   4  -8   45.44    5.92
  -1   4  -8   37.77    6.23
   1  -4  -8   29.68    5.30
   1   4   8   24.50    5.39
   1   4   8   42.02    5.70
  -1  -4   8   29.46    4.34
   1   4   9  202.57   14.23
   1   4   9  208.74   14.68
   1  -4  -9  226.44   14.64
  -1  -4   9  186.14    9.15
   1   4   9  199.56    9.07
  -1  -4   9  212.41   15.30
   1  -4  -9  176.74   13.90
  -1   4  -9  224.40   14.08
  -1   4  -9  199.77   14.44
  -1  -4   9  199.26   14.51
   1   4   9  213.47   14.72
   1   4   9  206.24   13.79
  -1  -4   9  201.20   12.43
  -1  -4   9  191.25   11.20
   1   4   9  229.84   14.67
  -1  -4   9  189.04   13.43
   1  -4  -9  198.71   14.79
   1   4  10  906.74   41.69
  -1  -4  10  890.69   41.39
   1   4  10  869.75   40.60
   1   4  10 1034.69   42.93
   1  -4 -10  975.68   41.78
  -1  -4  10  954.42   33.74
   1   4  10  951.25   40.73
  -1  -4  10  954.95   38.80
  -1  -4  10  884.97   41.89
   1  -4 -10  994.50   42.96
   1   4  10  951.93   41.55
   1   4  10  916.01   33.40
  -1   4 -10 1012.05   40.79
  -1   4 -10  983.03   42.19
  -1  -4  10 1015.10   41.27
   1   4  10  991.95   41.69
  -1  -4  10  938.19   36.91
   1   4  11  459.26   25.79
  -1  -4  11  440.65   25.55
   1   4  11  452.32   25.10
   1   4  11  473.31   25.38
  -1  -4  11  422.07   17.70
   1  -4 -11  481.00   25.63
   1   4  11  396.96   24.76
  -1  -4  11  474.46   26.61
   1  -4 -11  414.85   25.06
   1   4  11  436.32   17.48
  -1   4 -11  510.17   25.16
   1   4  11  431.42   24.14
  -1  -4  11  424.68   22.34
   1   4  11  446.80   24.71
   1   4  12  322.27   21.93
  -1  -4  12  328.88   13.62
   1   4  12  333.27   22.14
   1   4  12  334.45   21.46
  -1  -4  12  363.77   22.79
  -1  -4  12  304.46   13.97
   1   4  12  312.21   13.83
  -1  -4  12  340.73   22.55
   1  -4 -12  331.85   21.89
  -1   4 -12  325.65   20.45
   1   4  12  342.29   21.72
  -1  -4  12  299.54   18.65
   1   4  12  340.76   21.50
  -1  -4  12  293.25   16.86
  -1  -4  13   46.93    7.09
  -1  -4  13   51.88    4.43
   1   4  13   38.26    8.11
   1   4  13   42.74    7.84
   1   4  13   37.63    7.89
  -1  -4  13   52.96    4.81
  -1  -4  13   38.33    8.13
  -1  -4  13   52.52    9.20
  -1  -4  13   49.07    4.01
   1   4  13   42.12    7.56
   1  -4 -13   51.70    9.00
  -1   4 -13   33.81    6.82
   1   4  13   46.74    4.37
   1  -4 -13   29.11    7.27
   1   4  13   46.12    8.11
  -1  -4  14  122.00   11.97
  -1  -4  14  126.84    7.32
   1   4  14  143.90   14.82
   1   4  14  121.28   13.16
   1   4  14  122.97   13.52
  -1  -4  14  126.28    7.70
  -1  -4  14   98.47   12.76
  -1  -4  14  112.83   13.57
  -1  -4  14  109.69    6.50
   1  -4 -14  113.63   13.62
   1   4  14   98.15   12.05
  -1   4 -14  121.60   12.53
   1   4  14  117.12    7.40
   1   4  14  121.30   13.43
   1  -4 -14   94.59   12.68
  -1   4 -14  103.57   11.50
   1   4  15  661.07   37.52
  -1  -4  15  758.33   27.09
   1   4  15  726.74   38.97
   1   4  15  686.29   37.38
   1   4  15  718.39   37.60
  -1   4 -15  658.10   34.95
   1  -4 -15  669.22   38.22
  -1  -4  15  704.97   27.07
  -1  -4  15  729.60   27.68
  -1  -4  15  759.68   40.26
   1   4  15  648.33   36.14
  -1  -4  15  690.28   38.50
  -1  -4  15  649.93   34.34
   1   4  15  714.45   27.26
   1  -4 -15  712.59   38.64
  -1   4 -15  723.75   36.71
  -1  -4  16  184.07   15.70
  -1  -4  16  198.11   10.08
  -1   4 -16  186.54    9.81
  -1  -4  16  194.27   10.49
  -1  -4  16  195.29   10.01
   1   4  16  199.84   18.62
   1   4  16  198.61   10.40
   1   4  16  200.45   17.11
   1   4  16  182.00   17.09
   1  -4 -16  153.12   16.35
  -1   4 -16  184.22   10.13
  -1  -4  16  181.70   17.58
   1  -4 -16  199.97   18.45
   1   4  16  168.30   17.12
  -1   4 -17  298.63   13.72
   1   4  17  316.14   13.95
  -1  -4  17  291.12   13.78
  -1  -4  17  280.61   13.09
  -1   4 -18   26.57    3.52
   1   4  18   18.74    3.01
   1   4  18   20.26    3.25
  -1  -4  18   18.56    2.77
  -1  -4  18   24.43    3.43
  -1  -4  19  278.65   12.31
   1   4  19  269.78   12.24
  -1   4 -19  265.60   12.11
   1   4  19  262.17   11.71
  -1  -4  20  167.48    8.20
   1   4  20  165.27    8.30
  -1   4 -20  160.13    8.21
   1   4  20  170.62    7.99
  -1  -4  21   29.40    2.44
   1   4  21   27.97    2.79
  -1   4 -21   28.91    2.89
  -1  -4  21   26.65    2.68
   1  -4 -21   27.50    2.86
   1  -4 -21   28.16    2.86
  -1  -4  21   27.96    2.66
   1   4  21   28.77    2.72
  -1   4 -22   85.73    4.29
   1  -4 -22   88.22    4.18
  -1  -4  22   70.36    3.87
   1  -4 -22   75.35    4.16
   1   4  22   83.99    4.03
   1  -4 -22   85.56    4.28
  -1  -5 -22  144.27    5.87
   1   5 -22  126.56    5.41
  -1  -5 -22  132.58    5.74
  -1   5  21   52.56    3.50
   1   5 -21   49.96    3.08
  -1  -5 -21   52.63    3.74
  -1  -5 -21   52.18    3.70
  -1  -5 -21   48.45    3.08
   1   5 -21   60.49    3.54
  -1   5  20   83.14    5.05
   1   5 -20   83.65    4.72
   1  -5  20   69.85    4.65
  -1  -5 -20   84.48    5.29
   1   5 -20   78.50    4.86
  -1  -5 -20   79.56    4.69
  -1  -5 -20   84.42    5.22
  -1  -5 -19   76.64    4.80
   1   5 -19   88.50    5.42
  -1  -5 -19   85.31    5.85
  -1  -5 -19   90.85    5.93
  -1   5  19   92.35    5.80
   1   5 -19   87.36    5.50
  -1  -5 -19   90.56    5.48
  -1  -5 -18   23.04    3.23
   1   5 -18   28.77    3.45
  -1   5  18   21.29    2.98
  -1   5  18   28.05    3.55
  -1  -5 -18   27.53    3.72
  -1  -5 -18   24.49    3.46
   1  -5  18   21.83    3.30
  -1  -5 -18   24.70    2.90
  -1  -5 -17  101.17    6.88
  -1   5  17  102.90    6.87
   1  -5  17  106.10    6.71
  -1   5  17   98.24    6.41
  -1  -5 -17  105.03    6.91
  -1  -5 -17   99.81    6.66
   1   5 -17  108.56    6.70
  -1  -5 -16    7.15    2.64
  -1  -5 -16    8.82    4.71
   1   5 -16    6.19    4.30
   1   5 -16    8.73    5.04
   1  -5  16    9.69    4.34
   1   5 -16    4.75    5.27
  -1  -5 -16    8.99    2.71
   1  -5  16    8.05    5.37
  -1  -5 -16   11.90    3.12
   1  -5  16    5.41    2.45
   1   5 -16   11.63    2.70
  -1   5  16    3.87    2.34
   1  -5  16    6.58    4.39
  -1   5  16    9.10    2.82
   1  -5  15    2.04    2.19
   1  -5  15   -1.24    3.25
  -1  -5 -15    2.46    3.21
  -1   5  15    5.78    4.42
  -1  -5 -15   -0.35    2.13
  -1   5  15    3.00    3.92
   1  -5  15    1.41    3.19
   1  -5  15    6.59    4.03
  -1   5  15    0.36    2.24
  -1   5  15    0.98    2.01
   1   5 -15    1.01    2.16
   1   5 -15    3.10    3.51
   1   5 -15    4.37    4.03
  -1  -5 -15   -1.47    3.85
   1  -5  15    3.21    4.19
  -1   5  15   -1.18    3.27
   1  -5  14  591.78   22.82
   1  -5  14  590.68   32.88
  -1  -5 -14  570.05   31.33
  -1   5  14  602.14   33.42
   1  -5  14  597.29   31.82
  -1  -5 -14  569.16   22.85
   1  -5  14  546.07   31.39
   1  -5  14  555.37   21.96
  -1   5  14  620.76   23.28
   1   5 -14  580.91   22.82
  -1  -5 -14  629.96   34.20
  -1   5  14  589.99   22.78
   1   5 -14  550.32   33.29
   1   5 -14  582.41   33.00
   1  -5  14  588.18   34.35
  -1   5  14  563.17   30.92
  -1   5  14  604.92   33.74
  -1   5  13  106.29   10.48
  -1   5  13  127.61   12.26
  -1   5  13  122.93    7.10
  -1   5  13  117.54   13.08
  -1  -5 -13  130.97   12.74
   1  -5  13  103.14   11.64
   1  -5  13  105.05   12.25
   1  -5  13  125.26    7.18
  -1  -5 -13  120.09   13.34
   1   5 -13  109.28    6.97
  -1  -5 -13  114.80    7.18
   1  -5  13  104.83    6.35
   1  -5  13  101.56   11.74
   1  -5  13   99.06    6.53
  -1   5  13  112.77   13.34
   1   5 -13  112.50   13.27
   1   5 -13   97.97   12.04
  -1   5  13  123.01    7.39
   1  -5  13  121.37   13.97
  -1   5  13  116.76   13.22
  -1   5  12   59.53    7.68
  -1   5  12   76.63    9.45
  -1   5  12   60.26    4.80
   1  -5  12   67.40    9.18
  -1  -5 -12   73.58    9.43
  -1   5  12   64.97    9.45
   1  -5  12   64.14    4.97
   1   5 -12   67.54    5.11
  -1  -5 -12   62.41    5.14
   1  -5  12   62.38    4.59
   1  -5  12   58.64    4.69
  -1   5  12   67.42    9.98
   1  -5  12   90.99   11.47
   1  -5  12   59.70    8.92
   1  -5  12   75.22    9.83
  -1  -5 -12   66.39    9.72
   1   5 -12   62.52    9.46
  -1   5  12   72.74   10.17
  -1   5  12   66.81    5.32
   1  -5  11   68.91    5.00
   1  -5  11   71.58    9.41
   1  -5  11   55.45    8.30
   1  -5  11   64.36    4.55
  -1   5  11   62.14    8.25
  -1  -5 -11   66.71    9.58
  -1   5  11   65.25    9.53
  -1  -5 -11   67.51    8.75
   1  -5  11   76.45    9.43
  -1   5  11   70.55    9.51
  -1   5  11   72.79    5.09
  -1   5  11   77.64    5.41
   1  -5  11   73.46   10.00
  -1   5  11   75.42    8.48
  -1  -5 -11   76.72    9.81
   1   5 -11   70.29    9.65
  -1   5  11   67.33    9.45
   1  -5  10  493.47   28.09
   1  -5  10  595.29   29.50
   1  -5  10  566.25   21.10
  -1   5  10  591.85   29.83
  -1   5  10  587.41   30.15
  -1  -5 -10  610.34   30.55
   1   5 -10  546.19   29.18
  -1   5  10  620.68   28.53
   1  -5  10  534.55   29.78
  -1   5  10  599.39   21.89
  -1   5  10  531.76   26.84
  -1  -5 -10  603.03   29.32
  -1   5  10  599.04   30.08
   1  -5  10  570.35   29.19
   1  -5   9 1804.99   70.17
   1  -5   9 1823.10   61.64
  -1   5   9 1898.50   71.03
  -1   5   9 1882.97   71.59
  -1  -5  -9 1938.39   71.99
   1  -5   9 1807.62   70.35
   1   5  -9 1915.19   71.29
  -1   5   9 1847.72   69.06
   1  -5   9 1854.01   71.85
  -1   5   9 1856.20   62.28
  -1   5   9 1805.95   68.36
  -1  -5  -9 1911.48   70.36
  -1   5   9 1954.73   71.90
   1  -5   8  188.87   13.88
   1  -5   8  213.49    8.91
  -1   5   8  199.78   14.65
  -1  -5  -8  239.12   15.50
  -1   5   8  203.07    9.31
   1  -5   8  195.94   14.72
  -1   5   8  219.40   13.57
  -1   5   8  204.71   13.25
   1   5  -8  209.38   13.60
   1   5  -8  206.74   14.56
   1  -5   8  227.71   14.79
  -1   5   8  208.32   14.22
  -1  -5  -8  201.31   13.89
  -1   5   7  511.21   24.58
  -1   5   7  521.47   25.66
  -1  -5  -7  525.46   25.51
   1   5  -7  502.66   24.97
   1  -5   7  514.42   24.92
  -1   5   7  503.82   19.00
  -1   5   7  524.72   23.79
   1   5  -7  533.05   24.05
  -1   5   7  534.80   24.29
   1  -5   7  499.71   24.97
   1  -5   7  540.74   26.00
  -1  -5  -7  524.94   24.71
  -1   5   6 1011.78   39.43
  -1  -5  -6  940.85   40.16
  -1   5   6  973.98   40.10
  -1  -5  -6  965.63   40.30
   1   5  -6 1014.42   40.07
   1  -5   6 1019.02   40.09
  -1   5   6  970.39   33.59
  -1   5   6  993.17   38.25
  -1  -5  -6  999.35   39.57
  -1  -5  -6  932.22   36.82
   1  -5   6  988.72   40.43
  -1   5   6 1024.76   39.01
   1   5  -6  994.19   38.72
   1  -5   6  954.50   39.61
   1  -5   5 1052.11   42.37
  -1   5   5 1024.96   41.95
   1  -5   5  983.38   41.96
  -1  -5  -5 1089.16   39.41
  -1   5   5 1094.30   40.60
   1   5  -5 1036.24   40.82
   1   5  -5 1056.62   40.26
  -1   5   5 1127.65   41.40
  -1   5   5 1090.00   41.65
  -1  -5  -5 1047.28   42.36
  -1  -5  -5 1109.35   42.07
   1   5  -5 1053.24   42.08
   1  -5   5 1159.39   42.82
   1  -5   4  842.96   33.95
   1   5  -4  820.50   33.50
  -1  -5  -4  812.80   30.65
   1  -5   4  820.03   33.38
  -1   5   4  819.69   33.36
  -1  -5  -4  796.72   30.63
   1   5  -4  778.64   32.13
  -1   5   4  833.84   32.64
   1   5  -4  824.35   31.91
  -1   5   4  820.03   32.40
  -1  -5  -4  822.72   33.51
  -1  -5  -4  822.41   33.19
   1   5  -3  385.38   19.19
   1  -5   3  408.07   19.71
  -1  -5  -3  412.27   17.10
   1  -5   3  397.62   19.19
  -1  -5  -3  400.46   19.02
  -1   5   3  410.08   18.67
   1   5  -3  382.99   17.99
  -1   5   3  399.18   18.42
  -1   5   3  408.07   19.33
  -1  -5  -3  423.94   16.71
  -1   5   2   92.48    7.90
  -1  -5  -2  105.58    5.81
  -1  -5  -2  100.58    6.56
   1  -5   2  101.10    8.29
   1   5  -2  107.91    8.18
  -1  -5  -2  113.52    8.39
   1  -5   2   91.81    7.52
   1   5  -2   92.70    7.11
  -1   5   2  115.48    8.12
  -1  -5  -2  101.32    7.69
  -1   5   2   98.30    7.29
   1   5  -2  101.84    7.39
  -1   5   2  105.88    8.46
  -1  -5  -2   99.76    5.52
   1  -5   1  107.31    8.61
  -1  -5  -1  110.69    6.88
  -1  -5  -1  106.85    6.14
  -1   5   1  110.08    8.31
  -1  -5  -1  111.32    5.40
   1  -5   1  121.81    8.52
   1   5  -1   95.41    7.40
  -1   5   1  101.23    7.68
  -1  -5  -1  100.14    6.21
  -1  -5  -1  104.50    7.48
  -1   5   1  102.18    7.24
   1  -5   1   99.03    7.90
   1   5  -1  113.83    7.57
  -1   5   1  102.05    8.44
  -1   5   0  811.17   32.38
   1   5   0  818.30   32.33
  -1   5   0  800.75   30.84
  -1  -5   0  853.51   30.63
  -1  -5   0  805.11   29.06
   1  -5   0  829.98   32.35
  -1  -5   0  837.93   30.16
  -1   5   0  815.65   31.93
   1   5   0  804.57   31.56
  -1  -5   0  822.21   31.06
   1  -5   0  799.67   32.06
  -1  -5   0  791.21   32.11
   1  -5   0  785.77   31.90
  -1   5   0  780.14   32.67
   1   5   0  794.08   30.64
   1   5   1  152.07    9.84
  -1   5  -1  142.03    6.84
  -1   5  -1  161.61    9.35
  -1  -5   1  144.54    8.66
  -1  -5   1  154.21    7.81
   1  -5  -1  137.87    9.56
   1   5   1  148.26    9.61
  -1  -5   1  146.34    8.67
  -1  -5   1  145.28    8.55
   1  -5  -1  156.98    9.74
  -1  -5   1  139.04    9.63
   1  -5  -1  151.81    9.60
  -1   5  -1  139.01   10.04
   1   5   1  155.68    8.93
  -1   5  -2   73.26    5.02
   1   5   2   72.77    7.05
  -1  -5   2   82.15    6.42
  -1   5  -2   78.54    6.45
  -1  -5   2   83.58    5.03
  -1  -5   2   81.99    5.62
   1  -5  -2   75.78    7.20
   1   5   2   84.92    6.26
   1   5   2   86.97    7.32
  -1  -5   2   88.19    6.12
   1  -5  -2   80.09    6.91
  -1  -5   2   77.49    6.97
  -1   5  -2   71.60    7.27
  -1   5  -3  346.50   18.61
  -1   5  -3  372.64   17.45
  -1  -5   3  361.90   17.08
  -1   5  -3  368.37   15.59
   1   5   3  378.20   18.20
  -1  -5   3  359.57   18.14
  -1   5  -3  350.27   17.83
   1   5   3  366.30   17.93
  -1  -5   3  370.67   14.94
  -1  -5   3  385.33   16.15
   1  -5  -3  340.15   17.12
   1   5   3  368.02   18.54
  -1  -5   3  369.96   15.95
   1   5   3  398.76   17.18
   1  -5  -3  373.74   18.42
   1   5   4  796.41   30.52
   1  -5  -4  770.45   31.95
   1  -5  -4  754.30   30.70
  -1  -5   4  728.51   28.38
   1   5   4  782.25   32.05
  -1   5  -4  735.77   30.71
  -1  -5   4  801.63   30.86
  -1  -5   4  710.22   29.07
  -1  -5   4  742.28   27.82
  -1  -5   4  782.65   31.97
   1   5   4  745.92   31.30
  -1   5  -4  752.69   32.32
  -1   5  -4  793.49   29.19
   1   5   4  747.78   31.31
   1  -5  -4  734.41   31.02
   1   5   5 1038.70   40.04
   1  -5  -5 1026.93   41.68
   1  -5  -5 1064.33   41.17
  -1   5  -5 1102.11   41.15
  -1  -5   5 1091.11   40.43
   1   5   5 1075.36   41.41
  -1  -5   5 1048.92   41.47
  -1   5  -5 1028.47   41.87
   1   5   5 1055.90   41.29
  -1  -5   5 1011.78   38.92
  -1  -5   5 1062.05   37.59
  -1  -5   5  974.24   35.21
   1   5   5 1037.34   41.43
   1  -5  -5  971.46   39.93
  -1  -5   5 1066.36   37.80
   1   5   6  941.45   38.86
   1  -5  -6  895.18   37.09
  -1  -5   6  936.98   34.60
   1  -5  -6  937.48   38.18
   1   5   6  930.77   32.03
   1  -5  -6  969.74   38.70
  -1   5  -6  919.60   37.97
  -1  -5   6  900.57   34.74
  -1  -5   6  962.63   36.72
  -1  -5   6  919.10   38.54
   1   5   6  967.31   38.72
  -1  -5   6  898.54   32.19
   1   5   6  945.82   38.57
  -1   5  -6  984.41   39.63
   1   5   6  915.14   37.45
   1  -5  -6  960.48   39.17
  -1  -5   6  941.70   34.03
   1   5   7  497.85   24.91
   1  -5  -7  489.65   24.51
   1   5   7  497.43   18.46
   1  -5  -7  499.00   24.79
  -1   5  -7  520.66   24.85
  -1  -5   7  482.99   22.98
  -1  -5   7  453.74   21.14
  -1  -5   7  508.03   25.13
   1   5   7  502.05   24.93
  -1  -5   7  501.03   18.70
  -1  -5   7  507.43   21.03
  -1   5  -7  501.08   25.31
   1   5   7  516.71   24.27
   1  -5  -7  490.86   25.13
  -1  -5   7  520.37   20.74
   1  -5  -8  166.17   12.88
   1   5   8  220.68   14.93
   1   5   8  176.45    8.42
   1  -5  -8  178.43   13.44
  -1   5  -8  187.69   13.68
  -1  -5   8  184.45   12.50
  -1  -5   8  186.28   11.33
  -1  -5   8  217.95   14.84
   1   5   8  157.35   13.13
  -1  -5   8  184.59    8.69
  -1   5  -8  183.61   13.93
  -1  -5   8  170.43   10.21
   1   5   8  193.03   13.57
   1  -5  -8  181.72   13.91
  -1  -5   8  173.79   10.15
   1   5   9 1799.68   68.99
   1  -5  -9 1765.21   67.72
  -1  -5   9 1715.21   59.42
   1   5   9 1826.24   68.73
   1   5   9 1784.02   59.22
   1  -5  -9 1792.40   68.74
  -1   5  -9 1893.41   69.04
  -1   5  -9 1889.09   67.33
  -1  -5   9 1605.90   61.65
   1   5   9 1706.61   67.86
  -1   5  -9 1780.35   69.29
  -1  -5   9 1677.80   68.39
  -1  -5   9 1787.23   64.13
   1   5   9 1794.73   67.57
   1  -5  -9 1647.74   68.37
  -1  -5   9 1868.28   66.77
  -1  -5   9 1760.97   62.23
   1   5  10  486.61   27.54
   1   5  10  523.94   28.78
   1  -5 -10  536.19   28.34
  -1  -5  10  551.89   21.01
   1   5  10  573.34   29.36
   1   5  10  540.60   20.69
   1  -5 -10  556.28   29.33
  -1   5 -10  561.52   27.66
  -1   5 -10  523.82   28.51
  -1  -5  10  567.01   29.31
   1   5  10  576.82   29.03
  -1  -5  10  523.90   25.16
   1   5  10  560.06   28.41
  -1  -5  10  511.83   26.83
  -1  -5  10  537.32   23.51
   1   5  11   59.59    9.57
   1  -5 -11   54.82    8.30
   1   5  11   51.48    8.18
   1   5  11   49.70    7.74
  -1  -5  11   60.25    4.84
   1   5  11   68.35    9.74
   1   5  11   61.30    4.80
   1   5  11   51.28    8.24
  -1   5 -11   60.63    8.90
  -1   5 -11   68.70    8.64
   1  -5 -11   63.26    9.17
  -1  -5  11   50.13    6.74
  -1  -5  11   43.67    7.19
  -1  -5  11   64.14    9.57
   1   5  11   55.46    8.95
  -1  -5  12   47.50    6.81
  -1  -5  12   51.41    4.30
   1   5  12   60.27    8.95
  -1   5 -12   52.78    4.35
   1  -5 -12   58.33    9.07
  -1   5 -12   41.57    7.40
  -1   5 -12   31.18    7.58
   1   5  12   56.53    8.80
  -1  -5  12   54.46    4.86
   1   5  12   43.91    8.50
   1   5  12   53.49    4.70
  -1  -5  12   56.66    4.37
   1   5  12   65.83    9.79
  -1  -5  12   67.22    9.76
   1   5  12   48.75    8.76
   1   5  12   53.37    8.62
  -1  -5  13  103.70   10.63
  -1  -5  13  114.04    6.91
   1   5  13  107.83   12.30
  -1   5 -13  116.30    6.77
   1   5  13  122.27   13.81
  -1  -5  13   98.92    6.99
   1   5  13  111.91   12.63
   1   5  13  130.49   14.11
   1   5  13  122.23    7.39
   1  -5 -13  114.11   13.53
  -1  -5  13  116.81    6.62
  -1   5 -13  107.46   11.73
   1   5  13  117.99   13.20
   1  -5 -13  134.52   14.41
   1   5  13  116.51   13.40
  -1  -5  13  117.14   13.38
   1   5  14  626.99   34.22
  -1  -5  14  627.02   24.09
   1   5  14  649.55   36.04
   1   5  14  611.05   34.83
  -1  -5  14  678.16   25.05
  -1  -5  14  601.01   35.09
   1   5  14  645.08   24.66
   1  -5 -14  686.27   36.45
  -1  -5  14  591.69   23.21
   1   5  14  622.26   34.26
   1  -5 -14  547.78   33.99
   1   5  14  650.17   35.02
  -1  -5  14  618.55   31.31
  -1   5 -14  613.28   32.89
  -1  -5  15   -0.33    2.07
   1   5  15    6.05    5.41
  -1  -5  15    1.15    2.26
  -1  -5  15    2.99    2.37
   1   5  15   -4.29    5.91
   1   5  15    2.19    2.31
   1   5  15    4.11    4.00
  -1   5 -15    0.37    2.27
  -1  -5  15    1.58    3.58
  -1   5 -15   -1.25    3.65
   1  -5 -15   -3.12    3.52
   1  -5 -15    1.56    3.81
   1   5  15   -1.44    3.76
   1   5  15    1.57    3.54
  -1  -5  16   19.97    3.15
   1   5  16    9.43    4.33
  -1  -5  16   12.80    3.19
  -1  -5  16   12.71    2.84
   1   5  16   15.74    5.83
   1   5  16   10.17    2.90
  -1   5 -16   12.11    3.08
   1  -5 -16    4.69    4.10
   1   5  16   17.41    6.00
   1  -5 -16    6.22    4.78
   1   5  16   19.51    6.36
   1   5  16   14.26    5.60
  -1  -5  16   23.82    6.89
  -1  -5  17  103.60    6.80
  -1  -5  17  103.11    7.06
  -1   5 -17  102.05    6.97
   1   5  17  127.14    7.46
  -1   5 -17  108.32    6.92
  -1  -5  18   32.90    3.56
  -1  -5  18   31.27    3.78
  -1   5 -18   35.64    3.95
  -1   5 -18   26.20    3.49
   1   5  18   24.76    3.49
  -1  -5  19   90.01    5.84
   1   5  19   97.80    5.87
  -1   5 -19   97.22    6.14
   1   5  19   98.87    6.15
  -1   5 -19  101.19    6.05
  -1  -5  20   75.81    4.78
   1   5  20   80.60    5.01
  -1   5 -20   77.50    4.98
   1   5  20   76.67    4.72
  -1  -5  20   75.78    4.44
  -1   5 -21   49.60    3.39
   1  -5 -21   44.35    3.32
   1   5  21   43.08    3.11
   1   5  21   41.54    3.22
   1  -5 -21   41.95    3.23
   1  -5 -21   51.67    3.37
  -1   5 -22  123.75    4.97
   1  -5 -22   92.85    4.67
   1  -5 -22  113.66    4.69
   1  -5 -22   95.88    4.70
  -1  -6 -22    9.58    1.13
  -1  -6 -22    6.54    1.01
   1   6 -21   40.89    2.67
  -1  -6 -21   34.16    2.74
  -1  -6 -21   32.22    2.71
  -1  -6 -20  117.40    6.22
   1   6 -20  118.51    5.63
  -1  -6 -20  121.03    6.23
   1   6 -20  113.77    5.90
  -1  -6 -20  109.52    5.38
  -1   6  20  126.26    6.19
   1  -6  20  110.51    5.89
  -1  -6 -19  113.35    6.48
  -1   6  19  118.08    6.52
   1   6 -19  108.24    5.91
  -1  -6 -19  116.74    6.51
  -1  -6 -19   97.59    5.39
   1   6 -19  113.77    6.23
  -1  -6 -19  108.50    5.83
  -1  -6 -18  390.19   15.75
   1  -6  18  365.71   15.36
  -1  -6 -18  373.79   15.06
   1   6 -18  371.46   15.13
  -1  -6 -18  339.80   14.49
  -1   6  18  398.59   15.75
  -1  -6 -18  387.66   15.77
  -1  -6 -17  219.04   10.93
   1  -6  17  216.57   10.65
  -1  -6 -17  234.85   11.12
  -1   6  17  220.37   10.60
  -1   6  17  229.32   11.02
   1   6 -17  210.96   10.45
  -1  -6 -17  213.50   10.12
  -1  -6 -17  222.43   10.52
  -1  -6 -16  234.96   11.34
  -1   6  16  228.29   11.25
   1  -6  16  212.12   10.86
  -1  -6 -16  228.40   11.27
  -1   6  16  237.08   11.12
   1   6 -16  214.40   10.76
  -1  -6 -16  227.09   10.91
  -1  -6 -16  199.18   10.28
   1  -6  15  178.18    9.97
  -1   6  15  198.95   18.10
  -1  -6 -15  202.55   10.36
   1   6 -15  216.93   19.24
   1   6 -15  178.08   17.62
   1  -6  15  188.63   16.20
  -1  -6 -15  216.21   10.84
  -1   6  15  213.92   10.81
   1  -6  15  214.14   17.62
   1  -6  15  197.11   18.69
  -1   6  15  220.93   10.72
  -1  -6 -15  210.42   10.73
   1   6 -15  204.46   10.45
  -1   6  14  226.21   17.71
  -1   6  14  258.80   11.91
  -1   6  14  231.18   19.41
   1  -6  14  226.22   11.46
  -1  -6 -14  246.91   11.83
   1  -6  14  228.07   17.87
  -1  -6 -14  214.18   17.87
  -1  -6 -14  256.78   12.10
  -1   6  14  235.28   11.83
   1  -6  14  246.75   20.70
  -1  -6 -14  260.78   12.15
   1   6 -14  232.47   11.59
   1   6 -14  222.01   19.85
   1   6 -14  275.08   20.82
   1  -6  14  244.56   18.94
  -1   6  13  268.15   17.99
  -1   6  13  270.42   12.38
   1  -6  13  260.92   19.18
  -1  -6 -13  227.45   18.24
   1  -6  13  254.12   12.21
  -1  -6 -13  262.03   12.34
  -1   6  13  257.89   18.59
   1   6 -13  249.77   20.70
   1   6 -13  252.76   20.19
   1  -6  13  271.23   21.38
   1  -6  13  261.31   12.09
  -1   6  13  238.33   20.33
   1   6 -13  264.52   12.34
  -1  -6 -13  309.36   22.13
  -1   6  13  259.40   20.23
   1  -6  13  233.56   18.56
  -1   6  13  274.62   12.63
  -1   6  12 1091.59   48.68
  -1   6  12 1115.29   37.54
   1  -6  12 1029.85   46.76
  -1  -6 -12 1002.00   46.59
   1  -6  12  995.32   46.50
  -1  -6 -12 1029.34   37.23
  -1   6  12  967.45   45.14
  -1   6  12 1080.57   45.33
   1  -6  12  992.04   36.89
  -1   6  12 1074.39   49.57
   1   6 -12 1040.77   37.31
  -1  -6 -12 1031.27   48.66
  -1   6  12 1053.43   37.51
   1  -6  12  973.78   48.67
   1   6 -12 1047.16   49.73
   1   6 -12 1024.02   48.32
  -1   6  11   86.38   11.05
  -1   6  11  109.01    6.68
   1  -6  11  112.02   11.49
   1  -6  11  113.72   11.92
  -1  -6 -11  100.47   11.10
  -1  -6 -11  101.30    6.47
   1  -6  11  102.49    6.04
   1  -6  11   95.53   11.86
   1  -6  11  106.25    6.44
  -1  -6 -11  101.14   11.89
   1   6 -11  104.04    6.59
   1   6 -11  114.37   12.23
  -1   6  11   82.92    9.70
  -1   6  11  112.91    6.77
  -1   6  11  103.17   10.83
  -1   6  11  112.07   12.48
  -1   6  10  505.82   19.70
   1  -6  10  554.96   27.94
   1  -6  10  493.42   18.96
  -1   6  10  491.22   27.45
  -1   6  10  490.63   28.27
  -1  -6 -10  493.30   28.29
  -1   6  10  506.87   25.97
   1   6 -10  490.93   27.88
  -1   6  10  535.86   19.94
  -1  -6 -10  445.38   23.93
   1  -6  10  550.33   29.56
  -1  -6 -10  515.18   27.37
   1  -6  10  461.77   26.68
  -1   6  10  487.49   25.84
  -1   6   9    5.19    3.00
  -1  -6  -9    0.99    2.75
   1  -6   9    5.91    3.52
   1   6  -9    3.19    3.41
  -1   6   9    4.54    2.10
  -1   6   9    9.07    4.27
   1  -6   9   12.17    4.59
   1  -6   9    7.91    4.04
  -1  -6  -9    8.47    3.06
   1  -6   9    4.70    1.65
  -1   6   9    2.19    4.28
  -1   6   9    6.01    3.55
   1   6  -8 1656.06   63.59
  -1   6   8 1726.33   64.12
  -1   6   8 1723.13   66.17
  -1   6   8 1671.35   56.83
  -1  -6  -8 1668.78   61.79
   1  -6   8 1665.21   66.32
  -1   6   8 1736.75   63.70
  -1  -6  -8 1699.75   65.31
  -1   6   8 1684.55   65.13
   1   6  -8 1678.85   65.91
   1  -6   8 1711.19   65.50
   1  -6   8 1624.43   64.86
   1   6  -7   18.04    4.66
  -1   6   7   10.62    3.37
  -1   6   7    9.14    4.06
  -1   6   7   10.62    2.09
   1  -6   7    7.50    3.58
   1  -6   7    7.00    3.62
  -1  -6  -7    4.09    2.37
  -1   6   7    8.54    3.36
  -1  -6  -7    8.51    4.10
  -1  -6  -7    6.81    3.44
  -1   6   7    7.37    3.56
   1   6  -7   17.97    4.92
   1  -6   7   10.28    3.81
   1   6  -6  179.52   12.16
  -1   6   6  172.89   12.13
  -1   6   6  176.24   12.92
  -1  -6  -6  153.16   10.08
  -1   6   6  166.06    7.77
   1  -6   6  157.70   12.74
  -1  -6  -6  160.94   10.39
  -1   6   6  163.05   11.37
  -1  -6  -6  159.12   12.56
  -1   6   6  179.17   12.40
  -1  -6  -6  166.93   12.31
   1   6  -6  178.46   12.83
   1  -6   6  181.30   13.01
   1  -6   6  142.58   11.62
  -1  -6  -5  676.30   27.30
  -1   6   5  667.34   30.98
  -1  -6  -5  740.03   31.47
  -1  -6  -5  677.43   28.14
   1  -6   5  665.74   31.22
   1  -6   5  746.92   31.95
   1   6  -5  736.57   31.73
  -1   6   5  715.76   30.56
  -1  -6  -5  686.97   31.22
  -1   6   5  720.68   30.49
   1   6  -5  665.85   29.31
   1   6  -5  710.92   30.20
   1  -6   5  761.03   31.78
  -1   6   4 1164.05   45.67
  -1  -6  -4 1088.80   40.49
   1  -6   4 1201.13   46.35
   1   6  -4 1148.99   45.54
  -1  -6  -4 1176.31   42.57
  -1  -6  -4 1240.17   46.19
   1  -6   4 1175.76   45.72
  -1   6   4 1169.39   44.55
  -1  -6  -4 1140.72   45.40
   1  -6   4 1101.36   45.21
   1   6  -4 1088.32   44.21
  -1   6   4 1168.55   44.82
   1   6  -4 1167.09   44.10
  -1   6   3 2143.67   76.53
  -1  -6  -3 2098.06   73.21
   1   6  -3 2186.82   76.72
   1  -6   3 2173.20   76.85
   1  -6   3 2066.23   76.31
   1  -6   3 2102.57   76.16
  -1  -6  -3 2253.08   76.71
  -1  -6  -3 2079.52   75.61
  -1   6   3 2145.44   75.16
   1   6  -3 2105.55   74.94
  -1   6   3 2107.96   75.60
   1   6  -3 2052.71   75.04
  -1   6   2   75.86    7.49
   1  -6   2   74.03    7.55
  -1  -6  -2   79.80    6.27
   1   6  -2   69.88    7.31
   1  -6   2   70.93    7.55
  -1  -6  -2   74.60    5.57
  -1  -6  -2   72.07    7.39
   1  -6   2   75.55    7.66
  -1  -6  -2   66.14    6.73
  -1   6   2   68.97    6.57
   1   6  -2   70.02    6.68
  -1   6   2   61.04    6.59
   1   6  -2   76.26    6.76
  -1   6   2   75.49    7.83
  -1   6   1   30.61    5.36
   1   6  -1   46.49    5.36
  -1  -6  -1   31.93    4.57
  -1   6   1   32.61    4.72
  -1   6   1   36.56    4.64
  -1  -6  -1   27.89    3.43
   1  -6   1   29.30    4.99
  -1  -6  -1   31.44    4.17
   1   6  -1   40.25    5.91
  -1   6   1   31.06    5.11
  -1   6   1   46.82    5.63
   1   6  -1   30.36    4.79
  -1  -6  -1   30.47    3.19
   1  -6   1   40.22    5.50
  -1  -6   0 1642.97   60.67
   1  -6   0 1600.31   60.28
  -1   6   0 1690.67   59.30
  -1  -6   0 1752.42   58.85
  -1  -6   0 1669.45   56.90
   1  -6   0 1655.41   60.76
  -1   6   0 1668.95   61.54
   1   6   0 1621.07   58.96
   1  -6   0 1650.97   60.28
  -1  -6   0 1652.91   59.02
   1   6   0 1646.22   60.71
  -1   6   0 1575.15   60.76
  -1  -6   0 1598.30   56.96
  -1   6   0 1629.65   60.19
   1   6   0 1696.99   60.12
  -1  -6   1   50.93    6.27
   1  -6  -1   49.26    6.01
  -1   6  -1   53.33    5.64
  -1  -6   1   52.45    5.39
  -1  -6   1   59.82    4.91
   1  -6  -1   50.52    6.30
  -1   6  -1   42.54    6.13
   1   6   1   44.68    5.31
  -1  -6   1   50.24    5.32
   1  -6  -1   53.22    5.97
   1   6   1   48.81    6.09
  -1   6  -1   50.50    6.54
  -1  -6   1   41.83    4.69
   1   6   1   44.11    5.62
  -1  -6   2   67.48    7.17
  -1  -6   2   66.04    4.27
  -1   6  -2   59.25    3.71
   1   6   2   72.26    7.57
  -1  -6   2   74.17    6.53
  -1   6  -2   94.08    7.48
  -1  -6   2   71.34    5.12
  -1  -6   2   75.36    5.74
   1  -6  -2   77.27    7.67
   1  -6  -2   75.65    7.19
  -1  -6   2   71.59    6.14
   1   6   2   70.50    7.08
  -1   6  -2   67.55    7.59
  -1  -6   3 1995.47   66.54
  -1  -6   3 1944.63   66.38
  -1   6  -3 2051.15   72.95
   1   6   3 2100.98   72.85
  -1  -6   3 2070.82   73.10
  -1   6  -3 1875.92   73.25
  -1   6  -3 2000.64   71.77
  -1  -6   3 2138.26   71.52
   1   6   3 2056.05   71.16
   1  -6  -3 2160.65   73.78
  -1   6  -3 1888.00   67.00
   1   6   3 2065.06   73.06
  -1  -6   3 1957.69   68.02
  -1  -6   3 2088.06   69.67
   1  -6  -3 1981.65   72.00
  -1  -6   3 2072.48   69.91
   1   6   3 2054.18   73.64
   1  -6  -3 2064.75   73.46
   1  -6  -4 1151.73   44.17
   1   6   4 1123.89   42.05
  -1   6  -4 1067.59   44.06
  -1   6  -4 1109.48   42.64
  -1  -6   4 1135.95   42.25
  -1   6  -4 1020.41   38.52
   1   6   4 1079.02   43.23
   1   6   4 1096.14   43.29
  -1   6  -4  954.85   43.58
  -1  -6   4 1122.68   40.18
   1  -6  -4 1028.94   41.96
   1   6   4  992.96   43.48
  -1  -6   4 1053.78   43.20
   1  -6  -4 1083.65   43.67
  -1  -6   4 1140.24   40.60
  -1  -6   4 1087.95   38.80
  -1  -6   4 1050.88   37.00
   1   6   5  678.73   28.11
   1  -6  -5  702.65   30.13
   1  -6  -5  658.56   29.01
  -1   6  -5  644.05   28.45
  -1  -6   5  654.05   28.03
   1   6   5  652.54   29.13
  -1   6  -5  587.70   25.06
   1   6   5  632.26   28.73
  -1   6  -5  618.72   29.46
  -1  -6   5  617.25   25.32
   1  -6  -5  608.93   27.78
   1   6   5  615.75   29.14
  -1  -6   5  569.93   28.36
   1  -6  -5  637.52   29.49
  -1  -6   5  615.47   26.35
  -1  -6   5  637.91   24.81
  -1  -6   5  579.23   22.34
  -1  -6   6  170.88    8.32
  -1  -6   6  209.39   14.23
   1   6   6  183.12    8.30
   1  -6  -6  216.92   14.37
  -1   6  -6  182.09   12.85
  -1  -6   6  185.62   12.81
  -1  -6   6  184.63   11.79
  -1  -6   6  179.31   10.38
   1   6   6  180.31   13.21
  -1   6  -6  193.04   14.19
   1   6   6  180.41   13.60
   1  -6  -6  175.09   12.51
   1  -6  -6  158.07   12.52
  -1  -6   6  177.78   10.53
  -1   6  -6  180.00   11.17
   1   6   6  179.01   13.15
   1   6   6  167.46   12.19
   1  -6  -6  164.63   13.13
  -1  -6   6  181.48    9.97
   1   6   7   12.68    2.20
  -1  -6   7    7.13    2.18
   1  -6  -7   16.58    4.86
   1   6   7   11.42    4.14
   1  -6  -7    8.25    3.98
  -1   6  -7    7.00    3.80
   1   6   7   18.31    5.15
  -1   6  -7   10.88    4.10
   1   6   7    8.50    3.91
  -1  -6   7    7.89    2.67
   1  -6  -7   10.63    3.94
   1  -6  -7   10.51    3.82
  -1  -6   7   13.20    4.00
  -1  -6   7    9.18    2.68
  -1  -6   7    8.91    3.12
  -1  -6   7    8.29    2.13
  -1  -6   8 1687.55   56.74
  -1  -6   8 1700.20   66.09
   1   6   8 1665.58   56.47
   1  -6  -8 1761.78   66.22
  -1   6  -8 1723.72   65.58
   1   6   8 1722.44   65.97
   1  -6  -8 1665.33   65.15
   1   6   8 1641.52   65.72
  -1  -6   8 1548.68   59.39
  -1   6  -8 1658.67   66.20
  -1  -6   8 1698.53   63.11
  -1  -6   8 1652.53   60.54
   1   6   8 1729.82   64.85
   1  -6  -8 1675.87   66.27
  -1  -6   9   -0.57    1.85
   1   6   9   -1.11    3.56
   1  -6  -9    3.16    3.50
   1   6   9    0.53    1.93
   1  -6  -9   -1.16    3.38
   1   6   9    4.02    3.71
  -1   6  -9    4.27    3.95
   1  -6  -9    1.10    3.53
  -1   6  -9    0.94    3.25
   1   6   9   -1.09    4.28
  -1   6  -9    1.14    3.50
   1   6   9   -3.34    4.11
  -1  -6   9    0.65    2.07
  -1  -6   9    0.86    3.38
  -1  -6   9    1.13    3.45
  -1  -6  10  511.72   24.30
   1   6  10  507.43   28.41
   1   6  10  503.11   27.87
   1   6  10  496.86   28.18
   1  -6 -10  490.40   27.88
  -1  -6  10  488.14   19.81
   1   6  10  512.36   19.78
   1  -6 -10  497.74   28.23
  -1   6 -10  471.44   27.78
  -1   6 -10  496.43   26.59
  -1  -6  10  512.59   28.61
   1   6  10  523.06   29.01
   1   6  10  520.79   27.77
  -1  -6  10  504.99   26.46
  -1  -6  11  110.77   10.06
   1   6  11   97.83   11.92
  -1  -6  11  117.87    6.81
   1   6  11  114.58   12.32
  -1   6 -11  126.56    7.14
  -1   6 -11  125.40   12.22
  -1   6 -11  155.69   14.36
  -1   6 -11  115.86    6.98
  -1  -6  11  117.64    7.36
  -1  -6  11  137.86   13.85
   1   6  11  125.75    7.31
   1  -6 -11  122.08   13.05
  -1  -6  11  115.72    6.77
   1   6  11  132.00   13.23
   1  -6 -11  120.54   12.93
   1   6  11  115.70   12.67
   1   6  11  128.65   13.58
  -1  -6  11  124.13   12.04
   1   6  11  109.70   12.28
  -1  -6  12  991.31   44.11
   1   6  12 1032.66   48.93
  -1  -6  12 1075.27   38.02
   1   6  12 1030.58   49.72
  -1   6 -12 1077.67   38.10
   1   6  12 1034.45   49.06
  -1  -6  12 1101.30   39.01
   1  -6 -12 1186.80   50.98
   1   6  12 1068.65   50.51
   1   6  12 1086.07   50.64
   1  -6 -12 1071.64   50.48
  -1  -6  12 1055.18   37.76
  -1  -6  12 1067.10   50.30
   1   6  12 1089.58   49.37
   1   6  12 1060.91   38.62
  -1   6 -12 1184.27   48.84
  -1   6 -12 1152.86   50.89
   1   6  13  268.68   20.53
   1   6  13  262.88   12.27
  -1  -6  13  269.73   12.28
   1   6  13  238.24   20.42
  -1   6 -13  257.59   12.01
   1   6  13  218.89   19.15
  -1  -6  13  277.81   13.02
  -1  -6  13  297.29   13.40
   1   6  13  296.54   22.21
   1   6  13  252.17   20.67
  -1  -6  13  267.50   11.87
   1  -6 -13  307.18   22.30
  -1  -6  13  266.19   21.34
   1  -6 -13  270.17   21.38
   1   6  13  270.44   20.61
   1   6  13  269.26   12.74
  -1   6 -13  256.02   19.20
  -1   6 -13  284.17   21.58
   1   6  14  250.05   20.07
   1   6  14  248.14   11.93
  -1  -6  14  261.96   11.89
   1   6  14  241.33   20.22
  -1   6 -14  252.96   11.51
   1   6  14  236.29   20.63
  -1  -6  14  263.27   12.55
  -1  -6  14  244.89   12.45
   1   6  14  229.48   19.24
   1  -6 -14  224.53   20.04
   1   6  14  220.75   19.30
   1   6  14  267.58   21.45
   1   6  14  266.17   12.43
  -1  -6  14  246.23   20.71
  -1   6 -14  202.76   17.46
  -1   6 -14  264.00   21.13
   1  -6 -14  257.44   20.95
  -1  -6  14  258.93   11.36
   1   6  15  200.70   18.65
   1   6  15  224.99   11.00
   1   6  15  217.79   18.52
  -1  -6  15  228.02   10.81
   1   6  15  220.25   18.40
   1  -6 -15  199.69   19.00
  -1   6 -15  199.99   10.99
   1   6  15  240.92   11.45
  -1   6 -15  205.16   19.11
   1   6  15  192.21   17.95
   1  -6 -15  210.57   19.37
  -1  -6  15  236.74   11.49
  -1  -6  15  219.01   11.49
  -1  -6  15  201.31   18.98
   1   6  15  233.76   20.05
  -1   6 -16  274.60   13.07
   1   6  16  280.82   13.09
  -1  -6  16  295.25   13.43
  -1  -6  16  258.33   12.86
   1   6  16  269.62   12.76
  -1  -6  16  282.47   12.69
  -1   6 -17  234.23   10.98
  -1  -6  17  227.66   11.22
  -1  -6  17  243.55   11.31
   1   6  17  203.57   10.52
   1   6  17  224.24   11.13
  -1   6 -17  238.01   11.28
  -1  -6  18  377.65   15.37
  -1  -6  18  394.85   16.36
  -1  -6  18  404.18   16.46
  -1   6 -18  435.08   16.54
  -1   6 -18  409.71   16.60
   1   6  18  396.32   16.52
  -1  -6  19  110.92    6.35
  -1   6 -19  120.23    6.61
  -1   6 -19  135.04    7.00
   1   6  19  128.84    6.91
   1  -6 -19  126.83    6.81
   1  -6 -20   96.79    5.27
   1  -6 -20  101.56    5.41
  -1   6 -20   97.45    5.41
  -1   6 -20   87.20    5.14
   1  -6 -20   92.28    5.17
   1   6  20   97.68    5.38
   1  -6 -21   36.10    2.72
   1  -6 -21   35.80    2.63
  -1   6 -21   40.09    2.87
  -1   6 -21   33.95    2.67
   1  -6 -21   36.89    2.70
  -1   6 -22   18.91    1.47
  -1   7  21   47.40    2.85
   1   7 -21   55.21    2.94
  -1  -7 -21   52.72    2.99
  -1  -7 -21   49.12    2.90
   1   7 -20   17.33    1.81
  -1  -7 -20   20.06    2.31
  -1  -7 -20   18.13    2.23
  -1   7  20   15.82    2.05
   1   7 -20   18.20    2.15
  -1  -7 -19   11.57    2.27
  -1  -7 -19   10.36    2.20
   1   7 -19    8.54    1.85
   1  -7  19   12.31    2.28
   1   7 -19   11.70    2.13
   1  -7  19    9.78    1.79
  -1   7  19    8.73    2.05
  -1  -7 -18   96.01    5.83
  -1  -7 -18   87.64    5.61
   1   7 -18   80.59    5.09
  -1   7  18   84.83    5.49
  -1  -7 -18   74.99    4.80
  -1  -7 -18   74.73    4.62
  -1  -7 -17  131.50    7.57
  -1  -7 -17  128.18    7.48
   1   7 -17  123.17    7.11
  -1   7  17  139.13    7.64
  -1  -7 -17  121.82    6.83
  -1  -7 -17  126.45    6.81
  -1  -7 -16   73.42    5.62
  -1  -7 -16   67.74    5.37
   1   7 -16   78.44    5.54
  -1   7  16   66.88    5.39
  -1  -7 -16   61.23    4.78
  -1  -7 -16   66.34    5.07
  -1  -7 -15    9.72    2.93
  -1   7  15   12.38    3.07
  -1   7  15   10.36    2.82
  -1  -7 -15   14.66    3.11
   1   7 -15    8.94    2.71
  -1  -7 -15   14.83    2.91
  -1  -7 -15   12.20    2.67
  -1   7  14   40.79    8.74
  -1   7  14   29.16    3.91
   1   7 -14   33.16    7.93
   1   7 -14   29.92    7.75
  -1  -7 -14   33.52    3.81
  -1  -7 -14   24.52    6.26
   1  -7  14   32.06    6.56
  -1  -7 -14   27.75    3.50
   1   7 -14   32.87    4.03
  -1  -7 -14   33.37    4.02
   1  -7  14   39.59    7.61
   1  -7  14   35.05    7.50
   1  -7  14   22.55    6.72
  -1  -7 -14   28.56    3.79
  -1   7  14   26.84    3.87
   1  -7  14   23.14    6.13
  -1   7  14   30.59    7.31
  -1   7  13  432.66   17.85
   1   7 -13  498.58   29.93
   1   7 -13  395.25   26.89
  -1   7  13  424.91   28.10
   1  -7  13  410.32   26.60
   1  -7  13  432.72   26.11
  -1  -7 -13  424.02   17.59
  -1  -7 -13  410.25   17.35
  -1  -7 -13  389.01   25.55
   1  -7  13  403.66   25.26
   1  -7  13  392.49   17.38
  -1  -7 -13  421.23   17.76
  -1   7  13  422.39   17.84
   1  -7  13  386.84   27.68
  -1  -7 -13  453.61   18.06
  -1   7  13  459.65   27.97
   1   7 -13  426.48   17.77
   1  -7  12  766.13   38.66
   1  -7  12  722.66   36.85
  -1   7  12  671.68   35.08
  -1   7  12  706.21   27.79
  -1  -7 -12  716.05   37.28
   1  -7  12  739.25   36.71
  -1  -7 -12  760.87   27.78
   1   7 -12  716.46   39.44
   1   7 -12  753.07   39.06
   1  -7  12  788.15   40.28
  -1  -7 -12  726.78   27.55
  -1  -7 -12  741.90   27.74
   1  -7  12  724.51   27.50
  -1   7  12  746.46   27.93
  -1   7  12  726.43   38.99
  -1   7  12  751.80   38.32
  -1   7  12  743.40   35.86
   1   7 -12  730.42   27.78
  -1  -7 -12  744.56   27.77
  -1   7  11  783.86   36.13
  -1   7  11  758.05   38.92
  -1   7  11  773.44   38.20
  -1  -7 -11  747.58   37.66
   1  -7  11  755.13   36.90
  -1  -7 -11  754.60   27.70
   1  -7  11  693.44   36.72
   1  -7  11  737.55   36.77
  -1   7  11  744.62   35.54
  -1  -7 -11  716.20   27.50
   1  -7  11  712.88   27.44
  -1  -7 -11  753.96   27.73
  -1   7  11  744.14   27.89
  -1  -7 -11  726.26   27.59
   1   7 -11  725.39   38.94
   1   7 -11  766.94   38.55
   1   7 -11  743.41   27.81
   1  -7  11  745.47   39.16
  -1   7  10  133.88   12.56
  -1   7  10  141.20   14.10
  -1   7  10  130.69   13.04
  -1  -7 -10  112.66   12.05
   1  -7  10  136.85   13.18
  -1  -7 -10  136.48    7.64
   1   7 -10  153.19    8.06
  -1  -7 -10  132.86    7.55
   1  -7  10  130.81    7.47
  -1  -7 -10  134.79    7.60
  -1   7  10  124.06   11.81
   1  -7  10  104.01   12.76
  -1  -7 -10  136.24    7.60
  -1   7  10  135.55    7.76
   1  -7  10  115.34   12.28
   1  -7  10  148.10   13.31
   1   7 -10  139.32   13.72
   1  -7   9 1686.79   66.05
   1  -7   9 1637.67   65.14
  -1   7   9 1608.30   64.06
   1   7  -9 1655.62   63.94
   1  -7   9 1589.08   55.33
   1   7  -9 1608.16   55.59
  -1   7   9 1623.56   55.60
  -1   7   9 1669.42   63.86
   1  -7   9 1686.21   67.65
  -1   7   9 1599.30   65.11
   1  -7   9 1713.06   66.29
   1   7  -9 1594.75   66.02
  -1  -7  -9 1614.02   65.56
  -1   7   9 1632.47   66.70
   1  -7   8  363.72   21.83
   1  -7   8  371.57   22.33
  -1   7   8  347.74   22.74
  -1   7   8  393.11   15.66
  -1  -7  -8  372.68   19.58
   1  -7   8  355.08   23.03
  -1   7   8  373.82   21.07
  -1   7   8  407.78   22.91
   1   7  -8  397.52   22.08
  -1   7   8  403.52   22.15
   1   7  -8  363.17   22.51
   1  -7   8  382.02   22.71
  -1  -7  -8  380.20   22.79
   1  -7   7  175.16   13.88
   1  -7   7  179.81   14.15
  -1   7   7  191.88   15.04
  -1   7   7  188.27    8.99
  -1  -7  -7  159.63   11.49
   1  -7   7  192.93   15.20
  -1   7   7  174.98   12.98
  -1   7   7  180.83   13.82
  -1  -7  -7  145.89   13.50
   1   7  -7  188.05   13.69
  -1   7   7  178.08   13.55
   1   7  -7  210.36   15.43
   1  -7   7  203.65   15.15
  -1  -7  -7  238.15   15.94
   1  -7   6  116.25   10.99
   1  -7   6  128.44   11.19
   1  -7   6  129.63   11.31
  -1   7   6  116.94   10.63
   1   7  -6  113.97   10.63
  -1   7   6  129.94   11.08
  -1  -7  -6  118.98   11.31
   1  -7   6  136.05   11.98
  -1   7   6  108.38   11.16
   1   7  -6  139.63   12.00
   1  -7   6  147.72   12.07
  -1  -7  -6  120.24    9.27
  -1   7   6  115.51    9.95
  -1  -7  -6  117.23   10.95
  -1   7   6  114.93    6.54
  -1   7   5  943.34   39.32
  -1  -7  -5  911.37   40.16
  -1   7   5  948.00   40.58
   1   7  -5  951.63   40.38
  -1  -7  -5  970.21   37.02
   1  -7   5  970.02   40.60
  -1  -7  -5 1004.85   40.84
   1  -7   5  844.97   39.90
   1  -7   5  925.07   39.87
   1  -7   5  958.55   40.25
   1   7  -5  954.24   38.86
  -1   7   5  953.80   39.77
   1  -7   5  870.65   39.64
   1   7  -5  920.06   39.05
   1   7  -5  932.85   39.59
   1  -7   5  899.34   32.09
  -1   7   4   26.65    5.20
   1  -7   4   28.76    5.65
  -1  -7  -4   23.97    5.38
  -1   7   4   29.48    5.68
   1   7  -4   32.15    6.13
  -1  -7  -4   33.13    5.84
   1  -7   4   31.97    5.94
   1  -7   4   21.83    4.93
  -1  -7  -4   30.97    4.52
   1  -7   4   29.38    5.72
   1   7  -4   34.29    5.40
   1   7  -4   29.38    5.28
  -1   7   4   25.07    4.83
   1   7  -4   25.69    4.97
   1  -7   4   32.15    2.84
   1   7  -3  243.91   14.53
  -1   7   3  226.32   14.53
   1   7  -3  244.09   14.60
  -1  -7  -3  251.29   15.59
  -1  -7  -3  217.81   12.07
   1  -7   3  229.28   15.11
  -1  -7  -3  200.77   13.90
   1  -7   3  229.86   14.93
  -1   7   3  243.05   14.64
   1  -7   3  226.86   15.43
   1   7  -3  230.44   15.43
  -1  -7  -3  254.26   13.36
  -1   7   3  236.43   15.42
  -1  -7  -2  509.39   23.56
  -1   7   2  491.19   23.38
  -1   7   2  477.86   24.47
   1  -7   2  534.07   24.95
  -1  -7  -2  435.80   20.16
   1   7  -2  493.80   23.22
   1  -7   2  482.14   24.63
  -1   7   2  467.56   23.80
   1   7  -2  495.12   23.44
   1   7  -2  517.13   24.83
  -1  -7  -2  508.27   22.09
  -1  -7  -1  623.40   27.72
  -1   7   1  649.05   28.22
  -1  -7  -1  653.27   26.82
  -1   7   1  645.53   27.69
   1   7  -1  611.78   28.92
  -1   7   1  660.97   29.49
   1   7  -1  627.55   29.47
  -1  -7  -1  610.05   25.01
   1  -7   1  616.41   28.93
   1  -7   1  610.73   29.00
  -1   7   1  652.64   29.79
   1   7  -1  612.08   27.44
  -1   7   1  628.26   28.69
   1   7  -1  632.28   28.35
  -1  -7   0   56.50    6.21
   1  -7   0   52.03    6.54
  -1  -7   0   48.91    5.65
  -1   7   0   55.62    6.31
   1   7   0   39.75    6.41
  -1   7   0   48.27    6.94
   1  -7   0   52.76    6.83
  -1  -7   0   36.68    4.30
  -1  -7   0   41.39    6.50
   1  -7   0   57.88    7.12
   1   7   0   47.45    6.14
  -1  -7   0   49.10    4.48
  -1   7   0   38.60    6.28
   1   7   0   49.06    6.04
  -1  -7   0   46.43    3.65
  -1  -7   1  586.98   21.66
  -1  -7   1  574.43   24.17
   1   7   1  582.31   27.24
  -1  -7   1  596.87   28.11
  -1  -7   1  581.66   21.56
   1  -7  -1  582.78   27.47
   1   7   1  547.70   27.42
  -1   7  -1  618.75   28.27
  -1   7  -1  595.72   28.41
  -1  -7   1  591.35   24.06
   1  -7  -1  608.00   28.03
  -1   7  -1  608.33   26.70
  -1  -7   1  643.22   26.32
   1  -7  -1  609.77   28.19
  -1  -7   1  609.93   25.97
   1  -7  -1  566.18   26.79
  -1  -7   2  463.19   18.31
  -1  -7   2  476.56   21.66
   1   7   2  509.28   24.35
  -1  -7   2  471.96   18.27
  -1  -7   2  534.46   25.08
   1   7   2  449.79   23.96
  -1   7  -2  522.09   25.64
  -1  -7   2  479.92   20.00
  -1  -7   2  480.26   20.95
   1  -7  -2  518.96   25.06
   1  -7  -2  539.64   25.30
  -1   7  -2  498.58   23.33
  -1  -7   2  533.58   23.23
   1  -7  -2  497.26   23.94
  -1  -7   2  485.95   22.21
   1   7   2  485.11   24.91
  -1  -7   3  185.66    8.95
  -1   7  -3  186.06   13.35
   1   7   3  209.28   13.91
  -1  -7   3  196.95    8.93
  -1  -7   3  210.33   14.12
   1   7   3  183.06   13.45
  -1   7  -3  189.46   14.20
  -1  -7   3  190.09   11.20
  -1  -7   3  191.95   10.37
   1  -7  -3  190.37   13.75
   1  -7  -3  205.76   14.31
  -1   7  -3  204.72   13.23
  -1  -7   3  195.88   12.67
  -1  -7   3  202.68   11.97
   1   7   3  195.12   14.33
   1  -7  -3  185.11   12.94
  -1  -7   4   20.96    2.88
  -1   7  -4   20.21    5.21
   1   7   4   18.56    4.84
  -1  -7   4   20.15    4.95
  -1  -7   4   12.87    2.31
   1  -7  -4   13.63    4.71
   1   7   4   20.12    4.96
  -1  -7   4   23.51    3.94
   1  -7  -4   20.31    4.48
  -1  -7   4   17.79    3.11
  -1  -7   4   17.52    3.66
  -1   7  -4   21.75    4.68
  -1   7  -4   13.52    4.31
   1   7   4   17.38    4.98
   1  -7  -4   28.85    5.86
  -1  -7   4   19.80    4.17
   1   7   5  887.93   39.42
   1   7   5  941.13   38.37
   1  -7  -5  916.44   40.12
  -1   7  -5  947.64   39.05
  -1  -7   5  952.85   38.47
  -1   7  -5  903.73   40.76
  -1  -7   5  815.33   35.00
   1  -7  -5  905.76   38.46
   1   7   5  882.52   39.69
  -1  -7   5  894.11   36.20
  -1  -7   5  892.38   34.21
   1   7   5  923.99   39.42
  -1   7  -5  929.35   40.58
  -1  -7   5  878.81   31.89
  -1  -7   5  894.16   32.14
   1  -7  -5  907.62   39.79
  -1  -7   5  968.07   40.45
  -1  -7   6  125.65    7.08
   1   7   6  121.46   11.61
   1  -7  -6  111.41   10.91
  -1  -7   6  109.21    8.79
   1  -7  -6  125.76   10.95
   1   7   6  105.63   10.97
   1   7   6  128.46   10.93
   1  -7  -6  141.55   12.32
  -1   7  -6  122.26   11.06
  -1  -7   6  122.68   10.76
  -1   7  -6  111.00   11.60
   1   7   6  126.57   11.49
  -1   7  -6  124.98   12.18
  -1  -7   6  134.70   10.02
  -1  -7   6  115.97    8.39
   1  -7  -6  132.26   11.95
  -1  -7   6  139.88   12.21
   1   7   6  122.41    6.70
  -1  -7   7  199.30    9.41
   1   7   7  189.35   15.32
   1   7   7  172.99   14.68
   1  -7  -7  219.88   16.26
   1   7   7  210.89   14.86
  -1   7  -7  185.51   14.61
   1   7   7  203.13    9.34
  -1   7  -7  186.39   15.34
  -1  -7   7  207.38   13.68
  -1  -7   7  195.07   11.70
  -1  -7   7  174.66   11.58
   1   7   7  209.93   15.74
   1  -7  -7  173.34   13.91
   1  -7  -7  170.38   14.27
  -1  -7   7  180.71   15.00
   1  -7  -7  236.86   16.45
   1  -7  -8  393.43   23.17
  -1  -7   8  322.35   17.66
   1   7   8  381.37   23.14
  -1   7  -8  378.31   23.76
  -1  -7   8  371.55   18.56
  -1  -7   8  396.12   21.13
  -1  -7   8  380.91   15.56
   1   7   8  371.76   22.01
   1  -7  -8  356.16   23.08
   1   7   8  367.89   23.00
   1   7   8  332.81   22.20
   1   7   8  378.09   15.35
   1  -7  -8  407.21   23.59
  -1   7  -8  384.66   22.73
  -1  -7   8  368.42   23.19
   1  -7  -8  372.89   23.10
   1  -7  -9 1510.81   64.79
  -1  -7   9 1595.28   61.71
   1   7   9 1589.18   63.78
   1   7   9 1588.20   64.94
   1  -7  -9 1540.13   63.97
   1   7   9 1584.99   64.71
   1   7   9 1553.23   53.26
  -1   7  -9 1662.54   65.75
  -1   7  -9 1544.61   53.50
  -1   7  -9 1521.55   53.45
  -1  -7   9 1614.43   54.05
  -1  -7   9 1537.75   58.10
  -1  -7   9 1530.14   53.62
  -1   7  -9 1522.90   53.84
   1  -7  -9 1723.72   65.88
  -1  -7   9 1518.95   64.66
   1   7   9 1593.39   64.76
  -1   7  -9 1673.02   65.06
   1   7   9 1597.60   53.81
  -1   7 -10  141.71   12.98
  -1   7 -10  112.26   12.81
   1   7  10  124.27   13.35
   1  -7 -10  116.38   12.55
   1   7  10  122.02   13.14
   1   7  10  133.40    7.26
  -1  -7  10  125.01    6.94
  -1   7 -10  126.02    7.35
  -1   7 -10  128.91    7.32
   1   7  10  115.45   12.62
  -1   7 -10  119.59   13.03
  -1  -7  10  135.78    7.76
  -1  -7  10  123.01    7.26
   1  -7 -10  104.57   12.55
  -1  -7  10  123.96    7.07
  -1  -7  10  105.44   12.73
   1   7  10  118.68   13.02
   1   7  10  124.20    7.46
  -1  -7  10  123.50   11.82
   1   7  10  115.19   12.39
   1   7  11  803.45   39.23
   1   7  11  726.81   38.90
   1   7  11  740.27   28.14
  -1  -7  11  757.68   27.89
   1   7  11  752.98   39.36
   1  -7 -11  697.75   38.03
  -1   7 -11  782.43   28.38
  -1   7 -11  738.03   28.15
  -1  -7  11  810.54   29.56
  -1  -7  11  760.61   28.79
  -1  -7  11  742.20   36.75
   1   7  11  785.41   38.92
  -1   7 -11  788.80   39.55
  -1   7 -11  768.48   37.60
   1   7  11  715.48   38.06
  -1  -7  11  756.25   39.54
   1   7  11  777.87   39.82
   1   7  11  769.75   28.69
  -1  -7  11  756.62   27.94
   1  -7 -11  857.15   41.00
   1   7  12  735.06   39.03
   1   7  12  744.93   28.51
  -1  -7  12  783.10   28.36
   1   7  12  706.02   39.18
  -1   7 -12  771.29   28.56
   1   7  12  702.69   38.47
  -1  -7  12  778.15   29.71
  -1  -7  12  795.08   29.33
   1   7  12  733.52   39.92
   1  -7 -12  751.56   39.41
   1   7  12  840.73   40.49
  -1   7 -12  806.12   38.60
  -1   7 -12  804.49   40.90
  -1  -7  12  779.66   40.72
   1   7  12  776.73   40.58
   1   7  12  767.98   28.97
   1  -7 -12  786.84   40.54
  -1  -7  12  750.81   28.09
   1   7  13  443.01   27.83
   1   7  13  420.42   27.92
   1   7  13  431.77   17.87
  -1  -7  13  432.02   17.53
  -1   7 -13  410.96   17.49
   1   7  13  437.28   27.65
   1  -7 -13  413.47   28.18
  -1  -7  13  453.65   18.96
  -1  -7  13  435.65   18.35
  -1  -7  13  413.79   17.15
   1  -7 -13  454.38   28.97
  -1   7 -13  379.02   27.01
  -1   7 -13  452.63   26.45
   1   7  13  452.51   18.44
   1   7  13  406.57   27.08
   1   7  13  428.82   28.40
  -1  -7  13  439.17   28.85
   1   7  13  490.42   30.07
   1   7  14   30.51    3.73
   1   7  14   23.00    6.82
  -1  -7  14   28.94    3.46
   1   7  14   26.52    7.67
   1   7  14   20.76    3.69
  -1   7 -14   25.52    3.31
   1  -7 -14   20.52    7.04
  -1   7 -14   21.46    7.27
  -1  -7  14   28.34    3.85
  -1  -7  14   29.89    4.28
   1   7  14   31.46    7.73
  -1  -7  14   23.85    3.04
   1   7  14   22.47    6.27
   1   7  14   24.24    7.18
   1  -7 -14   34.73    8.03
   1   7  14   20.70    6.31
  -1  -7  14   32.07    7.74
  -1  -7  15    7.87    2.38
   1   7  15    8.92    2.73
  -1  -7  15   12.48    2.28
  -1   7 -15    9.09    2.83
   1   7  15   11.58    2.72
  -1  -7  15    9.41    2.65
  -1  -7  15   10.49    3.00
  -1   7 -15    8.86    2.25
   1   7  16   96.25    6.34
   1   7  16   91.21    6.41
  -1   7 -16   92.35    6.40
  -1  -7  16   98.92    6.82
  -1  -7  16   84.99    6.21
  -1  -7  16   86.56    5.88
  -1   7 -17  130.74    7.66
  -1  -7  17  134.90    7.89
   1   7  17  136.72    7.57
   1   7  17  126.85    7.54
  -1   7 -17  130.10    7.30
  -1   7 -18   87.73    5.70
   1   7  18   86.08    5.59
   1   7  18   88.50    5.74
   1  -7 -18   85.22    5.60
  -1   7 -18   97.28    5.71
  -1  -7  18   87.96    5.79
  -1  -7  19   11.77    2.00
   1  -7 -19   10.40    2.04
   1  -7 -19    9.25    2.11
   1  -7 -19    9.02    2.04
  -1  -7  19   11.23    2.16
   1   7  19   10.74    2.09
  -1   7 -19    7.77    1.97
  -1   7 -19   10.99    2.24
   1  -7 -20   15.90    2.02
   1   7  20   10.73    1.76
   1  -7 -20   14.74    1.95
  -1  -7  20   12.73    1.91
   1  -7 -20   11.67    1.77
  -1   7 -20   11.40    1.88
  -1   7 -20    9.94    1.81
  -1   7 -21   59.97    2.99
  -1   7 -21   58.62    3.06
   1  -7 -21   51.46    2.84
   1  -7 -21   49.57    2.70
  -1  -7  21   49.50    2.61
   1  -7 -21   47.47    2.68
   1   8 -20  148.99    6.44
  -1  -8 -20  160.33    6.43
  -1  -8 -20  151.17    6.33
  -1   8  19    4.63    1.50
   1   8 -19    4.24    1.39
   1   8 -19    3.86    1.64
  -1  -8 -19    4.67    1.64
  -1  -8 -19    5.10    1.67
   1  -8  19    2.70    1.49
  -1   8  18   45.79    3.81
   1   8 -18   49.08    3.56
   1  -8  18   46.77    4.01
  -1  -8 -18   46.32    3.82
  -1  -8 -18   42.91    3.09
  -1  -8 -18   43.33    3.66
  -1   8  17   18.11    2.81
   1   8 -17   20.79    2.85
  -1  -8 -17   20.85    3.02
   1  -8  17   20.56    2.56
  -1  -8 -17   12.52    2.20
  -1  -8 -17   18.64    2.81
  -1  -8 -16  174.39    8.88
  -1  -8 -16  163.07    8.72
  -1   8  16  177.23    9.09
  -1  -8 -16  159.50    8.23
   1   8 -16  177.20    8.81
   1  -8  16  170.16    8.53
  -1  -8 -16  162.18    8.21
  -1   8  15   52.44    4.80
  -1  -8 -15   48.38    4.21
   1   8 -15   45.63    4.49
  -1  -8 -15   54.62    4.75
  -1  -8 -15   53.30    4.74
  -1  -8 -15   49.35    4.35
  -1  -8 -14    6.40    2.22
  -1   8  14    4.65    2.59
   1   8 -14    7.04    2.52
  -1  -8 -14    7.74    2.57
  -1  -8 -14    4.68    2.13
   1  -8  14    6.05    2.52
  -1  -8 -14    9.69    2.80
   1  -8  13  104.70   11.78
   1  -8  13   79.18   11.14
   1   8 -13   89.95   11.99
   1   8 -13   81.16   11.95
  -1  -8 -13  106.50   12.35
   1  -8  13  112.68   11.76
  -1  -8 -13   96.60    6.34
  -1  -8 -13   92.51    6.27
  -1   8  13   87.45   12.26
  -1  -8 -13   94.49    6.48
   1  -8  13   95.51    6.41
  -1   8  13   99.34    6.77
   1  -8  13   89.89   12.50
   1   8 -13   97.03    6.69
  -1  -8 -13   90.56    6.43
  -1   8  13  106.71   12.68
   1  -8  13   75.09   10.26
   1  -8  12  258.15   21.26
   1  -8  12  237.01   19.40
   1  -8  12  247.07   19.04
   1  -8  12  243.35   12.14
  -1  -8 -12  268.47   12.20
  -1  -8 -12  258.50   19.93
   1  -8  12  237.48   18.63
  -1  -8 -12  256.24   12.21
   1   8 -12  266.98   12.59
   1  -8  12  268.13   12.32
  -1  -8 -12  262.86   12.31
  -1  -8 -12  282.57   12.56
  -1   8  12  275.14   21.73
  -1   8  12  236.76   19.72
   1  -8  12  267.43   19.64
  -1   8  12  274.56   19.05
   1   8 -12  277.62   21.66
   1   8 -12  217.21   20.00
  -1   8  12  279.10   12.81
   1  -8  11   24.56    6.20
   1  -8  11   29.26    6.81
  -1   8  11   31.98    6.45
  -1   8  11   38.31    7.19
  -1   8  11   40.08    8.52
   1   8 -11   34.30    7.83
   1   8 -11   39.37    8.37
  -1  -8 -11   36.97    3.96
  -1  -8 -11   36.07    3.99
  -1  -8 -11   37.56    7.61
   1  -8  11   36.63    6.94
  -1  -8 -11   34.67    3.80
   1  -8  11   34.28    3.80
  -1   8  11   38.47    4.21
   1  -8  11   33.65    7.68
  -1  -8 -11   29.36    3.63
  -1   8  11   33.70    7.23
   1  -8  11   31.11    6.79
   1   8 -11   35.89    4.10
   1  -8  10  394.86   25.37
   1  -8  10  385.64   24.42
  -1   8  10  377.38   23.53
  -1   8  10  426.51   17.64
  -1  -8 -10  422.68   26.10
   1  -8  10  454.30   26.08
  -1  -8 -10  426.18   17.26
   1   8 -10  415.53   26.61
   1  -8  10  413.92   27.06
  -1  -8 -10  408.49   17.22
   1  -8  10  407.38   17.23
  -1  -8 -10  415.15   17.10
  -1   8  10  432.65   17.62
  -1   8  10  401.80   26.59
  -1   8  10  419.80   25.92
   1  -8  10  444.66   26.32
  -1   8  10  408.69   24.71
   1   8 -10  436.73   17.67
  -1  -8 -10  413.30   17.07
   1  -8   9  377.59   23.22
  -1   8   9  317.67   21.51
   1   8  -9  373.09   22.37
  -1   8   9  410.43   24.36
  -1   8   9  333.84   21.26
  -1   8   9  389.58   24.70
  -1  -8  -9  394.06   24.20
  -1  -8  -9  369.97   15.30
   1  -8   9  315.22   21.53
   1  -8   9  374.51   23.35
  -1  -8  -9  338.71   15.15
  -1  -8  -9  368.72   15.13
   1  -8   9  362.81   15.35
  -1   8   9  381.87   15.61
  -1  -8  -9  357.74   15.03
   1  -8   9  314.01   22.98
   1   8  -9  353.88   15.41
   1   8  -9  403.09   24.73
   1  -8   9  380.15   23.78
  -1   8   8  448.85   24.72
  -1  -8  -8  490.06   27.59
   1   8  -8  457.68   26.70
   1  -8   8  436.55   25.91
   1   8  -8  451.58   25.51
  -1   8   8  458.93   25.97
  -1  -8  -8  462.65   18.38
   1  -8   8  433.21   18.03
  -1   8   8  437.91   25.74
  -1  -8  -8  442.56   27.38
  -1   8   8  442.03   26.86
   1  -8   8  454.28   25.90
   1  -8   8  471.31   26.67
   1   8  -8  505.71   28.15
   1  -8   8  450.65   26.83
   1  -8   8  488.58   18.68
   1  -8   8  478.01   27.91
  -1  -8  -8  489.19   18.67
  -1   8   8  471.45   18.69
   1   8  -7   37.31    6.94
   1   8  -7   34.41    6.54
  -1   8   7   23.02    5.55
  -1  -8  -7   30.30    6.69
  -1   8   7   35.49    6.74
   1  -8   7   35.64    6.76
   1  -8   7   32.66    3.19
  -1   8   7   19.36    4.83
  -1   8   7   26.26    6.31
   1  -8   7   28.16    3.32
  -1  -8  -7   45.83    7.69
   1   8  -7   29.60    6.80
  -1   8   7   33.92    3.66
   1  -8   7   24.04    5.78
   1  -8   7   26.42    5.77
   1  -8   7   29.47    6.09
  -1  -8  -7   20.02    4.33
   1  -8   7   40.08    7.24
  -1  -8  -6  598.52   31.29
  -1   8   6  603.51   30.26
   1  -8   6  603.78   22.48
   1  -8   6  643.85   30.92
   1  -8   6  608.52   30.79
  -1   8   6  567.09   30.91
  -1   8   6  613.92   29.24
  -1  -8  -6  617.67   27.56
   1   8  -6  588.63   31.10
   1  -8   6  635.45   31.45
   1   8  -6  573.80   29.79
   1  -8   6  623.30   30.87
  -1   8   6  596.81   30.36
   1   8  -6  617.16   30.77
  -1   8   6  599.41   22.86
  -1  -8  -6  667.24   32.08
   1  -8   6  628.19   31.94
  -1   8   5  383.42   23.20
  -1  -8  -5  417.47   20.25
   1   8  -5  422.99   23.76
  -1  -8  -5  424.83   23.79
   1   8  -5  416.55   22.14
   1   8  -5  376.58   22.09
  -1   8   5  392.66   22.60
   1  -8   5  390.95   22.72
   1  -8   5  445.59   23.66
   1  -8   5  405.85   23.06
  -1   8   5  386.96   22.06
  -1  -8  -5  376.26   22.95
   1   8  -5  392.62   22.48
   1  -8   5  381.46   15.39
   1  -8   4   25.08    2.65
   1  -8   4   15.84    4.93
   1   8  -4   24.58    5.88
  -1  -8  -4   21.59    3.76
   1  -8   4   19.29    5.17
   1   8  -4   20.71    4.90
   1   8  -4   31.53    5.92
  -1   8   4   19.79    4.98
  -1  -8  -4   21.52    4.24
  -1   8   4   25.29    5.27
   1  -8   4   24.58    5.57
  -1  -8  -4   29.15    5.92
   1   8  -4   23.78    5.07
  -1   8   4   33.84    6.47
   1  -8   3   87.47    9.46
  -1  -8  -3   83.94    7.09
  -1   8   3   85.05    9.57
  -1   8   3   96.62    9.66
   1   8  -3  100.26    9.44
   1  -8   3   86.40    9.76
   1  -8   3   73.89    4.62
   1  -8   3   72.83    8.59
  -1  -8  -3   63.27    8.03
  -1   8   3   87.03    8.98
   1   8  -3   87.07    8.74
  -1  -8  -3   79.96    7.66
   1   8  -3   87.25    9.77
  -1  -8  -2  875.53   34.74
   1  -8   2  876.50   39.24
  -1   8   2  938.27   40.41
   1   8  -2  903.89   40.34
   1   8  -2  855.96   38.55
  -1   8   2  983.30   40.20
   1  -8   2  943.78   40.38
   1  -8   2  816.37   38.26
  -1  -8  -2  893.37   38.52
  -1   8   2  993.21   39.23
   1   8  -2  879.15   38.10
   1   8  -2  927.41   40.20
  -1  -8  -2  926.22   36.86
  -1   8   2  891.23   37.91
  -1  -8  -1  188.30   11.11
   1  -8   1  192.48   14.47
   1  -8   1  193.73   14.51
   1   8  -1  206.72   15.16
  -1   8   1  208.76   15.04
  -1   8   1  196.39   14.51
   1   8  -1  172.14   13.52
  -1  -8  -1  193.10   13.40
  -1   8   1  206.80   14.02
   1  -8   1  186.50   14.28
  -1  -8  -1  205.79   12.76
  -1   8   1  203.60   13.59
   1   8  -1  202.61   14.66
   1   8  -1  193.40   13.23
  -1   8   1  202.21   15.13
   1  -8   0    0.92    2.81
   1  -8   0    0.95    3.04
  -1  -8   0    3.35    2.48
  -1   8   0    4.66    3.13
   1   8   0    0.96    3.43
  -1   8   0   -0.96    4.05
   1   8   0    0.86    2.51
  -1  -8   0    5.97    3.16
  -1   8   0    3.19    3.04
   1   8   0    2.96    2.56
  -1   8   0   -1.00    4.21
  -1  -8   0    1.46    1.54
   1  -8   0    0.92    3.39
  -1  -8   0    6.35    2.55
  -1  -8   1  205.97   11.88
   1  -8  -1  199.99   14.93
  -1  -8   1  205.12    9.69
  -1   8  -1  217.48   15.93
   1   8   1  226.71   15.05
   1   8   1  190.27   14.82
  -1   8  -1  213.70   15.43
   1  -8  -1  200.42   14.32
  -1  -8   1  211.60   13.61
   1  -8  -1  220.09   15.40
  -1   8  -1  213.17   14.26
  -1  -8   1  250.75   14.34
  -1  -8   1  206.97    9.63
  -1  -8   1  191.26   14.78
  -1  -8   2  898.51   40.00
  -1  -8   2  895.68   31.89
  -1   8  -2  969.86   41.05
   1   8   2  850.67   39.55
  -1   8  -2  974.09   39.08
  -1  -8   2  931.69   37.73
   1  -8  -2  952.24   40.54
   1  -8  -2  983.51   41.02
   1   8   2  866.83   38.91
  -1  -8   2  897.89   35.59
   1  -8  -2  927.77   39.10
  -1  -8   2  873.28   36.86
  -1   8  -2  871.12   40.23
  -1  -8   2  876.07   32.00
  -1  -8   2  912.12   35.37
  -1  -8   2  833.30   33.68
  -1  -8   3   94.98    5.85
  -1  -8   3   87.48    9.72
   1   8   3   90.18   10.32
  -1   8  -3  109.81   10.03
   1  -8  -3  100.10   10.50
  -1  -8   3   88.47    8.69
   1  -8  -3  100.86   10.59
  -1   8  -3  100.25   10.27
   1   8   3   98.95   10.05
  -1  -8   3  101.49    8.71
   1  -8  -3   92.96    9.62
  -1  -8   3   95.28    8.46
  -1   8  -3   99.86   11.07
  -1  -8   3   95.05    6.06
  -1  -8   3  102.43    8.16
  -1  -8   4    6.66    2.12
  -1   8  -4    7.86    4.03
  -1   8  -4    5.65    4.05
   1   8   4    7.90    4.19
  -1  -8   4   13.40    2.45
  -1  -8   4    8.27    4.38
   1   8   4   12.32    4.84
   1  -8  -4    5.33    3.56
  -1  -8   4    8.09    3.05
  -1  -8   4    6.78    2.81
   1  -8  -4   11.12    3.93
  -1   8  -4   10.96    3.59
   1  -8  -4   10.38    4.30
  -1  -8   4    9.86    3.57
  -1  -8   5  365.83   15.34
  -1  -8   5  381.64   15.68
  -1   8  -5  364.30   23.12
   1   8   5  405.30   22.80
  -1   8  -5  350.10   22.69
  -1  -8   5  407.81   23.31
   1   8   5  400.84   23.13
   1  -8  -5  355.10   22.46
  -1  -8   5  359.55   18.98
  -1  -8   5  347.50   18.69
   1  -8  -5  348.50   21.14
  -1   8  -5  363.95   21.50
  -1  -8   5  394.76   21.48
   1  -8  -5  356.79   22.28
   1  -8  -6  659.11   32.39
  -1   8  -6  640.35   32.87
  -1   8  -6  613.71   32.10
   1   8   6  596.41   30.65
   1  -8  -6  585.53   29.81
  -1  -8   6  534.31   25.87
   1  -8  -6  557.42   30.21
  -1  -8   6  586.65   22.58
  -1  -8   6  585.09   22.84
  -1  -8   6  606.96   31.11
  -1   8  -6  618.00   30.63
  -1  -8   6  582.10   29.29
   1  -8  -6  581.96   30.82
   1   8   6  577.88   22.16
  -1  -8   6  581.14   27.27
   1   8   6  582.34   30.83
  -1  -8   7   41.86    6.16
  -1  -8   7   31.56    4.92
   1  -8  -7   35.83    6.66
   1  -8  -7   39.99    7.36
   1   8   7   31.57    6.99
   1  -8  -7   32.69    6.95
  -1   8  -7   35.94    7.45
  -1  -8   7   38.16    3.67
  -1   8  -7   30.51    3.47
  -1  -8   7   38.26    4.23
  -1  -8   7   35.03    3.76
   1  -8  -7   30.08    3.47
  -1  -8   7   37.64    7.08
   1   8   7   26.24    6.42
  -1  -8   7   34.43    7.35
   1  -8  -7   39.55    7.66
   1   8   7   29.32    3.54
  -1   8  -7   34.69    7.49
  -1   8  -7   39.23    7.25
  -1   8  -8  426.98   27.00
   1  -8  -8  461.67   26.99
   1   8   8  423.31   26.78
   1   8   8  466.01   18.07
  -1   8  -8  428.82   17.75
  -1  -8   8  440.43   24.03
  -1   8  -8  433.06   27.78
  -1   8  -8  432.93   18.06
  -1  -8   8  452.64   17.91
  -1  -8   8  468.42   19.11
  -1  -8   8  462.00   18.74
   1  -8  -8  454.79   18.51
  -1  -8   8  471.72   18.43
   1   8   8  474.26   27.41
   1  -8  -8  442.75   27.13
  -1   8  -8  472.63   26.95
  -1  -8   8  467.91   27.73
   1  -8  -8  475.47   27.35
   1   8   8  471.27   18.45
  -1   8  -9  308.67   22.29
  -1   8  -9  370.00   24.36
   1  -8  -9  327.77   22.80
   1   8   9  379.40   24.27
   1   8   9  350.59   14.70
  -1   8  -9  387.27   25.53
  -1  -8   9  367.48   14.40
  -1   8  -9  338.04   14.85
  -1   8  -9  333.07   14.78
   1  -8  -9  331.27   14.98
  -1  -8   9  349.00   15.78
  -1  -8   9  359.53   15.11
  -1   8  -9  325.80   15.00
  -1  -8   9  359.90   21.05
   1   8   9  359.42   22.96
   1  -8  -9  339.16   23.60
   1   8   9  356.19   15.11
   1   8   9  351.35   23.56
  -1  -8   9  321.79   23.16
   1  -8  -9  353.79   23.76
  -1   8 -10  426.01   25.38
  -1   8 -10  417.55   26.23
   1   8  10  407.09   25.84
  -1   8 -10  425.64   27.03
   1  -8 -10  387.86   25.77
   1   8  10  367.97   25.43
   1   8  10  400.96   16.67
  -1  -8  10  407.47   16.30
  -1   8 -10  377.26   26.69
  -1   8 -10  435.11   17.10
  -1   8 -10  395.17   16.72
   1  -8 -10  410.58   17.21
  -1  -8  10  368.58   17.29
  -1  -8  10  410.70   17.09
  -1  -8  10  397.76   16.54
   1   8  10  398.13   17.02
  -1  -8  10  420.44   27.10
   1  -8 -10  386.45   25.74
   1   8  10  427.43   26.87
  -1  -8  10  393.56   23.51
   1   8  10  406.33   25.53
  -1  -8  11   67.47   10.40
   1  -8 -11   44.44    8.38
   1   8  11   45.50    8.79
   1  -8 -11   31.70    7.42
   1   8  11   44.82    4.50
  -1  -8  11   49.80    4.22
   1   8  11   50.39    9.06
  -1   8 -11   42.09    4.46
  -1   8 -11   46.12    4.47
   1  -8 -11   45.39    4.61
   1   8  11   25.09    6.83
   1   8  11   29.58    7.48
  -1  -8  11   45.51    4.22
   1   8  11   40.93    4.50
  -1  -8  11   45.91    7.58
   1   8  11   41.84    8.26
  -1   8 -11   35.79    7.43
  -1   8 -11   46.18    8.64
   1   8  12  224.31   19.05
   1  -8 -12  263.49   20.93
   1   8  12  244.26   20.32
   1   8  12  247.25   11.85
  -1  -8  12  251.63   11.42
  -1   8 -12  259.83   11.94
  -1   8 -12  235.77   11.63
   1   8  12  222.17   19.29
   1   8  12  226.55   20.19
  -1   8 -12  244.47   18.90
  -1   8 -12  224.43   19.75
  -1  -8  12  244.31   11.35
   1  -8 -12  227.02   11.89
   1   8  12  293.22   21.59
   1   8  12  273.98   12.48
  -1  -8  12  267.96   21.36
   1  -8 -12  291.83   21.56
   1   8  13  108.86   13.67
   1  -8 -13   90.02   12.39
   1   8  13  110.26    7.07
  -1  -8  13  112.55    6.67
  -1   8 -13  113.62    6.99
   1   8  13  118.38   13.56
  -1  -8  13  118.17    7.94
   1   8  13   87.30   11.94
  -1  -8  13  110.20    6.45
   1  -8 -13  128.93   15.01
   1   8  13   81.65   11.56
   1   8  13  110.31   13.73
   1   8  13  101.48    7.04
  -1   8 -13   70.11   11.33
   1  -8 -13   95.83   12.32
  -1  -8  13  120.39   14.24
   1   8  14    9.99    2.68
   1   8  14    9.65    2.78
  -1   8 -14   11.57    2.62
  -1  -8  14   12.18    2.58
  -1  -8  14    7.84    2.19
  -1  -8  14   12.66    3.32
   1   8  15   55.60    4.96
  -1  -8  15   54.50    4.39
   1   8  15   50.28    4.48
  -1   8 -15   56.47    4.34
  -1  -8  15   49.62    5.05
  -1   8 -15   43.67    4.60
  -1  -8  15   43.95    3.67
  -1   8 -16  162.60    8.88
   1   8  16  185.26    9.26
  -1  -8  16  171.58    8.46
  -1  -8  16  157.55    9.28
   1   8  16  180.69    9.04
  -1  -8  17    8.66    2.39
   1  -8 -17    8.34    2.15
  -1   8 -17   12.35    2.72
   1  -8 -17   11.07    2.33
  -1   8 -17   13.39    2.42
  -1  -8  17   10.80    2.69
   1   8  17    9.29    2.35
   1   8  17    8.07    2.32
   1  -8 -18   45.89    3.57
  -1   8 -18   50.15    3.99
   1  -8 -18   51.56    3.69
  -1   8 -18   40.03    3.45
   1  -8 -18   46.29    3.81
  -1  -8  18   54.24    4.17
  -1  -8  18   48.94    4.03
   1   8  18   43.67    3.78
   1   8  18   43.21    3.71
  -1  -8  19    3.87    1.56
   1  -8 -19    3.76    1.34
   1  -8 -19    4.95    1.42
   1  -8 -19    4.13    1.53
   1   8  19    6.30    1.54
  -1   8 -19    3.89    1.38
  -1   8 -19    6.16    1.73
  -1   8 -20  151.20    6.05
   1  -8 -20  117.06    5.21
  -1   8 -20  145.93    5.71
   1  -8 -20  160.01    5.99
   1  -8 -20  114.75    5.21
   1   9 -20   11.89    1.18
  -1  -9 -19  161.87    6.45
  -1  -9 -19  170.63    6.54
   1   9 -19  179.08    6.97
  -1   9  18   40.62    3.18
   1  -9  18   40.44    3.42
   1   9 -18   32.01    2.68
  -1  -9 -18   36.84    2.94
   1  -9  18   42.08    3.17
  -1  -9 -18   39.66    3.05
  -1  -9 -17  122.33    6.31
   1   9 -17  120.30    6.17
  -1  -9 -17  118.26    5.83
  -1  -9 -17  115.13    6.16
  -1   9  17  118.80    6.50
   1  -9  17  117.59    6.31
  -1  -9 -16  223.19    9.85
   1  -9  16  202.99    9.64
  -1  -9 -16  196.73    9.25
  -1  -9 -16  208.11    9.65
  -1   9  16  217.29   10.08
   1   9 -16  216.03    9.80
   1   9 -15   16.91    2.94
  -1  -9 -15   18.50    2.68
  -1   9  15   17.81    3.03
  -1  -9 -15   19.23    2.92
   1  -9  15   16.58    2.57
   1  -9  15   23.16    3.06
  -1  -9 -15   20.39    3.00
   1  -9  14  130.97    7.51
  -1  -9 -14  131.81    7.51
  -1  -9 -14  140.79    7.64
  -1   9  14  124.31    7.67
   1   9 -14  136.96    7.75
   1  -9  14  132.80    7.62
   1  -9  14  119.12    7.15
  -1  -9 -14  130.05    7.34
   1  -9  13  206.27   10.43
  -1  -9 -13  203.93   10.21
  -1   9  13  206.03   10.62
   1  -9  13  211.54   10.43
  -1  -9 -13  222.03   10.52
   1   9 -13  207.19   10.51
  -1  -9 -13  216.18   10.43
   1  -9  13  197.04   10.04
   1  -9  12  192.95   18.51
   1   9 -12  202.73   18.26
  -1   9  12  191.39   18.35
   1  -9  12  201.17   16.80
  -1   9  12  192.44   17.37
   1  -9  12  196.65   10.31
  -1  -9 -12  206.38   10.40
   1  -9  12  201.12   10.16
   1  -9  12  229.00   18.57
   1  -9  12  191.09   16.25
  -1  -9 -12  204.41   10.19
   1  -9  12  214.44   10.61
   1   9 -12  212.69   10.64
  -1  -9 -12  160.71   16.24
   1   9 -12  214.82   19.36
   1   9 -12  192.64   18.36
  -1   9  12  229.95   11.09
  -1  -9 -12  231.55   10.61
   1  -9  11  156.58   14.81
  -1   9  11  181.08   16.21
  -1   9  11  150.94   15.80
  -1  -9 -11  158.19   15.41
   1  -9  11  165.34   14.77
   1   9 -11  139.73   15.06
   1   9 -11  155.17    8.95
  -1  -9 -11  164.47    8.93
   1  -9  11  159.50    8.64
   1  -9  11  160.95   15.58
   1  -9  11  154.23   14.44
  -1  -9 -11  172.51    8.87
   1  -9  11  171.61    9.11
   1  -9  11  178.36   17.17
  -1   9  11  170.47    9.30
  -1   9  11  152.43   14.62
   1   9 -11  161.65   16.28
   1   9 -11  181.03   17.60
  -1  -9 -11  162.83    8.75
  -1  -9 -10  244.57   20.46
   1  -9  10  244.50   18.82
  -1   9  10  244.27   19.17
   1  -9  10  226.17   19.74
  -1   9  10  223.78   19.54
  -1  -9 -10  228.75   19.22
   1  -9  10  243.58   18.50
   1   9 -10  250.23   19.68
  -1  -9 -10  239.01   11.69
   1  -9  10  235.96   19.00
   1  -9  10  216.76   17.75
   1  -9  10  234.41   11.39
  -1  -9 -10  271.19   11.64
   1  -9  10  242.17   11.74
  -1   9  10  241.32   11.91
  -1  -9 -10  258.61   11.56
   1   9 -10  257.54   12.09
   1   9 -10  235.43   20.04
  -1   9  10  251.07   19.01
   1  -9   9  236.90   18.54
  -1   9   9  216.19   18.15
  -1  -9  -9  212.29   19.08
  -1   9   9  234.26   17.34
  -1  -9  -9  255.05   19.71
   1   9  -9  246.36   19.51
   1  -9   9  245.43   19.17
   1  -9   9  257.66   18.82
   1   9  -9  245.12   11.14
  -1  -9  -9  256.61   12.03
  -1   9   9  195.36   17.11
   1   9  -9  231.98   18.09
   1  -9   9  257.92   11.64
  -1   9   9  272.42   12.28
   1  -9   9  257.51   11.96
   1   9  -9  248.57   12.06
   1   9  -9  266.93   20.57
   1  -9   9  304.84   21.02
   1  -9   9  246.15   20.29
  -1   9   9  250.83   20.09
   1  -9   8  136.89   13.61
   1  -9   8  142.91   13.44
   1   9  -8  144.83   14.16
   1   9  -8  134.87   13.25
  -1   9   8  132.19   13.37
   1   9  -8  150.64    7.74
   1   9  -8  152.30   14.81
   1  -9   8  142.79   14.30
  -1  -9  -8  150.76   14.64
   1  -9   8  150.37    7.89
  -1   9   8  168.96   15.74
  -1   9   8  142.48   13.82
   1  -9   8  155.40   14.54
  -1  -9  -8  126.72   14.25
  -1   9   8  144.36    8.25
   1  -9   8  144.18    8.14
  -1  -9  -8  147.91    8.31
  -1   9   8  153.89   13.51
   1   9  -7   74.37    9.65
  -1  -9  -7   62.15    9.69
   1  -9   7   54.26    8.65
  -1   9   7   55.47    8.55
  -1  -9  -7   58.10    4.86
   1  -9   7   64.99    5.01
  -1   9   7   45.98    8.06
   1   9  -7   58.15    8.57
  -1   9   7   44.30    7.81
   1  -9   7   61.97    9.66
   1  -9   7   64.38    4.67
   1  -9   7   58.22    4.87
  -1   9   7   64.73    5.05
  -1  -9  -7   62.19    9.31
   1  -9   7   54.89    8.40
   1  -9   7   56.30    8.49
  -1   9   7   60.20    9.75
   1   9  -7   53.16    9.13
   1   9  -6  585.20   31.01
  -1   9   6  635.97   31.77
  -1  -9  -6  563.83   31.78
   1  -9   6  572.68   31.10
  -1  -9  -6  602.12   23.03
   1  -9   6  580.97   22.82
  -1   9   6  571.46   29.66
  -1   9   6  604.54   31.62
   1   9  -6  590.78   31.01
   1  -9   6  604.59   22.55
   1  -9   6  638.60   33.80
   1  -9   6  594.25   22.98
   1  -9   6  591.45   31.38
   1  -9   6  594.57   31.15
  -1   9   6  621.80   23.20
  -1  -9  -6  660.28   33.24
   1   9  -6  631.49   33.00
  -1   9   6  617.85   32.89
   1  -9   5  121.28    6.59
   1  -9   5   93.05   11.41
  -1   9   5  135.66   13.26
   1   9  -5  128.92   12.76
  -1  -9  -5  112.06    9.73
  -1   9   5  110.16   11.36
   1  -9   5  108.32   11.37
  -1  -9  -5  109.90   11.87
   1  -9   5  112.88   11.64
   1  -9   5  118.72   12.05
   1   9  -5  115.14   11.81
  -1   9   5  108.12   11.53
   1   9  -5  112.55   11.94
   1   9  -5  117.14   11.73
   1  -9   5  116.39    6.82
  -1  -9  -5  126.58    7.05
   1  -9   5  114.24    6.84
  -1   9   4  363.42   23.17
   1   9  -4  394.03   24.59
   1   9  -4  418.27   24.27
  -1  -9  -4  360.73   19.76
  -1   9   4  426.36   23.09
  -1  -9  -4  392.46   23.86
   1  -9   4  403.40   23.33
   1  -9   4  380.12   22.95
   1  -9   4  376.27   22.74
   1  -9   4  363.55   14.98
   1  -9   4  386.18   23.95
   1   9  -4  357.03   22.44
   1   9  -4  382.12   22.48
  -1   9   4  382.21   23.09
   1   9  -4  404.29   22.81
   1  -9   4  380.90   15.68
   1   9  -3  238.37   17.67
   1  -9   3  272.53   18.72
  -1  -9  -3  250.32   15.24
  -1   9   3  262.37   16.72
  -1   9   3  239.49   16.75
   1  -9   3  241.13   17.01
   1  -9   3  249.90   17.49
   1   9  -3  239.48   18.04
  -1   9   3  225.13   17.32
   1   9  -3  243.86   16.68
  -1   9   3  235.44   17.29
   1   9  -3  221.28   16.42
   1  -9   3  252.84   18.26
   1  -9   2   77.00    9.93
  -1  -9  -2   95.80    8.85
   1   9  -2   78.32    9.79
  -1   9   2   80.46    8.88
  -1   9   2   76.29    9.70
   1   9  -2   79.52   10.23
   1  -9   2   98.05   10.22
   1  -9   2   80.93    9.97
   1   9  -2   72.68    8.47
  -1  -9  -2   92.44    9.90
   1  -9   2   70.42    9.12
  -1   9   2   78.26    9.11
   1   9  -2   84.77    9.81
  -1   9   2   89.31   10.03
  -1   9   1  117.24   12.16
   1   9  -1  115.83   12.12
  -1  -9  -1  137.31   10.80
  -1   9   1  109.73   10.51
   1  -9   1  125.21   12.40
   1  -9   1  113.68   11.75
   1  -9   1  109.12   11.23
   1   9  -1  113.09   10.53
   1   9  -1  105.32   10.96
  -1   9   1  111.31   11.43
  -1  -9  -1  131.74   11.57
  -1   9   1  104.63   10.51
   1  -9   0   45.66    7.66
   1  -9   0   50.71    7.83
  -1  -9   0   43.75    6.17
  -1   9   0   55.45    7.34
  -1   9   0   39.60    6.68
  -1  -9   0   43.56    6.63
   1  -9   0   49.45    7.67
  -1  -9   0   52.68    4.28
  -1   9   0   41.81    8.02
   1   9   0   36.84    6.71
   1   9   0   51.01    8.31
  -1   9   0   42.97    7.88
  -1   9  -1  131.53   13.25
   1   9   1  114.25   11.94
  -1   9  -1  133.91   11.54
  -1  -9   1  118.11   10.48
   1  -9  -1  123.24   12.01
  -1  -9   1  113.04   11.74
  -1  -9   1  111.24    8.76
   1  -9  -1  148.95   12.98
  -1  -9   1  118.41    6.98
  -1   9  -1  126.05   12.71
   1   9   1  132.74   12.17
  -1  -9   1  117.53   10.56
  -1  -9   2   74.97    9.43
  -1  -9   2   73.67    5.13
   1  -9  -2   56.19    8.49
  -1   9  -2   58.34    7.99
  -1  -9   2   76.86    8.25
   1   9   2   69.57    9.58
  -1   9  -2   51.30    8.17
   1  -9  -2   51.29    7.91
  -1  -9   2   67.45    7.88
  -1   9  -2   53.03    8.72
   1   9   2   64.34    8.76
  -1  -9   2   67.80    5.15
   1  -9  -2   71.62    9.03
  -1  -9   2   57.60    6.21
  -1  -9   3  211.65   10.40
  -1   9  -3  214.61   17.27
  -1   9  -3  224.57   16.96
   1   9   3  209.25   15.97
  -1  -9   3  208.38   16.54
  -1  -9   3  205.10   10.16
   1   9   3  207.96   16.55
  -1   9  -3  214.77   16.90
   1  -9  -3  224.94   17.10
  -1  -9   3  201.80   14.01
   1  -9  -3  207.31   15.71
  -1   9  -3  188.84   16.43
  -1  -9   3  207.12   12.94
  -1   9  -3  209.29   15.52
  -1  -9   3  223.95   15.21
   1  -9  -3  241.98   17.24
  -1  -9   4  369.64   19.60
  -1   9  -4  359.34   23.87
   1  -9  -4  388.95   16.05
  -1  -9   4  402.48   16.15
  -1  -9   4  375.01   20.54
   1   9   4  385.58   23.47
  -1   9  -4  409.76   25.48
  -1  -9   4  381.85   16.41
  -1  -9   4  385.79   16.17
  -1  -9   4  390.50   24.10
  -1  -9   4  408.99   15.96
   1  -9  -4  394.84   24.37
   1  -9  -4  337.84   22.14
  -1  -9   4  365.40   20.41
   1   9   4  376.74   23.83
  -1   9  -4  417.66   24.85
  -1   9  -4  373.21   22.66
   1  -9  -4  360.43   23.35
  -1  -9   4  417.46   22.56
  -1   9  -5  119.58    6.94
  -1  -9   5  120.63   10.20
  -1   9  -5  108.70   12.72
  -1   9  -5  133.96   12.56
  -1  -9   5  114.87   11.36
   1  -9  -5  124.12   12.73
  -1  -9   5  114.05    6.70
  -1   9  -5  117.76    6.95
  -1  -9   5  125.82    7.62
   1  -9  -5  121.24    7.14
  -1  -9   5  114.69    6.99
  -1  -9   5  127.98    7.41
  -1  -9   5  132.24   13.27
  -1  -9   5  123.17    7.00
   1  -9  -5  109.30   12.35
  -1  -9   5  122.26   10.40
   1  -9  -5  113.66   11.86
   1   9   5  113.46   12.78
  -1  -9   5  107.18   10.43
   1   9   5   89.50   11.01
  -1   9  -5  142.70   14.02
  -1  -9   6  503.33   26.02
   1  -9  -6  549.13   30.12
   1  -9  -6  511.94   30.22
   1  -9  -6  586.61   31.51
   1   9   6  570.62   21.55
  -1   9  -6  587.83   21.97
  -1  -9   6  596.71   27.66
  -1   9  -6  535.20   31.72
  -1   9  -6  618.75   31.45
  -1  -9   6  613.93   30.46
  -1   9  -6  548.58   21.90
  -1  -9   6  569.13   21.77
  -1  -9   6  590.79   22.98
   1  -9  -6  558.46   22.20
  -1  -9   6  561.63   31.53
  -1  -9   6  581.53   22.45
  -1  -9   6  570.92   22.02
   1   9   6  572.26   22.17
   1  -9  -6  624.17   32.83
   1   9   6  575.17   31.75
   1   9   6  587.52   31.64
  -1   9  -6  564.24   32.09
   1  -9  -7   88.37   11.48
  -1   9  -7   87.28   11.77
   1   9   7   68.73    9.96
   1  -9  -7   66.27    9.79
   1   9   7   76.88   10.91
   1   9   7   78.41    5.37
  -1   9  -7   75.79    5.41
  -1  -9   7   87.90    8.99
  -1   9  -7   75.10   10.81
  -1  -9   7   80.73    5.43
  -1   9  -7   78.67    5.65
   1  -9  -7   67.82    5.53
  -1  -9   7   87.77    6.46
  -1  -9   7   75.59    5.86
  -1  -9   7  103.20   12.08
   1   9   7   57.45    9.70
  -1   9  -7   79.86   10.65
  -1  -9   7   69.69    5.43
   1   9   7   75.84    5.67
   1  -9  -7   74.56   10.67
   1  -9  -8  134.77   14.56
  -1   9  -8  147.14   15.24
   1  -9  -8  148.67   14.62
   1   9   8  125.79   14.07
  -1   9  -8  136.71    7.70
   1   9   8  136.33    7.74
  -1   9  -8  158.80   15.97
  -1  -9   8  145.90   12.29
  -1  -9   8  142.44    7.40
  -1  -9   8  135.66    7.54
  -1   9  -8  143.68    8.08
  -1  -9   8  136.63    8.61
  -1  -9   8  133.27    8.28
   1  -9  -8  155.84    8.48
  -1  -9   8  137.56   14.50
  -1  -9   8  141.80    8.03
   1   9   8  136.56   14.56
  -1   9  -8  171.26   15.31
   1  -9  -8  134.21   14.09
   1   9   8  135.77    8.02
  -1   9  -9  254.36   20.05
  -1   9  -9  277.57   21.49
   1  -9  -9  215.75   18.97
   1   9   9  260.08   20.45
   1   9   9  260.92   11.91
  -1   9  -9  254.28   21.11
  -1  -9   9  257.54   11.39
  -1   9  -9  250.06   12.07
  -1   9  -9  255.19   12.17
   1  -9  -9  256.63   12.43
  -1  -9   9  251.84   12.96
  -1  -9   9  273.76   12.81
  -1  -9   9  260.98   20.81
  -1  -9   9  272.53   12.34
   1   9   9  248.25   12.15
  -1  -9   9  236.55   17.11
   1  -9  -9  241.61   20.21
   1   9   9  232.79   19.62
   1  -9  -9  238.96   19.68
  -1  -9  10  214.13   16.68
  -1   9 -10  227.66   18.14
  -1   9 -10  191.42   17.88
  -1   9 -10  232.50   19.90
   1   9  10  233.57   19.46
   1  -9 -10  277.32   21.16
   1   9  10  224.10   19.38
   1   9  10  235.90   11.34
  -1  -9  10  235.78   10.82
  -1   9 -10  275.03   22.02
  -1   9 -10  248.12   11.76
  -1   9 -10  235.51   11.52
   1  -9 -10  230.05   11.65
  -1  -9  10  223.56   12.20
  -1  -9  10  227.83   11.89
  -1  -9  10  231.37   19.65
  -1  -9  10  237.91   11.63
   1   9  10  233.88   11.70
  -1  -9  10  244.99   11.30
   1   9  10  266.41   20.89
  -1  -9  10  270.06   21.28
   1  -9 -10  259.92   20.53
  -1  -9  11  170.40   14.68
  -1   9 -11  166.47   15.31
  -1   9 -11  186.30   17.54
   1   9  11  166.52   16.30
   1  -9 -11  141.52   15.67
   1   9  11  170.64   16.85
   1   9  11  167.45    9.20
  -1  -9  11  182.76    8.90
   1   9  11  170.51   16.37
  -1   9 -11  196.33   18.95
  -1   9 -11  190.20    9.74
  -1   9 -11  167.30    9.24
   1  -9 -11  182.97    9.74
  -1  -9  11  182.47   10.10
  -1  -9  11  188.27   10.61
  -1  -9  11  164.70   16.98
  -1  -9  11  167.19    9.40
  -1  -9  11  183.13    9.20
   1   9  11  173.37   16.91
   1   9  11  171.56    9.55
  -1  -9  11  170.10   17.08
   1  -9 -11  157.01   15.99
   1   9  12  198.20   18.17
   1  -9 -12  201.77   18.50
   1   9  12  219.32   19.18
   1   9  12  222.52   10.93
  -1  -9  12  212.38   10.22
   1   9  12  231.65   19.14
  -1   9 -12  204.98   20.06
  -1   9 -12  228.63   11.05
  -1   9 -12  223.13   10.83
  -1  -9  12  220.47   11.45
  -1  -9  12  218.92   10.34
  -1  -9  12  223.06   19.49
  -1  -9  12  200.52   18.96
   1  -9 -12  233.29   19.12
   1   9  12  190.51   18.56
   1  -9 -12  210.38   11.07
   1   9  12  237.61   11.46
  -1   9 -12  185.57   17.94
   1   9  13  196.75    9.87
  -1  -9  13  180.29    9.10
  -1  -9  13  191.00   10.43
  -1   9 -13  187.88    9.66
   1   9  13  192.87   10.07
  -1  -9  13  188.84    9.08
   1   9  14  138.86    8.17
   1  -9 -14  131.49    7.21
  -1  -9  14  144.13    7.18
   1  -9 -14  143.00    7.38
  -1  -9  14  151.29    7.62
  -1   9 -14  131.06    7.55
  -1  -9  14  131.05    8.27
  -1  -9  14  160.19    9.10
   1   9  14  137.62    8.00
  -1  -9  15   18.61    3.16
   1  -9 -15   23.65    2.79
   1   9  15   18.48    3.11
  -1   9 -15   12.10    2.88
   1  -9 -15   21.69    2.75
  -1  -9  15   22.18    2.80
  -1   9 -15   18.51    2.67
   1   9  15   16.92    2.96
  -1  -9  15   19.05    3.45
   1  -9 -16  190.15    8.51
  -1   9 -16  184.24    9.27
   1   9  16  181.05    9.24
   1  -9 -16  187.41    8.51
  -1  -9  16  195.02    8.67
  -1   9 -16  176.73    8.66
   1   9  16  202.60    9.39
  -1  -9  16  191.11    9.89
  -1  -9  16  194.19    9.61
  -1  -9  17  122.93    6.93
  -1   9 -17  125.96    6.85
   1  -9 -17  130.81    6.18
  -1   9 -17  141.55    6.64
   1   9  17  126.18    6.87
  -1  -9  17  126.08    7.23
   1  -9 -17  130.84    6.16
  -1  -9  18   45.45    3.54
   1  -9 -18   47.10    2.88
  -1   9 -18   44.52    3.47
  -1  -9  18   46.66    3.68
   1  -9 -18   39.05    2.75
   1   9  18   49.55    3.58
   1  -9 -18   50.30    3.54
  -1   9 -18   47.27    3.21
   1  -9 -19  178.93    7.54
  -1   9 -19  189.18    7.70
  -1   9 -19  180.94    7.18
  -1   9 -20   11.20    1.15
  -1  10  19   60.98    3.15
   1  10 -18   51.08    2.79
  -1 -10 -17   28.04    2.29
  -1 -10 -17   28.02    2.23
  -1  10  17   26.82    2.66
   1 -10  17   29.76    2.67
   1  10 -17   33.79    2.63
   1  10 -16  231.95    9.77
  -1  10  16  224.72    9.35
   1 -10  16  230.12    9.88
   1 -10  16  218.88   10.44
  -1 -10 -16  219.22    9.29
  -1 -10 -16  220.06    9.37
  -1 -10 -16  223.55    9.37
  -1  10  16  238.26   10.16
   1 -10  15   69.32    4.70
   1 -10  15   63.20    5.08
   1  10 -15   60.27    4.53
  -1 -10 -15   56.95    4.14
  -1 -10 -15   63.92    4.38
  -1  10  15   67.40    4.78
  -1 -10 -15   57.40    4.19
  -1 -10 -14   26.42    3.09
   1 -10  14   24.57    3.19
   1 -10  14   23.28    3.51
  -1  10  14   23.89    3.31
  -1 -10 -14   28.28    3.07
  -1 -10 -14   20.80    2.85
   1  10 -14   26.91    3.26
   1 -10  13  173.26    8.72
  -1 -10 -13  149.72    8.07
   1  10 -13  162.26    8.66
   1 -10  13  161.80    8.64
  -1  10  13  170.23    8.92
  -1 -10 -13  157.20    8.11
  -1 -10 -13  164.65    8.55
   1 -10  12   92.13    6.12
   1 -10  12  110.62    6.91
   1  10 -12  106.16    6.27
   1 -10  12  117.53    6.93
  -1 -10 -12  111.58    6.77
   1  10 -12  102.51    6.81
  -1  10  12  105.90    7.02
  -1  10  11  161.98   16.39
  -1 -10 -11  156.26   16.77
  -1 -10 -11  175.62    9.26
   1 -10  11  145.39   16.09
   1 -10  11  160.06    8.65
   1 -10  11  163.70    9.16
   1 -10  11  180.05    9.20
   1 -10  11  170.47   16.02
   1  10 -11  167.97   17.14
   1  10 -11  138.85   15.43
   1  10 -11  173.77    9.30
  -1  10  11  192.93    9.79
  -1  10  10    5.36    3.91
   1 -10  10    4.96    3.62
  -1 -10 -10    6.39    4.67
   1  10 -10    1.90    1.75
   1  10 -10    6.46    2.61
  -1 -10 -10    3.76    2.42
   1 -10  10   -0.34    2.15
   1 -10  10    3.27    4.27
   1 -10  10    4.18    1.85
  -1  10  10    1.54    4.94
   1  10 -10    3.08    3.76
  -1  10  10    2.60    3.39
   1 -10  10    4.04    3.51
   1 -10  10    4.75    3.47
  -1  10  10    5.79    2.66
   1  10  -9  105.94   12.62
   1 -10   9  107.81   12.58
   1 -10   9  104.37   11.98
   1  10  -9  129.39    7.13
   1  10  -9  116.52    7.56
  -1 -10  -9  126.22    7.58
   1  10  -9  118.80   13.74
   1 -10   9  124.03    7.12
   1 -10   9  111.10   14.08
  -1  10   9  124.17    7.64
  -1  10   9  106.11   12.42
   1 -10   9   99.80   12.00
  -1  10   9  138.37   13.87
  -1 -10  -9  117.60   14.11
  -1  10   9  124.97   14.38
   1 -10   9  123.51    7.59
   1  10  -8  335.41   14.18
   1 -10   8  280.99   21.56
   1 -10   8  345.67   22.34
   1 -10   8  277.98   22.82
   1 -10   8  336.63   14.17
  -1  10   8  334.81   14.88
  -1  10   8  331.25   23.92
  -1  10   8  354.38   23.57
   1  10  -8  319.94   23.52
   1  10  -8  344.23   22.94
  -1 -10  -8  339.49   14.82
   1 -10   8  324.69   22.30
  -1  10   8  316.74   22.28
  -1 -10  -8  342.78   24.41
   1 -10   8  331.94   14.75
  -1  10   7  280.50   21.60
   1 -10   7  242.41   18.45
   1 -10   7  250.20   19.36
   1 -10   7  287.95   22.03
   1 -10   7  267.91   11.93
  -1  10   7  285.03   12.78
  -1  10   7  240.44   18.12
  -1  10   7  290.21   20.80
   1  10  -7  269.89   19.83
   1  10  -7  265.82   20.99
   1  10  -7  281.10   20.04
   1 -10   7  257.96   12.30
  -1 -10  -7  279.35   12.67
   1 -10   7  249.28   19.10
  -1  10   7  286.80   20.17
  -1 -10  -7  279.48   21.34
   1 -10   7  254.24   12.37
  -1 -10  -7  260.85   11.98
   1  10  -6  102.06   13.25
  -1  10   6  115.13   13.27
   1 -10   6  116.06   12.55
   1 -10   6  115.13   12.29
   1 -10   6  103.03   12.80
   1 -10   6  120.43    6.81
  -1  10   6  119.06    7.39
   1  10  -6  106.09   11.93
  -1  10   6  112.82   12.22
  -1 -10  -6  100.63   12.57
   1 -10   6  108.68   12.22
   1 -10   6  113.83    7.18
  -1 -10  -6  125.69    7.44
  -1  10   6  124.37   12.24
   1  10  -6  127.21   13.89
  -1  10   6  111.70   11.52
  -1  10   6  131.20   13.53
   1  10  -6  123.26   12.74
  -1 -10  -6  114.14    6.91
   1 -10   6  139.42    7.73
   1  10  -5  171.77   14.98
   1 -10   5  177.72   16.69
  -1 -10  -5  179.61    9.07
   1 -10   5  171.84    9.26
   1  10  -5  183.30   16.54
   1 -10   5  153.66   15.00
  -1  10   5  173.79   14.63
  -1 -10  -5  159.79   15.51
  -1  10   5  173.51   15.13
   1 -10   5  196.29   15.97
  -1 -10  -5  182.02    9.50
   1 -10   5  183.56    9.40
  -1  10   5  188.29   15.08
   1 -10   5  168.69   15.02
   1 -10   5  202.75   16.43
   1  10  -5  186.05   17.18
  -1  10   5  177.03   16.49
  -1  10   5  187.24   16.29
   1  10  -5  183.95   15.92
  -1 -10  -4  463.38   18.89
   1 -10   4  470.13   18.85
   1  10  -4  444.03   27.99
  -1  10   4  438.55   27.62
   1 -10   4  460.93   26.72
   1 -10   4  533.61   28.16
   1 -10   4  490.67   28.80
   1  10  -4  468.04   26.99
  -1  10   4  489.94   28.17
   1  10  -4  420.41   26.39
   1  10  -4  476.96   26.52
  -1 -10  -4  477.52   18.61
   1 -10   4  450.23   18.78
  -1  10   4  427.42   25.77
   1 -10   4  460.96   26.94
  -1 -10  -4  451.26   27.48
   1  10  -4  513.94   29.03
  -1  10   4  487.97   26.24
   1 -10   4  455.28   27.53
   1  10  -3  147.43   13.38
   1  10  -3  145.45   14.88
  -1  10   3  184.54   15.98
  -1  10   3  153.08    8.48
  -1 -10  -3  146.09    8.39
   1 -10   3  148.55    8.28
   1 -10   3  172.58   14.61
   1 -10   3  157.56    7.98
   1 -10   3  141.25   14.60
   1  10  -3  146.36   14.13
   1  10  -3  153.44   14.04
  -1  10   3  166.16   14.92
  -1 -10  -3  157.58    8.18
   1 -10   3  148.96    8.31
  -1 -10  -3  163.06    8.30
  -1  10   3  141.13   13.40
   1 -10   3  171.59   14.85
  -1 -10  -3  141.64   14.10
   1 -10   3  149.13   14.33
  -1  10   3  168.93   13.83
  -1 -10  -2   16.49    2.96
   1 -10   2   15.82    2.88
  -1  10   2   17.17    2.91
   1  10  -2   24.18    6.47
  -1  10   2   23.58    6.31
   1  10  -2   19.76    5.55
  -1 -10  -2   14.76    2.58
   1 -10   2   10.54    4.23
   1 -10   2   15.57    5.25
   1  10  -2   21.11    5.55
  -1  10   2   24.95    6.54
   1 -10   2   19.16    6.04
  -1 -10  -2   24.41    4.83
   1 -10   2   23.59    3.17
  -1 -10  -2   21.44    2.95
  -1  10   2   25.01    5.71
   1 -10   2   20.94    5.81
  -1 -10  -2   13.44    4.55
  -1  10   2   22.11    5.44
  -1 -10  -1   18.31    2.97
   1 -10   1   19.55    2.87
  -1  10   1   16.37    2.83
   1  10  -1   15.84    6.00
  -1  10   1   22.15    6.39
  -1 -10  -1   16.86    2.60
   1 -10   1   21.04    5.53
   1 -10   1   13.99    5.15
  -1  10   1   18.65    5.77
   1  10  -1   10.62    4.65
  -1  10   1   15.10    4.81
   1 -10   1    9.24    4.56
  -1 -10  -1   18.27    4.89
   1 -10   1   18.12    3.01
  -1 -10  -1   22.06    3.02
   1 -10   1   29.02    6.51
  -1 -10  -1   12.87    3.59
  -1  10   1   12.68    4.40
  -1  10   0    1.32    3.87
  -1  10   0    1.30    3.81
   1  10   0    1.31    3.62
  -1 -10   0    0.32    1.77
   1 -10   0    1.87    1.91
  -1  10   0    2.19    1.87
   1 -10   0   -2.35    3.91
  -1  10   0   -1.08    3.45
  -1 -10   0    1.03    2.70
   1  10   0    1.36    4.52
   1  10   0    3.58    3.97
  -1 -10   0    0.53    1.67
   1 -10   0    0.96    1.95
  -1 -10   0    3.17    1.73
   1 -10   0    1.25    3.47
  -1 -10   0    0.88    2.45
  -1  10   0    2.14    2.96
  -1  10  -1   10.72    5.11
  -1  10  -1    9.22    4.88
   1  10   1   10.44    5.12
  -1  10  -1    9.03    2.51
  -1 -10   1   10.48    2.64
   1 -10  -1    9.78    2.54
   1 -10  -1    9.48    4.25
  -1 -10   1   10.23    2.75
  -1  10  -1    7.63    4.04
   1  10   1    6.76    4.84
  -1 -10   1   11.98    4.13
   1  10   1    7.27    4.19
  -1 -10   1   11.97    2.39
   1 -10  -1   10.27    2.44
  -1 -10   1    7.30    2.24
  -1 -10   1    8.22    3.59
   1 -10  -1    6.27    4.49
  -1  10  -1    4.35    3.77
  -1  10  -2   17.76    5.69
  -1  10  -2   34.84    7.36
   1  10   2   30.16    6.99
  -1  10  -2   22.67    3.15
   1 -10  -2   26.60    3.42
  -1 -10   2   21.82    3.15
   1 -10  -2   24.08    6.43
  -1 -10   2   18.45    3.15
  -1 -10   2   26.13    5.34
   1  10   2   21.01    5.87
  -1  10  -2   23.04    6.19
   1 -10  -2   30.42    6.66
  -1 -10   2   20.91    4.86
   1  10   2   24.89    6.44
  -1  10  -2   20.13    5.32
  -1 -10   2   23.58    2.88
  -1 -10   2   25.21    3.27
  -1  10  -3  173.40    9.00
  -1  10  -3  188.93   16.51
   1  10   3  166.01   15.40
  -1  10  -3  154.00   15.45
  -1 -10   3  179.09    9.21
   1 -10  -3  162.84    8.96
  -1  10  -3  172.01   16.56
  -1  10  -3  167.21   15.51
   1  10   3  190.02   15.94
  -1 -10   3  163.05    9.19
  -1 -10   3  170.25   15.71
  -1 -10   3  188.79    9.18
  -1 -10   3  165.70   13.22
   1 -10  -3  166.94   14.76
   1 -10  -3  178.35   15.37
  -1 -10   3  165.03    8.43
  -1  10  -3  190.28   15.33
  -1 -10   3  160.97   13.65
   1 -10  -3  172.02   15.69
  -1  10  -4  526.31   20.64
   1 -10  -4  570.40   31.54
  -1  10  -4  524.54   31.16
  -1 -10   4  537.75   20.65
  -1  10  -4  537.50   20.68
  -1 -10   4  508.18   20.34
  -1 -10   4  506.28   21.13
  -1 -10   4  510.58   20.70
   1 -10  -4  539.85   20.94
  -1 -10   4  512.54   20.89
  -1 -10   4  489.66   29.60
   1 -10  -4  521.18   29.54
  -1 -10   4  540.71   26.80
   1 -10  -4  476.88   28.57
  -1  10  -4  533.87   29.18
  -1 -10   4  569.43   28.69
   1 -10  -4  548.55   30.39
  -1  10  -4  475.29   29.87
   1  10   4  530.49   30.35
   1  10   4  499.45   29.44
  -1  10  -4  491.45   30.51
  -1  10  -5  153.08   15.62
  -1  10  -5  140.85   14.11
  -1 -10   5  165.67   14.33
   1 -10  -5  171.94   15.71
   1  10   5  171.37   15.98
  -1  10  -5  197.19   17.21
  -1  10  -5  163.23    8.82
  -1 -10   5  160.23    8.46
  -1 -10   5  156.49    9.13
   1 -10  -5  156.43    8.82
  -1 -10   5  172.52    9.12
  -1 -10   5  151.03   15.30
  -1 -10   5  159.47    8.62
  -1  10  -5  149.32    8.46
   1 -10  -5  178.36   15.58
  -1 -10   5  147.55   12.31
   1 -10  -5  136.78   14.30
   1 -10  -5  172.73   16.36
  -1  10  -5  156.69   15.88
   1  10   5  153.90   14.82
   1 -10  -6  122.33   13.27
   1 -10  -6  114.73   13.45
  -1  10  -6  125.53    7.60
  -1  10  -6  123.55   13.25
   1 -10  -6  140.16   14.47
  -1  10  -6  150.61   15.55
   1  10   6  134.94    7.94
  -1 -10   6  126.95    7.39
  -1  10  -6  141.34    8.10
  -1 -10   6  138.40    8.53
   1 -10  -6  142.61    8.22
  -1 -10   6  139.18    8.17
  -1 -10   6  136.75   14.70
  -1 -10   6  135.77    7.82
  -1  10  -6  136.23   14.86
   1  10   6  124.91   13.91
   1 -10  -6  161.77   15.67
   1  10   6  148.67   15.19
   1  10   6  131.10   13.92
  -1  10  -6  130.36   14.93
   1 -10  -7  245.45   20.24
   1  10   7  293.40   21.63
  -1  10  -7  275.27   12.38
  -1  10  -7  273.28   20.49
   1 -10  -7  270.58   20.53
  -1  10  -7  274.30   21.98
  -1 -10   7  261.25   12.00
  -1  10  -7  271.07   12.61
  -1 -10   7  269.96   13.49
   1 -10  -7  277.94   12.93
  -1 -10   7  255.02   12.86
  -1 -10   7  242.75   20.29
  -1 -10   7  262.02   12.52
   1  10   7  279.97   21.69
   1 -10  -7  270.05   21.51
   1  10   7  288.56   13.01
   1  10   7  265.96   20.66
  -1  10  -7  305.14   22.67
   1 -10  -8  322.32   23.74
   1  10   8  306.16   23.72
  -1  10  -8  357.63   14.96
  -1 -10   8  358.53   14.39
   1 -10  -8  365.07   24.73
  -1  10  -8  384.21   25.04
  -1 -10   8  349.24   14.69
  -1  10  -8  345.73   15.30
   1 -10  -8  350.76   15.63
   1  10   8  367.65   25.17
  -1 -10   8  356.65   16.32
  -1 -10   8  296.05   23.37
  -1 -10   8  365.45   15.92
  -1 -10   8  355.94   15.41
   1  10   8  350.85   15.46
  -1  10  -8  306.88   24.46
   1 -10  -8  391.71   26.16
  -1 -10   8  284.77   21.40
  -1  10  -8  354.16   25.24
   1 -10  -9  116.38   13.65
   1  10   9  138.47   14.89
  -1  10  -9  118.52   14.63
  -1  10  -9  136.41   14.71
   1 -10  -9  123.38   14.04
  -1 -10   9  123.78    6.94
  -1  10  -9  130.56    7.96
  -1  10  -9  131.79    7.95
  -1 -10   9  133.45    8.73
   1 -10  -9  134.08    8.13
  -1 -10   9  135.61    8.36
  -1 -10   9  117.53   14.16
  -1 -10   9  139.12    8.02
   1 -10  -9  114.76   14.10
   1  10   9  120.00   13.93
   1  10   9  130.05    7.97
  -1 -10   9  136.44   13.82
  -1  10  -9  109.17   14.01
  -1  10 -10    1.48    3.87
  -1  10 -10    1.58    3.86
   1  10  10    4.45    4.33
  -1 -10  10    6.85    4.39
   1  10  10    6.19    4.52
   1  10  10    3.02    4.83
   1 -10 -10    4.57    3.45
   1  10  10    8.85    2.68
  -1  10 -10    6.76    4.94
  -1 -10  10    2.60    1.76
  -1  10 -10    8.22    2.67
  -1  10 -10    8.09    2.70
   1 -10 -10    2.99    2.42
  -1 -10  10    5.38    3.23
  -1 -10  10    8.63    3.10
  -1 -10  10    3.12    4.08
  -1 -10  10    4.60    2.40
  -1 -10  10    4.03    2.15
   1  10  10    6.15    5.85
   1  10  10    5.07    2.80
   1 -10 -10    4.23    3.91
   1  10  11  136.38   15.23
   1 -10 -11  147.24   15.63
   1  10  11  137.63   15.56
   1  10  11  151.28   16.06
   1  10  11  174.56    9.28
  -1 -10  11  189.08    8.72
  -1  10 -11  148.72   16.54
  -1  10 -11  182.46    9.61
  -1 -10  11  178.34   10.43
   1 -10 -11  178.09    9.66
  -1  10 -11  181.52    9.44
  -1 -10  11  141.36   15.89
  -1 -10  11  174.06    9.85
  -1 -10  11  170.11    9.35
   1  10  11  170.44   16.90
   1  10  11  165.71    9.33
  -1 -10  11  178.62    8.96
  -1  10 -11  181.02   17.06
   1  10  12  135.50    7.96
  -1  10 -12  125.49    7.57
  -1 -10  12  128.41    7.09
  -1 -10  12  119.36    6.78
  -1 -10  12  126.20    8.51
   1 -10 -12  125.84    7.77
  -1 -10  12  138.03    8.19
  -1 -10  13  172.59    8.42
   1  10  13  197.54    9.77
  -1 -10  13  167.15    9.50
  -1  10 -13  183.56    9.16
  -1 -10  13  176.14    8.47
  -1 -10  14   17.45    2.49
   1  10  14   20.84    3.06
  -1 -10  14   18.87    3.09
  -1 -10  14   24.17    2.53
  -1  10 -14   17.80    2.79
  -1 -10  15   64.88    4.17
  -1 -10  15   75.66    5.27
   1  10  15   75.11    5.11
  -1 -10  15   67.67    5.40
  -1  10 -15   60.71    4.86
  -1  10 -15   65.99    4.43
  -1  10 -16  209.82    9.72
   1  10  16  227.18    9.84
  -1 -10  16  210.57    9.85
  -1  10 -16  213.90    9.10
  -1 -10  16  218.92   10.38
  -1  10 -17   35.15    3.06
   1  10  17   35.89    3.02
  -1  10 -17   26.91    2.38
  -1 -10  17   27.84    2.75
  -1 -10  17   27.71    2.99
   1 -10 -18   50.90    2.98
  -1  10 -18   53.21    2.86
  -1  10 -18   66.16    3.64
   1 -10 -18   63.31    3.49
  -1  10 -19   75.14    3.40
   1 -10 -19   69.21    3.23
   1  11 -18   26.70    1.68
   1 -11  17   32.31    2.29
   1  11 -17   24.36    1.82
  -1  11  16   63.94    3.57
   1 -11  16   71.00    4.55
   1  11 -16   64.90    3.86
   1 -11  16   73.11    4.08
  -1  11  16   68.08    4.15
  -1 -11 -16   61.37    3.38
  -1  11  15   66.94    4.04
   1 -11  15   60.75    4.66
   1  11 -15   57.32    3.98
   1 -11  15   61.96    4.14
  -1  11  15   63.56    4.36
  -1 -11 -15   63.00    3.88
  -1  11  14  178.39    8.57
   1  11 -14  192.60    8.84
   1 -11  14  196.69    9.62
   1 -11  14  187.37    8.74
  -1 -11 -14  180.94    8.45
  -1  11  14  185.69    8.96
  -1  11  13  231.75   10.86
   1 -11  13  229.42   10.51
   1  11 -13  235.26   10.70
   1 -11  13  225.70   11.23
   1 -11  13  229.97   10.62
  -1 -11 -13  236.90   10.46
  -1  11  12  115.48    6.95
   1  11 -12  116.98    6.33
   1  11 -12  115.46    6.90
   1 -11  12  107.05    7.25
   1 -11  12  112.08    6.64
  -1 -11 -12  119.82    6.79
   1 -11  12  115.14    6.82
  -1 -11 -12   98.55    5.71
  -1  11  11   39.56    4.16
   1  11 -11   38.11    4.11
   1 -11  11   33.93    4.18
  -1 -11 -11   38.41    3.94
   1 -11  11   31.68    3.71
   1 -11  11   33.31    3.80
  -1 -11 -11   34.86    3.33
   1  11 -11   30.14    3.51
   1 -11  10  152.67    8.63
  -1 -11 -10  145.76    7.81
   1  11 -10  164.90    8.21
  -1 -11 -10  161.16    8.67
   1  11 -10  142.66    8.53
  -1  11  10  170.24    9.02
   1 -11  10  161.29    9.13
   1  11  -9   13.03    5.64
  -1  11   9    3.07    4.92
  -1  11   9   13.50    5.15
   1  11  -9    8.82    2.32
  -1 -11  -9   12.27    2.71
  -1 -11  -9    9.46    4.84
   1 -11   9   10.19    2.90
   1 -11   9    9.64    5.15
   1 -11   9   12.68    2.94
  -1 -11  -9   15.34    2.61
   1  11  -9   15.42    5.88
   1  11  -9   13.98    3.16
  -1  11   9   10.74    2.81
   1 -11   9    7.82    4.35
  -1 -11  -8   46.99    9.09
   1 -11   8   61.36    8.60
   1 -11   8   49.69    8.64
   1  11  -8   60.16    4.82
  -1 -11  -8   56.42    4.93
  -1 -11  -8   56.65    4.62
   1 -11   8   56.82    5.06
   1 -11   8   52.11    5.09
   1 -11   8   69.00   10.93
   1  11  -8   55.43    9.80
  -1  11   8   56.83    9.88
   1 -11   8   63.04    9.88
  -1  11   8   55.54    9.33
   1  11  -8   61.69    9.93
  -1  11   8   47.60    8.59
   1 -11   8   51.84    8.68
  -1  11   8   56.31    5.12
  -1 -11  -7  258.46   12.05
   1 -11   7  270.74   12.70
   1 -11   7  265.92   12.77
  -1 -11  -7  262.06   12.61
   1  11  -7  281.55   12.37
   1  11  -7  284.53   22.67
  -1  11   7  248.12   20.85
   1  11  -7  261.70   21.22
   1 -11   7  284.05   21.53
  -1 -11  -7  262.20   21.21
  -1  11   7  263.48   20.00
   1 -11   7  264.68   19.98
  -1  11   7  264.92   20.65
   1 -11   7  253.69   19.79
   1 -11   7  272.33   19.42
  -1  11   7  281.29   12.94
   1 -11   7  265.05   21.73
   1 -11   6  320.66   14.59
  -1 -11  -6  342.29   14.80
   1 -11   6  296.39   21.06
   1 -11   6  330.15   22.55
   1 -11   6  354.48   14.84
   1  11  -6  331.27   23.86
   1 -11   6  381.00   24.73
   1 -11   6  349.72   24.77
  -1  11   6  335.85   14.88
   1 -11   6  330.02   14.69
  -1 -11  -6  299.90   13.94
  -1  11   6  310.71   21.83
  -1 -11  -6  340.12   24.09
   1 -11   6  312.68   21.98
   1  11  -6  310.83   23.79
  -1  11   6  294.19   22.98
  -1  11   6  365.77   24.29
   1  11  -5   50.90    9.01
  -1  11   5   56.56    9.58
  -1  11   5   56.20    5.20
  -1  11   5   45.68    8.10
   1 -11   5   56.86    8.95
  -1 -11  -5   63.55    9.91
   1 -11   5   58.51    5.07
  -1 -11  -5   57.86    4.74
   1 -11   5   62.09    5.09
  -1 -11  -5   53.13    4.89
   1 -11   5   66.46    9.31
   1 -11   5   56.23    8.85
  -1  11   5   72.45    9.52
   1 -11   5   56.97    4.78
   1 -11   5   48.94    9.22
  -1  11   5   31.49    8.27
   1  11  -5   48.56    9.43
  -1 -11  -5   52.53    4.56
  -1  11   5   58.56    8.34
  -1  11   5   59.03    5.19
   1 -11   5   65.91    9.94
  -1 -11  -4  116.80    7.04
   1 -11   4  118.56    7.49
  -1 -11  -4  126.55    7.65
   1 -11   4  119.42    7.37
   1 -11   4  116.65   12.74
   1 -11   4  111.10   12.31
   1 -11   4  113.43    6.91
   1 -11   4  121.10   13.97
  -1  11   4  111.76   12.10
   1 -11   4  117.42   12.89
  -1 -11  -4  125.58   13.92
  -1  11   4  120.77    7.62
   1  11  -4  123.05   14.14
  -1  11   4  105.19   13.16
  -1 -11  -4  125.93    7.17
   1  11  -4  102.96   12.45
   1  11  -4  117.20   12.83
  -1  11   4  122.40   13.65
  -1  11   4  121.01   12.21
   1 -11   4  122.26   13.62
   1 -11   3  275.89   12.76
  -1 -11  -3  281.75   12.87
  -1  11   3  273.08   12.92
  -1 -11  -3  293.16   12.61
   1 -11   3  270.85   12.82
   1 -11   3  246.96   19.14
   1 -11   3  295.65   20.70
   1 -11   3  253.33   20.55
  -1 -11  -3  274.25   12.17
  -1  11   3  263.72   19.16
   1 -11   3  250.87   20.06
   1  11  -3  268.94   19.10
   1  11  -3  317.53   23.00
  -1  11   3  255.20   20.76
  -1  11   3  257.55   19.10
   1 -11   3  231.43   18.74
  -1 -11  -3  289.13   21.29
   1  11  -3  264.34   20.47
  -1  11   3  272.32   20.81
   1  11  -3  252.58   19.72
  -1  11   2   79.15    5.91
  -1  11   2   64.13    9.20
   1 -11   2   70.62    9.97
   1  11  -2   62.47   10.62
  -1  11   2   52.43    9.78
  -1  11   2   45.34    8.21
   1  11  -2   80.23   10.69
  -1  11   2   67.14   10.18
   1  11  -2   85.81   11.15
  -1 -11  -2   73.63    5.62
   1 -11   2   71.77    5.61
  -1 -11  -2   77.02    5.49
   1 -11   2   79.68    5.88
   1 -11   2   75.20   10.08
  -1 -11  -2   70.39    5.16
   1 -11   2   61.86   10.09
   1 -11   1 1087.49   39.15
  -1 -11  -1 1104.65   38.72
   1  11  -1 1085.43   38.19
  -1  11   1 1056.07   39.06
   1 -11   1 1109.12   50.77
  -1  11   1 1061.25   47.90
  -1  11   1 1065.79   50.25
   1  11  -1 1069.48   49.77
   1 -11   1 1062.42   48.76
  -1 -11  -1 1100.25   39.12
   1 -11   1 1125.39   39.17
  -1 -11  -1 1092.79   38.29
   1 -11   1 1080.76   49.35
   1  11  -1  982.67   50.45
  -1  11   1  992.87   47.30
   1  11  -1 1111.60   51.43
  -1  11   1 1138.47   51.66
  -1 -11   0  235.69   10.88
   1 -11   0  238.02   11.28
   1  11   0  201.53   10.21
  -1  11   0  220.56   10.93
  -1  11   0  201.89   16.45
   1 -11   0  240.44   19.04
   1  11   0  214.77   18.58
  -1 -11   0  226.25   15.79
   1  11   0  198.60   17.50
   1 -11   0  220.16   17.76
   1 -11   0  224.97   10.98
  -1 -11   0  212.45   10.82
  -1 -11   0  218.51   10.30
   1  11   0  205.63   18.96
   1 -11   0  201.99   17.10
  -1 -11   0  215.74   16.90
  -1  11   0  192.00   16.57
  -1  11   0  238.81   19.65
   1  11   0  224.43   19.15
   1 -11  -1 1049.41   40.60
  -1 -11   1 1206.25   40.77
  -1 -11   1 1116.79   39.87
  -1  11  -1 1166.46   40.88
   1  11   1 1253.99   54.31
  -1  11  -1 1213.27   51.06
  -1 -11   1 1150.90   48.25
   1 -11  -1 1238.69   53.35
  -1 -11   1 1035.66   48.53
   1  11   1 1094.94   52.89
  -1  11  -1 1052.00   49.56
   1 -11  -1 1145.86   51.30
  -1 -11   1 1190.32   41.05
   1 -11  -1 1132.25   40.89
  -1  11  -1 1129.37   53.15
   1  11   1 1144.87   53.05
   1  11   1 1173.31   52.34
  -1  11  -2  116.59   13.33
  -1 -11   2  100.17    6.61
   1 -11  -2  102.54   11.97
  -1 -11   2   95.34    6.08
  -1  11  -2  104.98    6.78
  -1  11  -2   83.18   11.91
   1  11   2   99.04   13.22
  -1  11  -2   95.45   11.71
  -1 -11   2   85.45    9.99
   1  11   2  113.22   13.50
  -1 -11   2  103.79    6.93
   1 -11  -2  103.89    6.86
  -1  11  -2   90.18   11.05
   1 -11  -2   90.97   11.82
   1  11   2  111.44   13.14
  -1 -11   2  104.40   10.71
  -1  11  -2  107.20   13.67
   1  11   2   87.20   11.59
  -1  11  -2  120.06   13.64
  -1  11  -3  321.11   23.20
  -1 -11   3  300.69   12.91
   1 -11  -3  272.33   12.93
  -1 -11   3  285.62   13.12
   1 -11  -3  235.18   19.08
  -1 -11   3  273.85   13.07
  -1  11  -3  247.56   20.73
   1  11   3  266.84   21.26
  -1 -11   3  278.47   12.10
  -1  11  -3  269.34   12.65
  -1 -11   3  239.72   17.75
   1 -11  -3  262.96   20.07
  -1  11  -3  252.05   19.20
   1  11   3  271.92   21.24
   1 -11  -3  276.67   20.90
  -1  11  -3  261.32   19.62
  -1 -11   3  288.62   19.09
   1  11   3  274.99   21.21
   1  11   3  296.32   21.43
  -1  11  -3  260.57   21.95
  -1  11  -4  104.06   13.23
   1 -11  -4  104.20   12.12
  -1 -11   4   91.83    6.31
  -1  11  -4  108.92    6.98
  -1 -11   4  108.09    7.02
   1 -11  -4   94.32    6.71
  -1  11  -4   88.94   12.64
   1  11   4   84.48   11.52
  -1 -11   4  105.87    7.23
  -1 -11   4   99.79   12.64
  -1  11  -4   96.74   12.78
   1  11   4  108.06   13.22
  -1  11  -4  107.68    6.84
   1  11   4   85.61   11.96
  -1 -11   4  102.26   10.56
   1 -11  -4   94.09   11.98
  -1  11  -4  108.28   12.12
   1 -11  -4  108.91   12.85
  -1 -11   4   93.17   10.74
  -1 -11   4  111.81    6.91
   1 -11  -5   80.09   11.04
  -1  11  -5   82.21    5.84
   1 -11  -5   53.57    9.15
  -1  11  -5   95.15   12.48
  -1  11  -5   80.61   10.65
  -1  11  -5   70.49    5.74
  -1 -11   5   74.02    5.50
  -1 -11   5   78.35    6.20
   1 -11  -5   79.48    6.00
  -1 -11   5   75.60   11.34
  -1  11  -5   75.04   11.16
   1  11   5   77.86   11.49
   1  11   5   85.53    6.12
  -1 -11   5   74.78    5.66
   1  11   5   83.13   11.28
  -1  11  -5   78.11   11.79
   1  11   5   68.22   10.93
   1 -11  -5   54.27    9.31
   1 -11  -5   63.10   10.19
   1  11   6  279.84   22.61
  -1  11  -6  337.63   14.10
   1 -11  -6  260.47   20.94
  -1  11  -6  266.70   22.57
  -1  11  -6  301.89   22.17
   1 -11  -6  338.39   23.31
  -1 -11   6  323.75   13.75
  -1  11  -6  303.18   14.16
  -1 -11   6  299.16   14.72
   1 -11  -6  302.30   14.34
  -1 -11   6  329.71   14.57
  -1 -11   6  326.44   23.66
  -1  11  -6  310.21   23.82
   1  11   6  307.68   23.24
   1  11   6  337.29   24.00
   1 -11  -6  291.78   22.65
  -1 -11   6  319.04   14.14
   1  11   6  339.02   14.56
   1  11   6  314.52   23.00
  -1  11  -6  271.23   22.86
   1  11   7  265.88   21.85
   1 -11  -7  268.19   21.61
   1  11   7  282.29   22.07
  -1  11  -7  291.53   13.10
   1 -11  -7  283.11   21.32
  -1  11  -7  310.33   23.58
  -1  11  -7  275.47   22.70
   1  11   7  287.33   22.07
  -1 -11   7  284.55   12.71
  -1  11  -7  287.66   13.55
  -1 -11   7  283.12   14.16
   1 -11  -7  292.86   13.66
  -1 -11   7  268.33   21.73
  -1 -11   7  269.97   13.41
  -1 -11   7  319.33   13.66
   1  11   7  306.40   13.72
  -1  11  -7  274.26   22.70
   1  11   7  293.34   22.68
   1 -11  -7  308.25   22.14
  -1  11  -7  289.15   21.79
   1 -11  -7  304.76   23.26
  -1  11  -8   50.25    9.01
   1 -11  -8   39.92    8.39
   1  11   8   49.33    9.12
   1  11   8   51.48    9.49
  -1  11  -8   47.96    4.32
  -1  11  -8   33.11    8.07
   1  11   8   44.55    4.58
  -1  11  -8   46.85    4.74
  -1  11  -8   47.88    4.81
  -1 -11   8   40.79    4.95
   1 -11  -8   50.12    4.91
  -1 -11   8   40.52    8.51
  -1 -11   8   47.70    4.79
  -1 -11   8   47.05    4.56
   1 -11  -8   58.53    9.48
   1  11   8   32.15    7.75
  -1  11  -8   29.29    7.94
  -1  11  -8   43.51    9.40
   1 -11  -8   40.28    8.79
  -1  11  -9   20.64    6.41
   1  11   9    7.68    5.33
   1  11   9   14.98    6.36
   1 -11  -9   19.89    6.50
  -1 -11   9   18.35    2.53
   1 -11  -9   12.28    5.22
  -1  11  -9   14.91    5.95
  -1 -11   9   14.15    3.28
   1 -11  -9   20.73    3.25
   1  11   9   15.28    6.64
  -1  11  -9    9.76    5.64
  -1 -11   9   10.87    5.20
  -1 -11   9   23.53    3.73
  -1 -11   9   16.64    3.07
   1 -11  -9   17.64    6.13
   1  11   9   19.36    3.26
  -1  11  -9   14.51    3.19
  -1  11  -9   20.96    3.56
  -1  11  -9   14.48    5.38
  -1 -11  10  145.77    9.17
   1 -11 -10  143.58    8.54
  -1 -11  10  142.97    8.33
  -1 -11  10  143.84    7.91
  -1 -11  10  137.34    7.20
  -1  11 -10  145.82    8.44
  -1 -11  10  147.79    8.61
  -1  11 -10  152.62    8.48
   1  11  10  152.51    8.63
  -1 -11  11   22.11    3.86
   1 -11 -11   30.58    3.81
  -1 -11  11   25.90    3.59
  -1 -11  11   20.26    2.91
  -1 -11  11   28.16    2.88
  -1 -11  11   19.38    3.27
  -1  11 -11   22.77    3.38
  -1  11 -11   25.37    3.56
   1  11  11   22.70    3.50
  -1 -11  12  133.73    8.31
  -1 -11  12  132.52    6.84
  -1 -11  12  118.90    6.33
  -1  11 -12  124.99    7.35
   1  11  12  129.70    7.56
  -1 -11  12  125.74    7.65
   1 -11 -12  135.16    7.75
  -1 -11  12  128.49    7.45
  -1 -11  13  209.04    9.15
  -1  11 -13  223.90   10.18
  -1 -11  13  215.93    9.30
  -1 -11  13  219.65   10.54
   1  11  13  230.94   10.55
  -1 -11  13  211.21   11.09
  -1 -11  14  209.07    9.67
   1  11  14  197.02    9.40
  -1  11 -14  196.24    8.97
  -1 -11  14  192.16   10.07
  -1  11 -15   41.30    3.15
  -1  11 -15   41.36    3.72
  -1 -11  15   42.38    3.64
  -1  11 -15   49.55    3.19
   1 -11 -16   87.24    4.46
  -1 -11  16   77.12    5.07
  -1  11 -16   83.38    4.73
  -1  11 -16   78.19    3.87
  -1 -11  16   74.28    4.56
   1  11  16   84.86    4.72
   1 -11 -17   26.56    2.29
   1 -11 -17   24.34    1.84
  -1  11 -17   25.90    2.29
  -1  11 -18   37.04    2.12
   1 -11 -18   34.51    2.00
  -1  12  16  124.81    5.18
   1 -12  16  143.13    5.22
  -1  12  15   44.25    2.80
   1 -12  15   43.48    3.38
  -1 -12 -15   36.70    2.40
  -1  12  15   42.74    3.10
   1 -12  15   48.52    3.00
   1  12 -15   47.41    2.95
   1  12 -14   20.66    2.44
  -1 -12 -14   22.95    2.09
  -1  12  14   24.44    2.61
   1 -12  14   23.49    2.42
   1 -12  14   24.19    2.89
  -1  12  14   21.81    2.45
  -1 -12 -14   25.10    2.35
  -1 -12 -13   62.64    4.06
   1 -12  13   56.79    4.16
   1  12 -13   59.34    4.26
  -1  12  13   66.21    4.41
  -1  12  13   63.33    4.47
   1 -12  13   58.56    4.61
   1 -12  13   57.61    4.05
  -1 -12 -13   54.88    3.70
  -1 -12 -12  120.94    6.43
   1 -12  12  105.08    6.38
   1  12 -12  123.78    6.68
  -1  12  12  117.28    6.56
   1 -12  12  113.09    6.28
  -1  12  12  111.80    6.59
   1 -12  12  112.79    6.90
   1  12 -12  111.91    5.95
  -1 -12 -12  114.43    5.95
  -1 -12 -11  201.86    9.33
  -1  12  11  200.28    9.59
   1 -12  11  192.68    9.42
   1  12 -11  183.75    9.30
  -1  12  11  191.32    9.42
   1 -12  11  184.18    9.02
   1 -12  11  175.23    9.54
   1  12 -11  191.96    8.99
  -1 -12 -11  182.80    8.68
   1 -12  10   76.51    5.89
  -1 -12 -10   85.49    5.86
  -1 -12 -10   77.92    4.96
   1 -12  10   94.53    6.10
  -1  12  10   99.37    6.24
   1  12 -10   98.56    6.21
  -1 -12 -10   84.04    5.36
  -1  12  10   84.85    5.95
   1 -12  10   83.87    5.64
   1  12 -10   83.20    5.31
   1 -12   9  189.96   10.01
  -1 -12  -9  173.03    9.49
  -1 -12  -9  184.09    8.93
   1 -12   9  192.35    9.79
  -1  12   9  199.19   10.04
  -1  12   9  197.46   10.00
   1  12  -9  204.20    9.42
  -1 -12  -9  186.51    9.18
   1  12  -9  207.29   10.15
   1  12  -8   10.11    2.93
  -1  12   8   12.13    2.88
  -1 -12  -8   11.42    2.41
   1 -12   8   10.69    2.80
  -1 -12  -8    7.95    2.23
  -1 -12  -8    9.92    2.66
   1 -12   8   10.44    2.67
   1  12  -8   10.94    2.61
   1  12  -7  107.80    6.40
  -1 -12  -7   88.65    6.30
  -1 -12  -7   84.28    5.77
  -1 -12  -7   93.18    5.94
   1 -12   7   86.31    6.22
  -1  12   7   89.98    6.47
   1 -12   7   93.93    6.47
   1 -12   6   45.09    8.04
  -1 -12  -6   45.88    8.95
  -1  12   6   39.01    7.82
   1 -12   6   47.68    4.74
  -1 -12  -6   46.40    4.27
   1  12  -6   54.49    4.61
   1 -12   6   48.87    4.54
   1 -12   6   53.32    9.40
  -1  12   6   55.31    9.64
   1  12  -6   57.77   10.27
  -1  12   6   47.72    4.63
  -1 -12  -6   47.79    4.21
   1 -12   6   45.37    8.72
   1 -12   6   55.01    8.78
   1 -12   6   43.42    4.46
  -1 -12  -6   52.50    4.88
  -1  12   5    7.34    4.70
   1 -12   5   11.38    5.09
   1 -12   5    7.55    2.64
  -1 -12  -5    6.04    2.28
   1 -12   5    2.51    3.28
   1 -12   5    3.12    4.33
  -1  12   5    7.22    2.67
  -1 -12  -5    5.70    2.10
  -1 -12  -5    3.04    4.44
   1 -12   5    9.20    4.38
  -1  12   5    5.90    2.49
   1 -12   5    5.68    2.73
  -1 -12  -5    9.07    2.48
   1  12  -5    9.62    5.54
  -1  12   5    9.25    5.87
  -1 -12  -4  591.13   22.83
   1 -12   4  553.83   22.50
  -1 -12  -4  584.65   22.21
   1 -12   4  570.11   22.73
   1  12  -4  603.80   34.80
  -1  12   4  572.01   33.66
   1 -12   4  533.43   30.86
  -1 -12  -4  568.62   21.83
  -1 -12  -4  518.26   32.31
  -1  12   4  516.68   30.43
   1 -12   4  526.50   31.26
  -1  12   4  600.08   23.11
  -1  12   4  610.46   34.00
   1 -12   4  544.92   32.43
  -1  12   4  589.04   22.86
   1  12  -3  484.97   31.23
  -1  12   3  553.47   32.39
   1 -12   3  489.97   29.01
   1 -12   3  473.07   28.39
  -1  12   3  527.26   21.21
  -1  12   3  460.27   28.14
   1 -12   3  485.69   29.36
   1  12  -3  466.23   31.11
  -1 -12  -3  516.32   31.19
  -1 -12  -3  555.55   20.74
   1 -12   3  526.14   21.10
  -1 -12  -3  551.40   21.23
   1 -12   3  521.56   20.96
   1  12  -3  498.78   30.29
  -1  12   3  469.95   30.36
   1  12  -3  490.19   30.28
   1 -12   3  533.39   31.08
  -1 -12  -3  514.56   20.07
  -1  12   2  174.25   17.71
   1  12  -2  162.97   17.12
   1 -12   2  203.15   16.87
   1 -12   2  190.47   16.57
  -1  12   2  210.85   10.69
  -1  12   2  189.32   16.36
   1 -12   2  162.35   15.88
  -1 -12  -2  207.86   18.23
   1  12  -2  174.91   17.79
   1 -12   2  214.83   10.58
  -1 -12  -2  209.06   10.13
  -1 -12  -2  213.15   10.61
   1 -12   2  207.36   10.42
   1  12  -2  147.31   15.99
  -1  12   2  178.22   17.26
   1  12  -2  212.54   17.90
  -1  12   2  207.92   16.71
   1  12  -2  167.56   17.06
   1 -12   2  194.76   17.47
  -1 -12  -2  200.61    9.63
   1  12  -1   21.35    2.95
  -1  12   1   23.63    3.55
   1  12  -1   17.13    7.22
  -1  12   1   16.98    7.30
   1 -12   1   13.91    4.86
   1  12  -1   14.32    7.07
  -1  12   1   18.34    6.22
   1 -12   1   25.88    6.57
  -1 -12  -1   17.34    2.88
   1 -12   1   21.78    3.38
  -1 -12  -1   23.55    3.23
  -1 -12  -1   24.66    3.44
   1 -12   1   20.37    3.30
   1  12  -1   18.51    5.91
   1  12  -1   17.82    6.32
  -1  12   1   28.56    7.50
   1  12  -1   15.21    5.66
  -1  12   1   15.96    4.98
   1 -12   1   21.38    6.07
   1  12   0  223.31   19.62
  -1  12   0  188.91   18.52
   1 -12   0  221.94   18.01
   1  12   0  239.29   10.87
  -1  12   0  229.49   11.44
   1 -12   0  226.62   18.59
   1  12   0  206.94   19.12
  -1  12   0  210.87   17.43
  -1 -12   0  229.29   11.03
   1 -12   0  222.67   11.44
  -1 -12   0  255.10   11.76
   1 -12   0  229.75   11.40
   1  12   0  244.53   19.83
   1  12   0  217.52   19.29
   1 -12   0  252.21   19.85
  -1  12   0  207.32   17.17
  -1 -12   0  222.63   10.45
   1  12   1   26.40    3.35
  -1  12  -1   32.03    4.09
  -1 -12   1   27.67    3.79
   1 -12  -1   31.20    4.11
   1  12   1   36.36    8.00
  -1  12  -1   25.50    7.42
  -1  12  -1   23.34    7.79
   1  12   1   27.79    8.24
   1 -12  -1   24.21    6.18
   1  12   1   25.11    7.44
  -1  12  -1   13.55    5.76
   1 -12  -1   40.23    7.84
  -1 -12   1   24.18    3.14
   1 -12  -1   28.75    6.83
  -1 -12   1   41.44    4.11
   1  12   1   31.97    7.88
  -1  12  -1   35.55    7.19
  -1  12  -2  198.25   10.24
  -1 -12   2  159.51   14.69
  -1  12  -2  178.52   15.80
   1  12   2  165.54   17.16
  -1 -12   2  195.70   10.04
   1  12   2  212.04   18.29
  -1  12  -2  183.18   18.58
  -1  12  -2  202.65   10.30
   1  12   2  203.67    9.96
  -1  12  -2  178.49   17.97
   1  12   2  192.66   18.29
   1 -12  -2  213.57   10.59
  -1 -12   2  206.81   10.57
   1 -12  -2  183.05   16.32
  -1  12  -2  194.08   16.60
   1  12   2  178.54   17.57
   1 -12  -2  188.56   17.51
  -1 -12   3  444.53   18.46
   1  12   3  478.92   29.89
  -1 -12   3  474.24   19.20
   1 -12  -3  462.82   19.21
  -1 -12   3  468.20   18.95
   1  12   3  482.66   29.49
  -1  12  -3  453.05   30.33
  -1  12  -3  437.68   18.69
   1 -12  -3  407.19   26.52
  -1  12  -3  422.90   28.72
   1  12   3  459.00   29.47
  -1  12  -3  459.51   29.60
  -1  12  -3  449.70   27.54
   1  12   3  469.33   29.54
   1 -12  -3  536.20   30.36
  -1  12  -4  521.04   32.76
   1 -12  -4  493.21   29.96
  -1 -12   4  565.45   21.51
  -1 -12   4  511.30   21.81
   1 -12  -4  550.81   22.12
   1  12   4  539.92   32.63
   1 -12  -4  566.10   32.26
   1 -12  -4  585.20   33.69
  -1 -12   4  542.81   22.32
  -1 -12   4  581.23   22.09
   1  12   4  522.84   32.10
  -1  12  -4  508.15   33.19
  -1  12  -4  566.83   21.92
   1  12   4  543.46   32.97
  -1  12  -4  550.57   33.39
   1  12   4  573.32   22.29
  -1  12  -4  524.11   30.85
   1  12   4  552.78   33.06
   1 -12  -4  542.24   31.73
   1  12   5    6.13    4.92
  -1  12  -5   16.58    3.06
   1 -12  -5   10.29    4.91
  -1  12  -5   14.40    5.93
  -1  12  -5   16.69    6.37
   1  12   5   15.08    5.58
  -1  12  -5   15.94    3.17
  -1 -12   5   14.46    2.70
  -1 -12   5   16.04    3.32
   1 -12  -5   16.68    3.35
   1  12   5   10.71    5.30
  -1  12  -5   24.54    6.67
   1  12   5   13.85    6.04
  -1  12  -5   11.21    5.35
   1 -12  -5    3.10    3.81
   1  12   5   10.83    5.55
   1 -12  -5   13.55    2.94
  -1 -12   5   13.58    2.94
   1  12   5   10.14    2.71
   1 -12  -5   12.54    5.32
   1  12   6   59.96    9.74
   1 -12  -6   55.62    9.78
   1  12   6   43.97    8.75
  -1  12  -6   45.44    4.26
   1 -12  -6   43.76    8.02
  -1  12  -6   67.45   10.59
  -1 -12   6   37.21    7.97
  -1 -12   6   45.02    4.16
  -1  12  -6   40.96    4.67
   1 -12  -6   53.87    5.11
   1  12   6   50.18    9.11
  -1  12  -6   42.72    7.98
  -1  12  -6   41.14    8.72
   1  12   6   45.10    9.01
  -1 -12   6   35.72    4.58
   1  12   6   42.08    4.48
   1 -12  -6   47.15    4.69
  -1 -12   6   49.85    4.57
  -1  12  -6   52.89    9.81
   1  12   6   59.77   10.21
   1  12   7   69.23    5.59
  -1 -12   7   74.02    6.15
   1 -12  -7   78.84    5.92
  -1  12  -7   63.93    5.03
   1 -12  -7   67.39    5.56
  -1 -12   7   65.29    5.32
  -1 -12   7   67.32    4.88
  -1  12  -7   69.31    5.65
  -1  12  -7   59.28    5.40
  -1  12  -8   14.91    3.22
  -1  12  -8   20.17    3.44
   1 -12  -8   21.78    3.43
  -1 -12   8   14.15    3.46
  -1 -12   8   16.87    3.07
   1 -12  -8   17.33    3.23
   1  12   8   12.50    2.93
   1  12   9  187.80    9.58
  -1  12  -9  176.49    9.33
   1 -12  -9  179.30    9.47
  -1  12  -9  182.66    9.55
  -1 -12   9  162.88    9.80
  -1 -12   9  172.13    8.85
   1 -12  -9  166.82    9.19
  -1 -12   9  180.08    9.34
   1 -12 -10   77.96    5.83
  -1 -12  10   80.94    5.82
   1  12  10   83.43    5.95
  -1  12 -10   86.60    5.95
   1 -12 -10   90.86    6.16
  -1  12 -10   97.38    6.31
  -1 -12  10   90.33    6.61
  -1 -12  10   80.72    5.89
  -1 -12  10   91.99    5.62
   1 -12 -11  171.67    8.94
  -1 -12  11  179.46    9.04
   1  12  11  180.13    9.15
  -1  12 -11  175.55    8.93
  -1 -12  11  168.19    9.58
  -1  12 -11  186.70    9.24
  -1 -12  11  186.60    9.27
   1 -12 -11  171.76    9.12
  -1 -12  11  175.75    8.32
   1  12  12   87.29    5.83
   1 -12 -12   98.65    6.09
  -1 -12  12  105.29    6.14
   1 -12 -12   91.29    5.81
  -1 -12  12   99.72    6.02
  -1 -12  12   93.91    5.08
  -1  12 -12   92.72    5.86
  -1 -12  12   92.80    6.45
   1 -12 -13   59.73    4.23
   1  12  13   53.45    4.24
  -1  12 -13   55.64    4.03
  -1 -12  13   50.82    4.60
   1 -12 -14   17.38    2.30
   1  12  14   19.71    2.44
  -1 -12  14   16.16    2.62
  -1  12 -14   21.89    2.33
  -1  12 -15   38.31    2.49
   1 -12 -15   43.54    2.92
   1 -12 -16  109.60    4.77
   1  12  16  120.37    5.30
   1  13 -14   74.26    3.55
   1 -13  14   82.45    3.59
  -1  13  14   78.26    3.70
  -1  13  13   46.28    3.36
   1 -13  13   46.29    3.53
  -1 -13 -13   45.75    3.00
  -1  13  13   50.73    3.37
   1  13 -13   49.03    3.24
   1 -13  13   45.80    3.06
   1  13 -12   16.98    2.33
  -1  13  12   18.82    2.48
   1 -13  12   15.78    2.22
  -1  13  12   20.25    2.50
   1  13 -12   19.76    2.10
  -1 -13 -12   18.18    2.25
   1 -13  12   16.16    2.35
   1 -13  12   20.08    2.62
   1 -13  11  101.23    6.09
  -1 -13 -11  114.69    5.92
  -1 -13 -11   95.84    5.04
   1 -13  11  105.73    5.98
  -1  13  11  112.49    6.15
   1  13 -11  107.11    5.69
   1 -13  11  108.12    5.72
   1  13 -11  116.79    6.14
  -1  13  11  106.81    6.12
  -1 -13 -10    2.07    1.32
   1 -13  10    0.26    1.87
   1 -13  10    1.78    1.58
  -1  13  10   -1.61    1.98
   1  13 -10    1.91    1.74
   1  13 -10    1.15    1.73
  -1 -13 -10    1.20    1.72
   1  13 -10   -0.26    1.88
   1 -13  10   -0.28    1.71
  -1  13  10    1.34    1.93
   1 -13   9   15.80    2.69
  -1 -13  -9   15.24    2.72
   1 -13   9   15.28    2.74
  -1 -13  -9   13.33    2.00
  -1  13   9   15.96    2.75
   1  13  -9   15.36    2.86
   1  13  -9   13.41    2.40
  -1 -13  -9   13.85    2.11
   1 -13   9    9.22    2.29
  -1  13   9   14.08    2.94
  -1  13   8   25.57    3.49
   1  13  -8   30.68    3.68
   1  13  -8   30.94    3.39
  -1 -13  -8   42.56    3.90
   1 -13   8   28.03    3.41
  -1 -13  -8   37.39    3.25
  -1 -13  -8   31.24    3.05
   1 -13   8   40.11    3.99
   1 -13   7  132.63    7.61
  -1 -13  -7  130.76    6.89
   1  13  -7  125.08    7.13
  -1 -13  -7  135.70    7.64
   1 -13   7  119.77    7.13
  -1  13   7  135.74    7.77
  -1 -13  -7  125.93    6.66
  -1 -13  -6   95.52    5.85
   1 -13   6   98.21    6.51
   1  13  -6  103.58    6.42
  -1  13   6  103.41    6.76
  -1 -13  -6  102.48    6.56
  -1  13   6   89.73    6.40
  -1 -13  -6   98.74    5.72
  -1 -13  -5   22.21    2.99
   1 -13   5   24.45    3.47
   1  13  -5   23.92    3.39
   1 -13   5   18.04    3.14
  -1 -13  -5   30.66    3.72
  -1  13   5   28.74    3.88
  -1  13   5   22.22    3.32
  -1 -13  -5   25.85    2.96
  -1 -13  -4  162.43    8.45
   1 -13   4  171.36    9.05
  -1 -13  -4  170.16    9.02
   1 -13   4  155.94    8.78
  -1  13   4  153.38    8.95
  -1  13   4  156.86    8.91
  -1 -13  -4  158.41    7.96
   1 -13   3  117.81    7.31
  -1 -13  -3  108.89    6.64
  -1 -13  -3  109.12    7.10
   1 -13   3  108.86    7.03
  -1  13   3  111.68    7.30
  -1  13   3  103.06    7.02
  -1 -13  -3  106.37    6.17
  -1  13   2  260.29   12.80
  -1 -13  -2  271.19   11.80
   1 -13   2  280.12   12.95
  -1 -13  -2  287.51   12.58
   1 -13   2  281.60   12.96
  -1 -13  -2  274.52   12.86
   1  13  -1   18.49    2.82
  -1  13   1   16.36    3.13
   1 -13   1   19.55    3.37
  -1 -13  -1   22.67    3.49
  -1 -13  -1   19.91    2.76
   1 -13   1   25.15    3.64
  -1 -13  -1   21.91    3.11
  -1  13   0   68.79    5.44
  -1  13   0   72.79    5.77
   1  13   0   68.99    5.08
  -1 -13   0   75.36    5.76
   1 -13   0   68.39    5.55
  -1 -13   0   65.32    4.66
  -1 -13   0   69.95    5.31
  -1  13  -1   22.71    3.45
  -1 -13   1   23.13    3.28
  -1  13  -1   24.21    3.47
   1  13   1   24.15    3.30
  -1 -13   1   22.76    3.49
   1 -13  -1   23.06    3.64
  -1  13  -2  250.14   12.01
  -1 -13   2  252.47   11.67
  -1 -13   2  256.12   11.87
  -1  13  -2  251.92   12.01
   1  13   2  251.75   11.69
   1 -13  -2  244.47   12.09
  -1 -13   2  255.23   12.25
  -1 -13   3  126.08    7.80
   1 -13  -3  131.83    7.91
   1  13   3  121.81    7.64
  -1 -13   3  128.01    7.25
   1  13   3  120.30    7.32
  -1  13  -3  126.25    7.55
  -1 -13   3  131.11    7.59
   1 -13  -4  148.59    8.57
   1  13   4  149.06    8.50
  -1 -13   4  157.39    7.95
   1  13   4  146.47    8.16
  -1  13  -4  133.70    7.96
   1 -13  -4  131.36    8.12
  -1 -13   4  157.90    8.44
   1 -13  -5   24.74    3.68
   1  13   5   21.97    3.48
  -1 -13   5   26.65    3.20
  -1  13  -5   28.03    3.81
  -1  13  -5   27.64    3.36
   1  13   5   26.08    3.52
   1 -13  -5   26.70    3.59
  -1 -13   5   25.28    3.48
   1 -13  -6   94.22    6.43
   1  13   6   85.34    6.28
  -1 -13   6   95.16    5.63
  -1  13  -6   89.26    6.35
  -1 -13   6  100.94    6.39
   1 -13  -6  102.13    6.55
  -1  13  -6   89.61    5.89
   1 -13  -7  153.03    8.38
  -1  13  -7  122.24    7.85
  -1  13  -7  147.63    8.28
  -1 -13   7  139.62    7.83
   1 -13  -7  140.54    8.01
  -1  13  -7  137.29    8.01
  -1  13  -7  139.54    7.37
   1  13   7  150.10    8.20
   1 -13  -8   50.06    4.31
  -1 -13   8   46.74    4.19
  -1  13  -8   47.68    4.50
  -1  13  -8   42.10    4.22
   1  13   8   41.12    4.22
   1 -13  -8   38.23    4.11
  -1 -13   9   12.00    2.32
  -1 -13   9    8.79    2.33
   1 -13  -9   13.28    2.58
  -1  13  -9   12.85    2.79
  -1  13  -9   12.09    2.65
   1 -13  -9   14.86    2.94
   1  13   9    9.90    2.51
  -1 -13   9   13.25    2.96
  -1 -13  10    1.01    1.49
   1 -13 -10    2.58    1.92
  -1 -13  10   -0.51    1.84
  -1  13 -10    0.51    1.83
  -1  13 -10   -0.80    2.05
   1 -13 -10    0.82    2.02
  -1 -13  10    0.66    2.10
   1  13  10   -0.54    1.94
   1  13  11   98.46    5.75
   1 -13 -11   93.70    5.58
  -1 -13  11   94.59    5.59
  -1 -13  11   92.94    4.87
  -1  13 -11   88.39    5.57
   1 -13 -11   95.62    5.76
   1 -13 -12   27.56    2.83
  -1  13 -12   28.97    2.95
   1  13  12   22.57    2.66
   1 -13 -12   26.79    2.83
   1  13  13   49.02    3.51
   1  13  13   53.12    3.54
   1 -13 -13   54.21    3.39
  -1  13 -13   42.93    3.23
   1  13  14   64.34    3.55
   1 -13 -14   61.41    3.19
  -1  14  13    7.89    1.12
  -1  14  12  122.78    5.48
  -1 -14 -12  106.25    4.82
   1  14 -12  125.62    5.24
   1 -14  12  119.03    4.91
   1  14 -11  226.82    8.91
  -1  14  11  215.35    9.03
   1 -14  11  208.38    8.41
  -1  14  11  212.90    9.00
  -1 -14 -11  223.72    8.67
   1 -14  11  210.91    8.94
   1  14 -11  212.14    8.50
   1  14 -10   38.77    2.73
   1  14 -10   46.42    3.44
  -1  14  10   45.07    3.53
  -1  14  10   43.58    3.47
  -1 -14 -10   43.91    3.23
   1 -14  10   44.09    3.04
   1 -14  10   41.17    3.35
   1  14 -10   46.85    3.34
   1  14  -9   97.51    5.20
   1  14  -9  103.74    5.80
  -1  14   9   96.89    5.69
  -1 -14  -9  109.88    5.66
   1 -14   9   99.17    5.24
   1 -14   9  100.37    5.68
   1  14  -9   97.13    5.53
  -1  14   8    9.24    2.18
   1 -14   8    8.22    2.24
   1  14  -8   14.21    2.48
   1  14  -8   14.87    2.29
  -1 -14  -8   15.15    2.37
   1 -14   8   14.25    2.21
  -1  14   7  129.00    7.22
  -1 -14  -7  132.90    6.35
   1 -14   7  141.20    7.35
   1  14  -7  143.47    7.44
  -1  14   7  125.92    7.25
   1  14  -7  138.92    7.01
  -1 -14  -7  125.25    7.02
  -1 -14  -6  179.72    8.82
  -1 -14  -6  173.86    8.02
   1 -14   6  172.96    8.82
  -1  14   6  187.73    9.25
  -1  14   6  167.17    7.97
   1  14  -6  184.53    8.74
  -1  14   6  184.07    9.05
  -1 -14  -5  143.56    7.54
  -1 -14  -5  130.71    6.70
   1 -14   5  125.30    7.28
  -1  14   5  126.06    7.42
   1  14  -5  129.71    7.20
  -1  14   5  127.78    6.73
  -1  14   5  119.37    7.18
  -1 -14  -4   13.96    2.83
   1 -14   4    9.24    2.43
  -1 -14  -4   15.35    2.38
   1 -14   4   14.09    2.91
  -1  14   4   15.32    3.02
  -1  14   4   13.61    2.57
   1  14  -4   21.94    3.13
  -1  14   4   13.77    2.76
  -1 -14  -3  118.78    7.04
   1 -14   3  113.44    6.96
   1 -14   3  129.19    7.34
  -1 -14  -3  125.48    6.69
  -1  14   3  109.62    7.01
  -1  14   3  118.27    6.81
  -1  14   3  117.22    7.12
   1 -14   2  106.92    6.75
  -1 -14  -2  108.54    6.75
   1 -14   2  107.71    6.79
  -1 -14  -2  115.93    6.43
  -1  14   2  102.19    6.77
  -1  14   2  108.81    6.67
  -1  14   2  110.52    6.82
  -1 -14  -1  315.37   13.40
  -1  14   1  308.42   13.88
  -1  14   1  313.02   13.71
  -1 -14  -1  328.27   14.05
   1 -14   1  316.58   13.90
  -1 -14   0   19.71    2.93
  -1  14   0   18.19    3.10
   1  14   0   16.21    2.47
  -1  14   0   20.31    3.22
  -1 -14   0   16.64    2.84
   1 -14   0   17.09    3.14
  -1 -14   0   17.53    3.01
  -1 -14   1  330.35   13.72
   1  14   1  321.96   13.28
  -1  14  -1  325.95   13.93
  -1 -14   1  301.69   13.24
  -1  14  -1  310.03   13.83
  -1 -14   1  315.84   14.00
   1 -14  -1  325.09   14.09
  -1 -14   2  112.50    7.17
   1 -14  -2  124.09    7.38
  -1 -14   2  126.71    7.10
   1  14   2  123.13    6.85
  -1  14  -2  120.22    7.09
  -1 -14   2  119.29    6.67
  -1  14  -2  129.54    7.42
   1  14   2  124.90    7.40
  -1 -14   3  133.25    7.80
   1 -14  -3  139.62    7.91
  -1 -14   3  135.91    7.53
   1  14   3  142.68    7.53
  -1  14  -3  145.26    7.75
  -1 -14   3  131.85    7.08
   1  14   3  145.28    7.95
   1 -14  -4   16.37    2.91
   1 -14  -4   15.44    2.88
  -1 -14   4   18.07    2.72
  -1  14  -4   16.90    2.68
   1  14   4   14.54    2.69
  -1  14  -4   16.31    3.08
  -1 -14   4   14.95    2.32
   1  14   4   14.15    2.84
   1  14   5  123.54    7.30
   1 -14  -5  133.60    7.49
  -1 -14   5  139.15    7.32
   1 -14  -5  139.85    7.52
   1  14   5  131.70    7.24
  -1  14  -5  123.34    6.81
  -1  14  -5  132.92    7.56
  -1  14  -5  113.91    7.20
   1  14   6  191.27    9.62
   1 -14  -6  204.67    9.74
  -1 -14   6  203.63    9.50
  -1  14  -6  206.79   10.02
   1  14   6  206.17    9.60
  -1  14  -6  177.90    8.80
   1 -14  -6  214.41    9.92
  -1  14  -6  206.84    9.86
  -1  14  -7  153.22    7.93
  -1  14  -7  136.02    7.75
   1  14   7  149.37    7.83
   1 -14  -7  145.37    7.84
   1  14   7  151.52    7.69
   1 -14  -7  155.11    7.87
  -1 -14   7  152.53    7.71
  -1  14  -7  152.44    8.01
   1  14   8   12.31    2.31
   1 -14  -8   12.53    2.35
  -1 -14   8   14.13    2.38
  -1 -14   8   12.74    2.25
   1  14   8    7.40    2.12
   1 -14  -8   10.99    2.48
  -1  14  -8   12.37    2.59
  -1  14  -8    7.93    2.34
  -1  14  -9  101.56    5.75
  -1 -14   9  101.54    5.27
   1 -14  -9  111.22    6.02
   1  14   9   97.00    5.69
  -1  14  -9  106.04    5.97
   1 -14  -9   96.23    5.62
  -1 -14   9   97.00    5.62
   1  14   9  103.61    5.84
  -1 -14  10   44.86    2.91
   1  14  10   45.18    3.56
   1  14  10   44.10    3.53
   1 -14 -10   51.36    3.75
  -1 -14  10   47.79    3.51
   1 -14 -10   53.05    3.64
  -1  14 -10   47.42    3.69
   1  14  11  217.45    9.22
   1 -14 -11  226.13    9.30
   1  14  11  222.91    9.25
   1 -14 -11  215.15    8.98
  -1  14 -11  225.74    9.25
   1 -14 -12  135.86    5.92
   1  14  12  131.95    5.88
   1 -14 -12  120.85    5.49
  -1  14 -12  126.71    5.74
  -1  14 -13    4.71    0.90
   1  14  13    7.78    1.26
  -1  15  11   28.82    1.95
   1 -15  10  161.99    6.38
  -1 -15 -10  136.80    5.76
   1  15 -10  149.14    5.96
   1  15 -10  153.54    6.10
   1 -15   9   57.11    2.98
   1  15  -9   64.91    3.64
   1 -15   9   63.37    3.72
  -1 -15  -9   68.93    3.55
   1  15  -9   69.60    3.75
   1  15  -8  144.04    6.38
   1  15  -8  150.94    6.85
  -1  15   8  145.92    6.95
   1 -15   8  142.24    6.12
  -1  15   8  144.31    6.86
  -1 -15  -8  161.51    6.76
   1 -15   8  149.96    6.91
   1  15  -8  163.67    7.02
   1  15  -7   23.05    2.49
   1  15  -7   25.72    2.76
   1  15  -7   29.86    2.82
  -1  15   7   28.69    2.84
  -1 -15  -7   27.96    2.66
  -1  15   7   27.69    2.91
   1 -15   7   34.14    3.00
   1 -15   7   26.26    2.27
   1  15  -6  219.35    9.21
   1  15  -6  218.56    9.47
  -1  15   6  225.12    9.52
  -1 -15  -6  214.45    9.28
  -1  15   6  209.27    9.48
   1 -15   6  201.56    9.26
   1 -15   6  204.47    8.63
   1 -15   5   96.16    5.53
  -1  15   5   96.24    5.50
   1  15  -5   86.57    5.38
  -1  15   5   83.73    4.77
   1  15  -5   93.02    5.38
  -1 -15  -5  100.83    5.49
  -1  15   5   88.72    5.52
  -1  15   4   -0.25    1.75
   1 -15   4   -1.66    1.85
  -1 -15  -4   -0.33    1.30
  -1  15   4   -1.45    1.84
  -1 -15  -4    0.23    1.71
  -1  15   4    2.09    1.48
   1  15  -4    0.68    1.82
  -1  15   3  127.50    6.80
  -1  15   3  126.40    6.71
   1 -15   3  124.43    6.70
  -1 -15  -3  119.24    5.92
  -1 -15  -3  117.45    6.56
   1  15  -3  114.39    6.46
  -1 -15  -3  107.17    6.06
  -1  15   3  120.01    6.27
  -1  15   2  235.46   10.61
  -1  15   2  236.91   10.60
  -1  15   2  227.35    9.76
  -1 -15  -2  234.73    9.92
   1 -15   2  222.40   10.44
   1 -15   2  240.34   10.55
  -1 -15  -2  247.10   10.64
  -1 -15  -2  226.52    9.97
   1  15  -2  242.05   10.56
  -1  15   2  243.31   10.39
  -1  15   1   43.20    3.76
  -1  15   1   34.55    3.62
  -1  15   1   40.10    3.40
  -1 -15  -1   42.39    3.39
  -1 -15  -1   33.44    3.44
   1 -15   1   41.17    3.74
  -1 -15  -1   38.31    3.27
  -1  15   1   37.19    3.57
  -1  15   0   79.72    5.16
   1  15   0   72.98    5.10
  -1  15   0   73.44    5.09
  -1 -15   0   75.80    4.70
  -1 -15   0   81.91    5.27
   1 -15   0   75.06    5.07
  -1  15   0   74.11    5.09
  -1  15   0   73.41    4.81
  -1 -15   0   74.46    4.58
   1  15   1   41.31    3.23
  -1  15  -1   52.21    3.98
   1  15   1   42.48    3.87
  -1  15  -1   41.25    3.71
  -1 -15   1   42.00    3.50
  -1 -15   1   49.13    4.05
   1 -15  -1   42.42    3.80
  -1 -15   1   36.98    3.15
  -1  15  -1   44.36    3.91
  -1  15  -2  212.31    9.79
   1  15   2  222.27    9.46
   1  15   2  225.02   10.23
  -1  15  -2  219.09   10.00
  -1 -15   2  237.93    9.90
   1 -15  -2  233.87   10.30
  -1 -15   2  208.64    9.12
  -1  15  -2  228.91   10.23
  -1  15  -3  109.84    6.13
   1  15   3  128.57    6.23
   1  15   3  121.05    6.72
  -1  15  -3  131.70    6.78
  -1 -15   3  121.79    6.33
   1 -15  -3  121.74    6.66
   1 -15  -3  128.12    6.78
  -1 -15   3  107.13    5.55
  -1  15  -4    0.57    1.53
   1  15   4    1.60    1.64
   1  15   4   -0.24    1.66
   1 -15  -4    0.94    1.72
  -1 -15   4    0.21    1.52
   1 -15  -4   -0.24    1.83
  -1  15  -4    1.44    1.96
   1 -15  -5   84.61    5.20
  -1 -15   5   88.76    5.07
   1  15   5   75.86    4.78
   1  15   5   83.12    5.19
  -1  15  -5   90.57    5.44
  -1  15  -5   89.81    5.47
  -1  15  -5   86.35    5.36
   1 -15  -5   92.17    5.42
   1 -15  -6  232.31    9.86
  -1 -15   6  228.04    9.67
   1  15   6  230.02    9.97
  -1  15  -6  234.57   10.11
   1  15   6  232.60    9.69
  -1  15  -6  208.73    9.79
   1 -15  -6  231.74   10.02
   1 -15  -7   26.70    2.75
  -1 -15   7   26.41    2.62
   1  15   7   24.02    2.60
   1  15   7   30.64    2.85
  -1 -15   7   26.35    2.49
  -1  15  -7   27.09    2.89
   1 -15  -7   27.94    2.82
  -1  15  -7   25.90    2.83
  -1 -15   8  160.04    7.05
   1 -15  -8  161.15    7.12
   1  15   8  150.69    7.02
   1  15   8  160.51    7.26
  -1 -15   8  145.07    6.54
  -1  15  -8  173.61    7.40
   1 -15  -8  168.47    7.39
  -1  15  -8  159.85    7.37
  -1 -15   9   57.02    3.41
   1 -15  -9   63.88    3.47
   1  15   9   66.43    3.60
   1 -15  -9   63.40    3.76
  -1  15  -9   59.62    3.69
  -1  15 -10  168.91    7.01
   1 -15 -10  178.05    7.07
   1 -15 -10  158.31    6.62
   1  15  10  167.57    6.87
   1  15  11   34.79    2.17
   1 -15 -11   39.23    2.33
  -1  15 -11   34.61    2.18
  -1  16   8    4.23    1.07
   1  16  -8    4.77    0.96
   1 -16   8    5.15    1.04
   1 -16   7   57.29    3.05
   1  16  -7   52.82    3.00
   1  16  -7   47.34    2.75
  -1  16   7   56.33    3.13
   1  16  -7   43.07    2.42
  -1 -16  -7   47.23    2.59
   1 -16   6   67.93    3.57
   1  16  -6   65.29    3.57
   1  16  -6   58.70    3.30
  -1  16   6   63.06    3.54
  -1 -16  -6   60.20    3.24
   1  16  -6   55.57    3.15
   1  16  -5  124.98    5.87
  -1 -16  -5  110.38    5.13
   1  16  -5  125.01    5.69
   1  16  -5  126.30    5.83
  -1  16   5  130.47    5.94
  -1 -16  -5  132.73    5.71
   1 -16   5  136.93    5.96
  -1 -16  -4   33.99    2.40
  -1  16   4   36.27    2.37
   1  16  -4   43.18    3.04
   1  16  -4   39.18    2.96
  -1  16   4   41.60    3.05
   1 -16   4   38.96    2.99
  -1 -16  -4   38.91    2.86
   1 -16   3   24.02    2.56
  -1  16   3   29.62    2.59
   1  16  -3   24.64    2.48
   1  16  -3   24.97    2.58
  -1 -16  -3   24.64    2.37
  -1  16   3   26.02    2.55
  -1 -16  -3   22.83    1.95
   1  16  -3   26.18    2.59
  -1  16   3   21.27    2.15
  -1  16   2   60.34    3.90
  -1  16   2   56.67    3.83
   1  16  -2   59.10    3.89
  -1 -16  -2   63.87    3.87
  -1 -16  -2   55.66    3.15
  -1  16   2   68.53    3.83
   1  16  -2   65.29    3.99
  -1  16   1  147.73    6.64
   1  16  -1  148.93    6.77
  -1  16   1  130.15    6.54
  -1 -16  -1  131.19    5.80
   1  16  -1  146.02    6.70
  -1  16   1  143.34    6.52
  -1 -16  -1  131.61    5.65
  -1  16   0    6.30    1.60
   1  16   0    6.44    1.84
  -1  16   0    2.79    1.53
  -1 -16   0    7.05    1.34
   1 -16   0    7.91    1.83
  -1  16   0    7.33    1.77
  -1  16   0    4.29    1.37
   1  16   0   10.94    1.99
  -1  16  -1  155.21    6.99
  -1  16  -1  157.17    7.30
   1  16   1  157.08    7.33
  -1  16  -1  167.60    7.04
  -1 -16   1  153.28    6.71
   1 -16  -1  165.53    7.37
  -1  16  -1  159.22    7.29
  -1  16  -2   55.06    3.39
   1  16   2   50.21    3.67
  -1  16  -2   54.33    3.77
  -1  16  -2   56.57    3.64
   1 -16  -2   65.09    3.95
  -1 -16   2   58.17    3.34
   1 -16  -2   58.27    3.77
  -1  16  -2   51.85    3.70
   1 -16  -3   27.48    2.47
  -1 -16   3   24.20    2.15
   1  16   3   19.79    1.75
  -1  16  -3   22.63    2.40
   1  16   3   26.22    2.50
  -1  16  -3   22.90    2.48
  -1  16  -3   25.06    2.56
   1 -16  -3   26.44    2.48
   1  16   3   25.52    2.49
   1 -16  -4   43.35    3.02
  -1 -16   4   39.05    2.68
   1  16   4   37.99    2.44
   1  16   4   34.86    2.88
  -1  16  -4   39.94    3.07
  -1  16  -4   45.10    3.19
   1  16   4   42.44    3.05
   1 -16  -4   47.48    3.20
   1 -16  -5  113.98    5.43
  -1 -16   5  121.10    5.18
  -1  16  -5  123.93    5.66
   1  16   5   99.45    4.83
  -1 -16   5  114.31    5.22
  -1  16  -5  121.21    5.68
   1  16   5  121.78    5.42
  -1  16  -5  119.93    5.67
   1 -16  -5  121.72    5.62
  -1 -16   6   48.15    2.77
   1 -16  -6   56.17    3.05
  -1  16  -6   48.62    3.14
   1  16   6   41.56    2.55
  -1  16  -6   43.72    3.05
  -1 -16   6   44.27    2.57
   1 -16  -6   56.34    3.21
   1  16   6   49.68    2.86
  -1  16  -6   45.69    3.12
   1  16   7   60.97    2.95
   1 -16  -7   67.55    3.27
   1 -16  -7   70.78    3.51
  -1  16  -7   67.84    3.48
  -1  16  -8    3.99    1.03
   1 -16  -8    3.49    0.77
  -1  16  -8    4.48    1.00
   1 -16  -8    6.02    1.03
   1  17  -3   25.55    1.70
   1  17  -2   34.02    2.12
  -1  17   2   33.45    2.01
   1  17  -2   33.81    2.02
   1  17  -1   27.18    1.93
   1  17  -1   23.87    1.77
   1  17  -1   22.63    1.73
  -1  17   1   26.77    1.78
  -1  17   0    0.27    0.77
   1  17   0    1.11    0.83
   1 -17   0   -0.09    0.77
  -1  17   0    0.39    0.68
   1  17   0    1.09    0.92
   1  17   0    0.39    0.76
  -1  17  -1   32.97    2.10
  -1  17  -1   31.45    2.01
  -1 -17   2   30.70    1.92
  -1  17  -2   33.26    2.10
  -1  17  -2   39.47    2.21
   1  17   2   38.17    2.26
  -1  17  -3   31.32    1.89
   1  17   3   32.34    1.93
   1 -17  -3   34.44    1.90
   2   0   0  123.19    5.33
   2   0   0  136.71    5.69
   2   0   0  124.81    5.65
  -2   0   0  113.98    8.22
  -2   0   0  149.92    9.05
   2   0   0  127.09    5.19
  -2   0   0  101.51    7.99
   2   0  -1  334.69   12.89
   2   0   1  306.48   12.90
  -2   0  -1  322.39   15.47
   2   0   1  305.83   11.50
   2   0  -1  331.22   12.32
   2   0  -1  309.39   11.08
   2   0   1  319.24   12.33
   2   0   1  310.68   12.47
  -2   0   1  319.50   15.42
  -2   0  -1  304.32   15.46
  -2   0  -1  356.09   15.80
  -2   0   1  295.72   15.26
  -2   0  -1  327.85   11.94
   2   0   2   56.27    4.46
   2   0   2   48.11    3.89
  -2   0   2   45.92    2.85
  -2   0  -2   37.15    4.68
   2   0   2   48.89    4.09
  -2   0  -2   46.82    5.16
  -2   0   2   52.85    3.35
  -2   0   2   52.56    5.31
  -2   0  -2   50.76    5.73
   2   0   2   54.25    3.29
   2   0  -2   51.07    3.96
   2   0   2   44.50    3.05
   2   0  -2   44.69    2.26
   2   0  -2   47.61    2.84
  -2   0   2   54.29    5.65
  -2   0   3   46.47    5.13
   2   0   3   55.32    4.85
   2   0   3   43.58    3.88
   2   0   3   51.46    3.80
   2   0  -3   40.50    2.20
   2   0   3   43.74    4.31
   2   0  -3   54.91    4.60
   2   0   3   53.63    3.38
   2   0  -3   45.28    2.73
  -2   0  -3   50.45    5.42
  -2   0   3   56.49    4.16
  -2   0  -3   42.88    5.57
  -2   0   3   53.75    5.80
   2   0   4 1204.08   41.33
   2   0   4 1180.27   42.59
   2   0  -4 1243.96   42.75
   2   0   4 1110.72   39.84
   2   0  -4 1157.94   39.66
  -2   0   4 1235.03   42.04
   2   0   4 1213.60   42.64
   2   0   4 1193.78   41.51
  -2   0  -4 1135.25   39.58
  -2   0  -4 1231.79   45.29
  -2   0   4 1212.40   43.75
  -2   0  -4 1152.55   43.45
  -2   0   4 1184.90   44.86
   2   0   5    3.68    2.02
   2   0   5    7.52    3.19
  -2   0  -5    5.87    1.74
   2   0  -5    2.36    2.44
   2   0  -5    5.78    1.74
  -2   0   5    4.66    2.39
   2   0   5    4.07    2.65
   2   0   5    2.17    2.04
   2   0   5    4.26    2.74
  -2   0  -5    7.20    3.87
  -2   0  -5    5.47    2.57
  -2   0   5    3.26    2.47
  -2   0   5    4.91    3.16
   2   0   6  118.59    7.91
  -2   0  -6   99.86    6.55
   2   0  -6  103.86    8.30
   2   0  -6  105.97    6.57
  -2   0   6  100.89    8.02
  -2   0  -6   97.55    5.03
   2   0   6  118.76    8.96
   2   0   6  102.83    7.36
   2   0   6  105.54    7.95
  -2   0  -6  109.74    7.69
  -2   0   6  100.99    7.41
  -2   0   6  112.43    9.59
   2   0   6   99.96    8.22
   2   0   7 2661.69   89.19
  -2   0  -7 2685.17   87.29
   2   0  -7 2674.95   90.58
   2   0  -7 2623.38   87.04
  -2   0   7 2626.15   89.81
   2   0   7 2609.98   90.66
  -2   0   7 2605.42   87.08
  -2   0  -7 2403.59   84.68
   2   0   7 2667.04   88.48
   2   0   7 2678.62   89.82
  -2   0   7 2501.06   87.20
  -2   0  -7 2470.34   87.01
  -2   0   7 2397.02   86.95
   2   0   7 2624.04   90.45
  -2   0   7 2697.42   91.95
  -2   0  -8   12.37    3.10
   2   0  -8   19.43    4.28
   2   0  -8   10.42    2.93
   2   0   8   14.57    3.82
  -2   0   8   11.66    4.17
   2   0   8   18.44    4.49
  -2   0   8   12.84    3.11
   2   0   8   16.73    3.93
   2   0   8   20.50    3.82
  -2   0   8   14.83    3.88
   2   0   8   15.96    4.52
  -2   0  -8   12.37    2.33
   2   0  -8   15.61    4.82
  -2   0   8   12.14    2.96
  -2   0   9  441.44   22.74
  -2   0   9  418.94   23.57
  -2   0  -9  445.47   20.49
   2   0   9  437.70   21.87
  -2   0   9  427.52   16.07
   2   0   9  419.94   16.07
   2   0   9  430.33   22.87
  -2   0   9  414.47   20.26
   2   0   9  422.65   21.88
   2   0  -9  467.00   23.40
  -2   0  -9  400.24   18.23
  -2   0   9  453.00   20.22
   2   0   9  439.66   23.04
   2   0   9  429.12   20.97
   2   0  -9  418.14   23.27
  -2   0  10  238.63   16.49
  -2   0  10  282.86   18.25
  -2   0 -10  249.15   14.64
   2   0  10  236.25   15.68
   2   0  10  252.81   10.50
  -2   0  10  254.96   10.47
   2   0  10  254.98   16.89
  -2   0  10  219.25   14.23
   2   0  10  242.82   15.85
   2   0 -10  230.34   16.34
  -2   0 -10  214.13   12.47
  -2   0  10  217.29   13.80
   2   0  10  258.67   16.88
   2   0 -10  252.65   17.67
   2   0  10  235.56   15.07
  -2   0  11  374.07   22.42
  -2   0  11  368.94   23.05
   2   0  11  343.68   21.10
   2   0  11  414.39   23.30
  -2   0  11  362.09   20.15
  -2   0 -11  350.92   19.69
  -2   0  11  351.25   19.36
   2   0 -11  405.60   23.86
   2   0  11  374.64   22.34
   2   0  11  373.49   20.92
   2   0  11  382.77   22.01
   2   0 -11  403.77   23.25
   2   0  11  372.49   15.00
  -2   0  11  385.66   15.08
  -2   0  12   22.52    6.22
  -2   0 -12   21.94    3.07
  -2   0  12   12.31    4.86
   2   0  12   14.86    4.87
   2   0 -12   18.09    5.50
  -2   0  12   20.26    4.48
  -2   0  12   24.30    5.88
  -2   0 -12   16.55    4.22
   2   0 -12   18.20    5.85
   2   0  12   26.95    6.08
  -2   0 -12   18.48    2.95
   2   0  12   18.86    5.37
  -2   0  12   18.99    4.91
   2   0  12   19.66    2.79
  -2   0  12   15.71    2.57
   2   0  12   21.03    5.35
  -2   0  13  649.27   32.15
   2   0 -13  739.22   38.25
   2   0  13  784.62   37.42
  -2   0 -13  699.01   27.13
   2   0  13  748.30   36.27
  -2   0  13  735.14   37.24
   2   0  13  757.54   36.43
  -2   0 -13  719.36   27.22
   2   0  13  711.36   26.38
  -2   0  13  700.91   37.09
   2   0  13  722.10   26.91
  -2   0  13  749.99   27.01
  -2   0 -13  739.89   27.29
  -2   0 -13  732.39   26.36
  -2   0 -13  669.94   33.30
  -2   0 -13  718.38   27.12
  -2   0  13  722.28   34.31
   2   0  13  734.54   37.36
   2   0  14  498.11   29.70
   2   0 -14  592.51   33.16
   2   0  14  517.17   29.76
   2   0  14  496.42   29.62
  -2   0  14  537.09   31.36
  -2   0 -14  537.81   21.26
   2   0  14  524.75   20.47
  -2   0  14  507.48   30.70
  -2   0  14  559.59   21.22
   2   0  14  533.39   21.03
  -2   0 -14  552.49   21.36
  -2   0 -14  525.21   20.23
  -2   0 -14  494.01   27.28
  -2   0 -14  530.49   21.27
   2   0  14  494.34   30.42
   2   0 -15  162.00   16.89
   2   0  15  184.71   17.20
  -2   0  15  177.30   16.64
   2   0  15  151.07   15.44
  -2   0  15  166.91   16.87
  -2   0 -15  187.57    9.67
   2   0  15  179.10   15.96
  -2   0 -15  174.02    8.54
   2   0 -15  189.48   17.37
  -2   0 -15  183.07    9.72
   2   0  15  178.65    9.46
  -2   0  15  182.28    9.52
   2   0  15  169.56    8.93
  -2   0 -15  173.36    9.54
   2   0 -16   33.12    3.42
  -2   0 -16   30.91    3.95
   2   0  16   21.29    6.94
   2   0  16   27.92    7.01
  -2   0  16   27.41    7.37
  -2   0 -16   26.95    3.76
   2   0 -16   35.68    8.76
  -2   0  16   29.55    7.41
  -2   0 -16   28.89    3.90
  -2   0  16   36.60    4.11
   2   0  16   25.80    3.67
   2   0  16   31.34    7.40
  -2   0 -17  105.50    7.03
  -2   0 -17  104.96    6.75
  -2   0  17  102.02    6.67
   2   0  17  101.76    6.67
   2   0 -17   87.22    5.64
  -2   0 -17   92.89    6.44
  -2   0  17   92.40    6.25
  -2   0  18  210.76   10.11
   2   0  18  206.07   10.03
  -2   0 -18  219.20   10.26
  -2   0 -18  204.03   10.24
  -2   0 -18  190.71    9.83
  -2   0  18  188.46    9.73
  -2   0  18  180.76    9.26
  -2   0 -19   12.20    2.61
  -2   0  19   10.10    2.39
  -2   0 -19   11.78    2.54
  -2   0 -19   18.48    3.04
  -2   0  19   12.61    2.70
  -2   0 -20   76.24    4.82
  -2   0 -20   72.24    4.71
  -2   0  20   70.38    4.48
  -2   0 -20   71.53    5.08
  -2   0  20   71.22    5.06
  -2   0 -21  170.53    7.37
  -2   0  21  162.78    6.98
  -2   0 -21  169.71    7.33
  -2   0 -21  180.89    8.09
  -2   0  21  175.78    8.14
   2   0  22   17.37    1.68
  -2   0 -22   16.62    2.00
  -2   0  22   15.77    2.11
  -2   0 -23   74.53    3.14
  -2   0  23   75.67    3.32
  -2   1  23    2.43    0.77
   2  -1  22  100.50    4.29
  -2   1  22  115.96    5.37
  -2  -1 -22  111.02    5.04
  -2  -1 -22   85.66    4.21
  -2  -1 -22   93.89    4.33
  -2   1  22  112.11    5.34
  -2   1  21   86.45    5.12
  -2  -1 -21   81.05    4.67
  -2  -1 -21   87.11    5.07
  -2   1  21   89.77    5.43
  -2  -1 -21   82.15    4.72
  -2   1  20   43.59    3.97
  -2  -1 -20   41.18    3.66
  -2   1  20   36.41    3.12
  -2  -1 -20   43.34    3.73
  -2  -1 -20   51.41    4.16
  -2  -1 -19   64.62    4.97
  -2   1  19   59.94    4.37
  -2   1  19   67.20    4.89
  -2   1  19   59.42    4.45
  -2  -1 -19   64.07    4.96
   2   1 -19   55.83    4.04
  -2  -1 -19   66.89    5.13
  -2  -1 -18  172.05    9.13
  -2  -1 -18  164.89    8.99
  -2   1  18  152.69    8.55
  -2  -1 -18  177.69    9.22
   2   1 -18  173.57    8.28
  -2   1  18  167.67    8.90
  -2   1  18  163.28    8.57
  -2   1  17  117.51    7.00
   2  -1  17   88.09    6.45
  -2  -1 -17   98.18    6.71
   2   1 -17   95.01    5.98
  -2  -1 -17  105.01    6.90
  -2  -1 -17   96.78    6.80
  -2   1  17  104.04    6.63
  -2  -1 -16   34.35    4.17
  -2  -1 -16   28.62    3.91
  -2   1  16   27.28    7.19
   2  -1  16   40.47    8.10
  -2   1  16   23.52    3.43
   2  -1  16   24.16    3.59
   2  -1  16   28.86    7.48
   2  -1  16   26.99    3.47
  -2  -1 -16   34.04    4.16
  -2  -1 -16   38.19    4.26
   2   1 -16   42.21    8.22
   2  -1  16   23.23    6.25
  -2   1  16   27.85    3.71
  -2   1  15  240.33   11.37
   2  -1  15  238.27   11.31
  -2  -1 -15  237.44   11.61
   2  -1  15  197.95   18.23
  -2   1  15  209.07   18.68
   2  -1  15  204.87   18.17
  -2  -1 -15  202.25   16.48
  -2  -1 -15  234.79   11.57
   2   1 -15  218.17   19.82
   2  -1  15  227.65   10.91
  -2  -1 -15  238.39   11.59
   2  -1  15  216.22   18.15
  -2   1  14   91.09   12.08
   2   1 -14   95.80   13.01
  -2   1  14   98.62   10.26
   2  -1  14   99.61   11.59
  -2   1  14  108.05   12.56
   2  -1  14  101.30    6.50
  -2   1  14   99.22    6.47
  -2  -1 -14   98.19    5.91
   2  -1  14   91.91   11.88
  -2  -1 -14   96.98    6.72
  -2  -1 -14   87.44   10.10
   2   1 -14  105.94   12.95
  -2  -1 -14   99.02    6.71
   2  -1  14   91.77    6.10
  -2   1  14   84.84    9.71
   2  -1  14  100.55   12.22
  -2  -1 -14  105.38    6.87
   2  -1  13  107.52    6.29
  -2   1  13  107.65   12.30
  -2  -1 -13   96.44    5.90
   2  -1  13  100.41   11.26
  -2   1  13   98.49   11.61
   2   1 -13   83.44   11.43
  -2   1  13  101.10   10.37
   2   1 -13  116.56   13.38
   2  -1  13  100.44   11.49
  -2  -1 -13  104.51    6.78
  -2  -1 -13  110.52    6.97
  -2   1  13   96.72    6.24
   2  -1  13   94.04    6.27
   2  -1  13   98.21   11.64
  -2   1  13   95.77   10.07
  -2  -1 -13   96.84   10.23
  -2  -1 -13  100.19    6.58
   2  -1  12  159.24   14.15
  -2   1  12  184.32   15.46
   2   1 -12  229.93   17.37
   2  -1  12  187.29   14.62
  -2   1  12  186.82   13.80
   2  -1  12  191.45   15.76
   2   1 -12  159.51   15.40
   2  -1  12  192.55   15.22
  -2  -1 -12  200.77    9.90
   2  -1  12  193.91   15.90
  -2   1  12  192.27   13.88
  -2  -1 -12  177.62    9.32
  -2  -1 -12  191.14   14.20
  -2   1  12  194.47   16.11
   2  -1  12  182.82    9.11
  -2   1  12  188.56    9.23
  -2  -1 -12  210.33   10.06
   2  -1  11   81.86    9.28
  -2  -1 -11   73.28    8.24
   2   1 -11   68.81    9.46
   2   1 -11   72.62    8.21
  -2   1  11   75.70    9.48
  -2   1  11   72.72    9.19
   2  -1  11   71.62    9.22
  -2   1  11   66.99    7.51
   2  -1  11   75.99    5.04
  -2   1  11   75.04    4.89
  -2   1  11   65.63    7.95
   2  -1  11   75.98    8.82
   2   1 -11   66.38    9.39
   2  -1  11   83.04    9.82
   2  -1  11   81.57    9.15
   2  -1  10  228.32   15.53
  -2  -1 -10  262.25   15.45
   2   1 -10  268.88   17.60
   2   1 -10  266.51   15.34
  -2   1  10  247.04   16.85
  -2   1  10  224.02   16.11
   2  -1  10  228.93   16.37
  -2   1  10  246.76   14.71
   2  -1  10  246.53   10.64
  -2   1  10  261.77   10.72
   2  -1  10  253.04   17.12
  -2   1  10  272.71   15.80
  -2  -1 -10  221.22   13.00
   2  -1  10  269.92   16.45
   2  -1  10  255.10   16.59
  -2   1   9 1781.82   61.03
   2  -1   9 1664.16   63.45
  -2  -1  -9 1545.40   57.52
   2  -1   9 1696.21   63.17
  -2   1   9 1634.77   59.49
   2  -1   9 1633.72   61.46
   2  -1   9 1616.48   61.14
   2  -1   9 1652.76   62.31
  -2  -1  -9 1692.14   60.43
  -2   1   9 1702.21   63.78
  -2   1   9 1701.15   63.09
   2  -1   9 1631.63   61.35
   2   1  -9 1678.47   63.55
   2   1  -9 1625.42   60.16
  -2   1   9 1626.49   54.69
   2  -1   9 1607.97   54.72
  -2   1   8  396.51   20.55
   2  -1   8  378.57   19.40
  -2  -1  -8  405.99   18.90
   2   1  -8  392.56   20.95
   2   1  -8  399.72   18.68
  -2   1   8  419.13   21.37
   2  -1   8  426.27   19.86
  -2   1   8  357.18   17.68
   2  -1   8  387.30   20.35
  -2   1   8  371.33   17.44
  -2   1   8  471.83   19.84
  -2  -1  -8  368.48   16.58
   2  -1   8  424.53   21.49
   2  -1   8  394.14   20.46
   2  -1   8  389.79   19.40
  -2   1   7  691.20   28.55
  -2   1   7  632.45   26.39
   2  -1   7  689.60   27.45
  -2  -1  -7  651.81   26.40
   2   1  -7  647.66   29.08
   2   1  -7  663.57   26.40
  -2   1   7  647.53   29.23
   2  -1   7  672.34   27.23
   2  -1   7  659.16   28.38
  -2   1   7  632.64   25.45
  -2   1   7  661.77   26.78
  -2  -1  -7  622.72   24.09
   2  -1   7  632.68   28.80
   2  -1   7  647.28   27.36
   2  -1   7  639.84   28.31
  -2   1   6  699.04   28.63
  -2  -1  -6  660.18   24.56
   2  -1   6  670.55   28.53
  -2   1   6  677.59   25.83
   2  -1   6  722.72   27.55
   2  -1   6  707.04   27.67
   2  -1   6  712.44   28.25
   2  -1   6  714.87   29.10
  -2  -1  -6  710.19   27.02
  -2   1   6  676.69   28.06
  -2   1   6  688.70   29.97
   2  -1   6  723.38   26.96
   2   1  -6  704.63   29.44
   2   1  -6  698.38   26.87
  -2  -1  -5 1098.19   41.73
   2  -1   5 1054.61   37.68
  -2  -1  -5 1089.12   39.12
  -2   1   5 1116.29   41.11
   2  -1   5 1080.74   37.95
  -2  -1  -5 1057.78   37.40
   2   1  -5 1028.73   39.91
   2  -1   5 1076.55   37.59
   2   1  -5 1025.36   37.24
  -2   1   5 1081.02   39.15
   2  -1   5 1072.78   39.25
  -2   1   5 1025.04   36.03
  -2  -1  -5  979.10   34.75
   2  -1   5 1047.23   39.70
   2  -1   5 1077.71   38.87
   2  -1   4 1621.04   56.94
   2  -1   4 1668.40   59.49
   2  -1   4 1691.55   58.74
  -2  -1  -4 1691.09   61.50
   2  -1   4 1689.88   56.95
  -2   1   4 1665.63   60.71
  -2   1   4 1641.04   58.25
  -2  -1  -4 1717.00   59.51
   2   1  -4 1676.70   56.99
   2   1  -4 1725.62   59.40
   2  -1   4 1700.25   57.47
   2  -1   4 1769.08   58.76
   2  -1   3  929.93   32.65
   2  -1   3  969.50   34.96
   2  -1   3  982.66   35.79
   2  -1   3 1014.51   34.38
  -2   1   3  977.74   36.87
  -2   1   3  947.12   34.10
  -2  -1  -3  987.45   36.21
   2  -1   3  952.65   32.56
  -2   1   3  878.98   32.93
  -2  -1  -3  982.36   37.62
   2   1  -3  950.81   33.15
   2  -1   3  979.84   33.99
  -2  -1  -2  906.63   34.79
   2  -1   2  896.02   33.12
   2  -1   2  919.84   31.71
  -2   1   2  890.99   35.05
   2   1  -2  934.54   31.49
   2  -1   2  959.73   32.50
   2  -1   2  909.38   30.89
  -2  -1  -2  944.96   34.91
  -2   1   2  882.97   31.61
  -2  -1  -2  913.34   35.34
  -2   1   2  871.52   30.58
  -2  -1  -1 1163.71   40.28
   2  -1   1 1067.73   38.05
   2  -1   1 1063.92   35.47
   2  -1   1 1101.41   37.41
  -2   1   1 1068.00   35.66
  -2   1   1 1149.55   40.12
   2   1  -1 1112.94   35.68
  -2   1   1 1130.06   36.30
   2   1  -1  977.64   34.53
  -2  -1  -1 1100.62   40.16
  -2  -1   0  493.53   21.32
  -2   1   0  484.79   18.49
  -2   1   0  507.54   18.84
   2  -1   0  467.03   19.24
   2  -1   0  495.56   17.65
  -2  -1   0  503.88   21.41
  -2   1   0  515.44   21.50
  -2  -1   1 1059.14   37.24
   2   1   1 1062.32   34.26
  -2   1  -1 1078.35   34.64
  -2   1  -1 1055.11   34.81
  -2   1  -1 1031.96   37.10
   2  -1  -1 1029.13   32.77
   2   1   1  947.90   31.81
  -2  -1   1 1010.56   37.06
   2  -1  -1 1080.74   34.27
   2   1   1 1062.57   34.57
  -2   1  -1 1047.88   37.10
   2   1   1 1050.08   33.69
   2   1   1 1030.86   32.79
  -2  -1   2  895.15   34.22
   2   1   2  877.03   30.33
   2   1   2  907.09   31.88
  -2  -1   2  907.44   34.46
  -2  -1   2  864.75   30.25
  -2   1  -2  904.57   34.09
   2  -1  -2  907.25   31.35
  -2  -1   2  915.02   35.23
   2  -1  -2  912.54   31.26
  -2   1  -2  901.86   32.78
   2  -1  -2  900.58   32.43
   2   1   2  897.25   32.48
   2   1   2  927.28   32.74
  -2   1  -2  927.27   32.33
   2   1   2  937.94   31.69
   2   1   2  851.81   30.33
   2   1   3 1022.37   35.55
   2  -1  -3 1027.97   35.07
   2   1   3 1029.79   36.53
   2  -1  -3 1032.80   34.46
  -2  -1   3 1070.83   38.83
  -2  -1   3  974.32   35.20
  -2  -1   3 1060.20   36.09
   2  -1  -3 1016.89   36.53
   2   1   3  991.36   34.21
   2   1   3 1058.42   37.69
   2  -1  -3 1050.70   37.65
   2   1   3 1048.06   37.53
  -2  -1   3 1083.50   39.92
  -2   1  -3 1041.72   37.93
   2   1   3 1033.65   35.17
   2   1   3 1034.80   36.49
   2  -1  -4 1578.58   55.69
   2   1   4 1597.23   55.56
   2   1   4 1627.05   53.76
   2   1   4 1607.27   54.44
   2  -1  -4 1552.81   52.02
   2  -1  -4 1550.25   51.98
  -2  -1   4 1622.31   55.79
  -2  -1   4 1642.47   53.42
  -2  -1   4 1567.81   54.00
  -2  -1   4 1723.54   57.96
   2   1   4 1563.37   52.37
  -2   1  -4 1423.27   50.97
   2   1   4 1569.49   52.90
   2   1   4 1620.65   54.34
   2   1   4 1579.64   55.51
   2  -1  -4 1614.93   54.81
   2   1   5 1019.91   34.01
   2  -1  -5  994.22   37.20
   2   1   5 1004.70   36.97
   2   1   5  998.82   35.22
  -2  -1   5  983.57   35.99
  -2  -1   5 1006.27   35.59
   2   1   5 1048.72   35.87
   2  -1  -5 1050.05   36.44
   2   1   5  972.84   36.64
   2   1   5  979.71   34.06
   2   1   5 1013.40   35.57
  -2  -1   5 1056.48   38.84
  -2   1  -5  991.76   32.81
  -2   1  -6  623.46   22.81
   2   1   6  660.32   27.91
   2  -1  -6  668.47   28.49
  -2   1  -6  649.04   26.53
  -2  -1   6  671.68   26.99
   2   1   6  655.16   26.79
   2  -1  -6  671.29   27.44
   2   1   6  674.35   28.07
   2   1   6  645.19   26.46
   2   1   6  626.34   25.14
  -2   1  -6  628.27   24.24
  -2  -1   6  649.08   29.26
   2   1   6  671.57   25.47
  -2  -1   6  655.83   27.02
  -2  -1   7  666.19   29.12
  -2   1  -7  746.26   27.24
   2  -1  -7  762.04   30.55
   2   1   7  688.22   29.20
   2   1   7  696.02   30.31
  -2  -1   7  672.05   26.00
   2   1   7  697.41   27.73
  -2   1  -7  654.31   25.25
   2  -1  -7  719.67   30.96
   2   1   7  678.43   29.98
  -2   1  -7  709.86   27.96
   2   1   7  714.44   29.20
  -2  -1   7  704.70   29.71
   2   1   7  707.47   27.94
  -2   1  -8  324.60   15.74
   2  -1  -8  356.69   18.60
   2   1   8  331.73   17.74
   2   1   8  338.18   18.81
  -2   1  -8  307.85   14.19
  -2  -1   8  331.03   14.88
   2   1   8  310.90   16.03
   2  -1  -8  337.41   19.04
   2   1   8  310.72   17.99
  -2  -1   8  307.56   17.48
  -2   1  -8  315.55   15.04
   2   1   8  362.98   16.89
  -2  -1   8  337.69   18.15
   2   1   8  327.79   17.36
   2   1   9 1734.98   63.68
   2   1   9 1699.49   65.25
   2   1   9 1768.13   64.30
  -2  -1   9 1752.94   60.43
  -2   1  -9 1590.07   59.12
   2  -1  -9 1758.48   66.39
   2   1   9 1722.42   64.90
   2   1   9 1705.93   62.16
  -2  -1   9 1708.75   64.49
   2   1   9 1729.37   62.57
  -2   1  -9 1743.27   61.50
   2  -1  -9 1755.37   65.39
   2   1   9 1668.00   56.57
  -2  -1   9 1683.90   56.61
   2   1  10  273.47   16.93
   2   1  10  266.25   17.80
   2   1  10  283.87   17.50
  -2   1 -10  247.06   13.54
  -2  -1  10  283.58   14.73
   2  -1 -10  264.15   18.29
   2   1  10  253.74   17.14
  -2  -1  10  255.67   17.11
   2   1  10  266.52   16.04
  -2   1 -10  250.77   14.89
   2  -1 -10  263.48   17.64
  -2  -1  10  278.91   11.32
   2   1  10  266.09   11.23
   2   1  11   58.74    7.81
  -2   1 -11   62.73    7.26
   2   1  11   75.25    9.84
   2   1  11   76.42    9.14
   2   1  11   69.29    8.96
   2  -1 -11   57.59    8.68
  -2  -1  11   65.76    6.85
  -2  -1  11   51.32    8.09
   2   1  11   60.84    7.73
  -2  -1  11   73.68    4.85
   2   1  11   73.76    4.81
   2  -1 -12  157.04   14.76
   2   1  12  152.49   14.12
  -2  -1  12  145.61   13.90
  -2   1 -12  155.85    8.26
  -2  -1  12  157.90    8.09
   2   1  12  160.87    8.13
   2   1  12  147.45   13.65
   2   1  12  154.26   14.39
   2   1  12  145.10   13.16
  -2   1 -12  149.29   11.92
  -2   1 -12  149.11    8.12
   2   1  13  109.02    6.30
  -2   1 -13  112.08    6.52
  -2   1 -13  115.02    6.96
   2   1  13   92.84   11.20
   2   1  13   98.99   11.37
  -2   1 -13   99.96    6.25
  -2  -1  13  112.89   12.54
   2  -1 -13  135.50   13.61
  -2   1 -13  107.39    6.75
  -2   1 -13   92.65    9.85
   2  -1 -13  104.71   12.74
  -2   1 -13  109.17    6.79
   2   1  13  115.77   12.70
   2   1  13  108.62    6.72
  -2  -1  13  115.97    6.82
  -2   1 -13  126.42    7.14
  -2  -1  14  122.10   13.86
  -2   1 -14  115.60    7.18
   2   1  14  122.97   13.17
  -2  -1  14  118.15    7.08
   2   1  14  107.54    6.91
   2   1  14  100.27   12.46
  -2  -1  14  104.10   12.75
  -2   1 -14   99.50   10.74
  -2   1 -14  101.22    7.02
   2  -1 -14  104.08   12.84
   2  -1 -14  124.32   14.23
   2   1  14   89.47   11.42
   2   1  14  104.90   11.76
  -2   1 -14  118.38    6.62
  -2   1 -14  130.31    7.33
  -2   1 -14   99.51    6.73
  -2   1 -15  246.87   11.81
   2   1  15  224.11   19.33
  -2  -1  15  234.33   20.19
  -2   1 -15  228.05   11.35
   2   1  15  245.29   19.44
  -2  -1  15  206.97   18.99
  -2   1 -15  228.79   11.60
   2  -1 -15  235.54   19.95
   2  -1 -15  259.37   21.15
   2   1  15  209.24   18.34
  -2   1 -15  251.69   11.57
  -2  -1  15  243.09   11.52
   2   1  15  242.48   11.49
   2   1  15  228.32   18.51
  -2   1 -15  231.36   10.56
  -2   1 -16   28.64    3.90
   2   1  16   41.12    8.62
  -2  -1  16   27.53    7.41
   2   1  16   36.27    7.69
  -2   1 -16   31.85    3.76
   2  -1 -16   41.52    8.47
   2   1  16   31.49    3.91
  -2  -1  16   35.68    4.10
  -2  -1  16   26.73    7.33
  -2   1 -16   33.85    4.14
  -2  -1  16   31.83    6.84
   2   1  16   28.53    6.72
  -2   1 -16   35.60    4.03
  -2   1 -17  121.87    7.54
  -2   1 -17  128.54    7.39
  -2   1 -17  110.55    7.05
   2   1  17  117.25    7.31
  -2  -1  17  117.51    7.36
  -2   1 -18  163.19    9.03
  -2   1 -18  170.79    8.67
  -2  -1  18  166.77    9.33
  -2   1 -18  159.62    8.45
   2   1  18  172.88    8.96
  -2   1 -19   52.26    4.53
  -2   1 -19   52.60    4.21
  -2  -1  19   59.63    4.59
  -2   1 -19   61.01    4.45
   2   1  19   52.80    4.36
  -2  -1  19   54.96    4.80
  -2   1 -20   29.30    2.78
  -2   1 -20   33.76    3.40
  -2  -1  20   31.98    3.44
  -2   1 -20   28.21    2.76
  -2  -1  20   28.45    3.00
  -2  -1  21   85.90    5.15
   2   1  21   86.87    4.76
  -2  -1  21   87.27    4.51
  -2  -1  21  102.83    5.69
   2   1  22  100.00    4.51
  -2  -1  22   94.72    4.98
  -2   1 -23    0.84    0.65
  -2  -2 -22   30.92    2.32
  -2   2  22   39.69    2.83
  -2  -2 -22   34.98    2.40
  -2   2  22   38.06    2.82
  -2  -2 -22   39.57    2.69
  -2  -2 -21   76.62    4.70
  -2  -2 -21   81.14    4.66
  -2   2  21   79.28    4.98
  -2   2  21   83.78    4.95
  -2  -2 -21   83.50    4.74
  -2  -2 -20    3.98    2.11
   2   2 -20    2.00    1.31
  -2  -2 -20   -0.72    2.01
  -2  -2 -20    2.20    1.99
  -2   2  19   92.27    5.48
  -2  -2 -19  109.58    6.58
   2   2 -19   95.24    5.52
  -2  -2 -19   96.30    6.30
  -2  -2 -19   94.27    6.33
  -2   2  19   89.98    5.83
  -2   2  19  115.65    6.37
  -2  -2 -18   75.21    5.75
  -2   2  18   67.48    5.27
  -2   2  18   67.49    5.03
  -2  -2 -18   73.37    5.68
   2   2 -18   70.14    4.90
  -2  -2 -18   76.65    5.78
  -2   2  17  192.31    9.73
  -2  -2 -17  186.87   10.01
  -2   2  17  181.45    9.35
   2  -2  17  179.09    9.34
  -2  -2 -17  174.82    9.74
  -2  -2 -17  192.42   10.06
   2  -2  16   24.25    7.52
   2  -2  16   40.62    4.16
  -2   2  16   35.64    3.97
   2  -2  16   47.89    8.57
   2  -2  16   29.45    7.21
  -2   2  16   37.72    7.98
   2  -2  16   52.97    8.92
  -2  -2 -16   40.39    4.51
   2  -2  16   32.97    7.44
  -2  -2 -16   43.20    4.76
  -2   2  16   46.84    4.54
  -2  -2 -16   46.15    4.61
   2  -2  15   22.33    3.32
  -2   2  15   22.73    6.44
   2  -2  15   22.87    6.37
  -2   2  15   23.72    3.57
  -2  -2 -15   17.90    3.19
   2  -2  15   16.69    5.78
   2   2 -15   19.29    7.15
  -2   2  15   21.85    3.43
   2  -2  15   24.01    3.44
   2  -2  15   10.99    5.12
  -2  -2 -15   18.14    3.31
  -2  -2 -15   18.78    5.13
   2   2 -15   23.19    6.88
   2  -2  15   23.72    6.60
  -2  -2 -15   20.43    3.51
  -2  -2 -15   19.83    3.44
   2  -2  14  176.66    8.93
  -2   2  14  153.73   15.63
  -2  -2 -14  174.38    9.53
  -2   2  14  168.09    9.13
  -2  -2 -14  173.24    9.37
   2  -2  14  146.50   15.00
   2   2 -14  176.17   17.03
   2  -2  14  169.14   15.32
   2  -2  14  173.02   15.79
  -2  -2 -14  187.82    9.77
   2  -2  14  168.93   16.15
  -2   2  14  167.19    9.03
   2  -2  14  169.97    9.06
   2   2 -14  178.22   16.71
   2  -2  14  159.77   15.23
  -2  -2 -14  167.88    9.21
  -2  -2 -14  161.53   14.20
  -2   2  13  692.40   35.46
   2  -2  13  742.21   37.53
  -2   2  13  699.00   33.30
   2  -2  13  725.18   26.82
  -2   2  13  751.91   38.05
  -2  -2 -13  736.50   26.43
  -2   2  13  692.94   27.16
  -2  -2 -13  686.35   27.22
   2   2 -13  771.13   38.73
   2  -2  13  736.28   27.17
  -2   2  13  734.52   27.11
   2  -2  13  674.93   35.85
  -2  -2 -13  708.44   27.32
  -2  -2 -13  738.57   35.14
  -2   2  13  705.68   34.88
   2   2 -13  767.76   39.14
   2  -2  13  701.29   35.66
  -2  -2 -13  789.46   27.97
  -2  -2 -13  791.16   27.97
   2  -2  13  655.56   35.55
  -2   2  12  514.34   26.11
   2  -2  12  539.57   29.91
   2  -2  12  531.48   20.61
  -2   2  12  574.62   30.68
  -2  -2 -12  529.27   20.35
   2  -2  12  525.30   28.95
  -2   2  12  529.87   28.79
   2   2 -12  557.58   30.68
   2   2 -12  602.62   28.68
   2  -2  12  485.02   28.10
  -2  -2 -12  576.98   28.34
  -2  -2 -12  531.15   21.11
   2  -2  12  583.38   29.25
  -2   2  12  522.22   27.78
   2  -2  12  543.17   20.93
  -2   2  12  533.61   20.82
  -2  -2 -12  570.03   21.67
  -2  -2 -12  579.70   21.74
  -2   2  11    8.20    3.48
  -2  -2 -11   12.44    3.86
   2   2 -11    6.92    4.53
   2   2 -11    6.91    3.20
  -2   2  11   10.99    4.77
  -2   2  11    5.98    3.45
   2  -2  11   12.33    4.56
   2  -2  11   12.39    4.23
   2  -2  11   16.05    5.51
  -2   2  11    9.52    3.46
   2  -2  11    8.95    3.91
  -2   2  11    6.97    2.08
   2  -2  11    9.35    2.17
   2  -2  10   26.34    6.19
  -2  -2 -10   18.94    3.62
  -2   2  10   28.02    5.49
  -2  -2 -10   23.78    4.87
   2   2 -10   20.80    5.57
   2   2 -10   24.68    4.79
   2  -2  10   24.31    5.45
   2  -2  10   21.49    4.96
  -2   2  10   29.29    2.94
   2  -2  10   29.60    2.97
  -2   2  10   20.93    5.31
  -2   2  10   24.22    4.28
   2  -2  10   29.49    5.95
  -2   2  10   20.57    5.26
   2  -2  10   26.37    5.13
  -2   2   9  405.93   22.78
  -2   2   9  422.06   22.73
  -2   2   9  471.08   22.96
   2  -2   9  411.72   22.68
  -2   2   9  433.70   20.17
   2  -2   9  430.47   22.43
  -2  -2  -9  482.53   22.26
   2  -2   9  434.88   22.48
   2  -2   9  394.27   22.80
   2   2  -9  462.58   24.19
   2   2  -9  478.55   22.12
  -2   2   9  438.92   16.55
   2  -2   9  444.59   16.63
  -2   2   9  432.33   21.91
  -2  -2  -9  419.09   19.45
   2  -2   9  464.08   24.26
  -2   2   8  923.08   37.64
  -2   2   8  954.02   38.20
  -2   2   8  873.48   35.52
   2  -2   8  922.23   37.51
  -2  -2  -8  910.30   36.94
   2   2  -8 1002.15   40.18
   2   2  -8  928.24   36.97
  -2   2   8  923.23   35.24
   2  -2   8  955.66   38.72
   2  -2   8  914.53   38.01
   2  -2   8  885.77   38.57
  -2   2   8  931.71   38.56
  -2   2   8  945.03   39.00
  -2   2   8 1024.52   38.22
  -2  -2  -8  890.04   34.57
   2  -2   8  915.00   39.39
  -2   2   7 1069.94   40.26
  -2   2   7 1026.13   40.76
  -2   2   7 1053.77   41.17
  -2   2   7  957.19   34.81
   2  -2   7 1061.92   39.75
  -2  -2  -7 1063.88   39.40
  -2   2   7  992.12   37.04
   2  -2   7 1032.35   40.50
   2  -2   7 1056.12   40.32
   2  -2   7 1072.86   41.27
  -2   2   7 1052.89   39.79
   2  -2   7 1038.56   38.99
   2   2  -7 1006.94   41.58
   2   2  -7 1038.67   39.19
  -2  -2  -7  966.95   36.64
  -2   2   6  319.34   15.39
  -2   2   6  311.65   15.96
  -2   2   6  314.40   16.42
  -2   2   6  285.12   11.64
   2  -2   6  295.27   14.73
  -2  -2  -6  320.68   14.98
  -2   2   6  318.53   15.12
   2  -2   6  288.44   16.11
   2  -2   6  297.41   15.51
   2   2  -6  323.41   14.94
   2   2  -6  318.30   16.92
   2  -2   6  294.83   14.68
  -2   2   6  291.14   12.77
   2  -2   6  277.75   15.09
  -2  -2  -6  278.54   12.71
   2  -2   5 1447.47   50.62
  -2  -2  -5 1388.82   48.50
   2   2  -5 1477.19   50.76
   2  -2   5 1466.53   51.07
   2  -2   5 1490.42   53.13
   2  -2   5 1420.74   52.15
  -2   2   5 1415.32   47.66
  -2   2   5 1393.18   52.56
   2  -2   5 1474.28   51.60
  -2   2   5 1350.63   47.79
  -2   2   5 1461.47   51.99
  -2   2   5 1478.95   50.62
  -2  -2  -5 1530.02   54.43
  -2   2   5 1434.06   50.96
   2  -2   4  208.02   10.87
   2   2  -4  213.18   10.47
   2  -2   4  214.66   10.58
   2  -2   4  223.00   10.88
  -2   2   4  177.88    7.35
  -2   2   4  202.16   11.94
  -2   2   4  206.37    8.59
  -2   2   4  231.50   10.19
  -2   2   4  224.36   10.59
  -2  -2  -4  209.07   12.82
   2  -2   4  216.84   11.67
   2  -2   4  197.38   11.92
   2   2  -3 2183.17   70.09
   2  -2   3 2239.33   71.01
   2  -2   3 2165.58   69.61
   2  -2   3 2214.00   69.84
   2   2  -3 1853.40   66.50
  -2   2   3 2217.58   68.50
  -2   2   3 2079.03   72.29
  -2   2   3 2056.37   68.41
  -2  -2  -3 2224.73   71.33
  -2   2   3 2223.43   69.65
  -2  -2  -3 2161.90   73.34
   2  -2   3 2165.30   71.75
   2   2  -2  310.38   13.66
   2  -2   2  348.75   14.80
   2  -2   2  326.83   12.90
  -2  -2  -2  306.41   15.84
  -2   2   2  332.71   12.97
  -2   2   2  321.69   15.49
   2   2  -2  305.58   11.86
  -2  -2  -2  352.99   14.27
  -2   2   2  332.97   15.82
  -2  -2  -2  305.79   15.23
   2  -2   2  303.74   14.91
   2  -2   2  313.10   12.78
   2  -2   1 1961.98   66.51
   2  -2   1 2015.02   69.19
  -2  -2  -1 2140.36   67.71
   2   2  -1 1991.99   66.88
  -2   2   1 2069.39   70.44
   2   2  -1 1950.76   66.82
  -2  -2  -1 2090.98   71.03
  -2   2   1 2050.49   66.67
  -2   2   1 2028.71   70.39
  -2  -2  -1 2080.69   70.86
   2  -2   0 1109.70   37.97
   2  -2   0 1102.13   38.69
   2   2   0 1180.97   37.59
   2  -2   0 1167.55   40.96
  -2   2   0 1099.93   41.55
  -2   2   0 1183.22   40.21
  -2  -2   0 1139.86   42.37
   2   2   0 1098.78   39.18
  -2   2   0 1146.24   40.48
  -2  -2   0 1119.60   38.02
  -2   2   0 1082.71   37.88
   2   2   0 1154.28   38.22
  -2  -2   0 1072.51   41.59
  -2   2   0 1111.72   41.86
  -2  -2   0 1150.32   41.94
  -2   2  -1 1931.77   65.03
  -2  -2   1 2038.38   65.80
   2  -2  -1 1778.59   60.69
  -2  -2   1 1996.23   65.24
  -2  -2   1 1875.26   65.51
  -2   2  -1 1925.48   63.69
  -2   2  -1 1963.23   63.77
  -2   2  -1 1844.44   61.06
  -2  -2   1 1829.10   64.73
   2   2   1 1842.46   61.19
  -2   2  -1 1903.97   65.37
   2   2   1 1889.69   60.08
  -2  -2   1 1699.61   59.70
   2   2   1 1936.28   61.57
   2  -2  -1 1918.37   62.54
  -2  -2   2  311.90   15.32
  -2   2  -2  284.66   14.22
  -2  -2   2  292.16   11.96
   2  -2  -2  292.24   12.23
  -2   2  -2  293.13   12.42
  -2   2  -2  306.96   14.24
  -2   2  -2  299.28   14.02
   2   2   2  298.42   11.65
   2  -2  -2  295.08   12.96
   2   2   2  300.25   13.67
  -2  -2   2  281.03   14.40
  -2   2  -2  291.64   15.22
   2   2   2  306.84   12.29
   2   2   2  290.88   12.75
   2  -2  -2  299.16   13.49
  -2   2  -3 2142.37   71.94
   2  -2  -3 2056.59   69.46
   2   2   3 2013.86   70.93
  -2  -2   3 2099.85   72.81
  -2   2  -3 2078.68   71.33
  -2  -2   3 2033.05   68.95
   2  -2  -3 2159.82   70.08
  -2   2  -3 2074.08   70.11
   2   2   3 2024.00   68.91
   2   2   3 2044.16   69.45
  -2   2  -3 2046.76   73.09
   2   2   3 2102.47   71.84
  -2  -2   3 2070.57   69.52
   2  -2  -3 2040.98   71.26
   2   2   3 2102.03   70.43
  -2   2  -4  181.46   10.81
   2  -2  -4  180.65    8.66
   2   2   4  180.35   10.06
   2  -2  -4  177.79    8.68
  -2  -2   4  163.52    9.43
   2  -2  -4  179.51    9.73
  -2   2  -4  176.96    9.80
   2   2   4  162.98    8.70
   2   2   4  157.21    8.19
   2   2   4  165.99    9.11
  -2   2  -4  177.20   11.63
   2   2   4  155.87   10.16
  -2  -2   4  163.62    8.99
   2  -2  -4  157.25   10.16
   2   2   4  159.05    9.64
  -2  -2   5 1370.27   50.90
  -2   2  -5 1328.94   49.27
   2   2   5 1277.66   45.99
  -2  -2   5 1281.34   47.57
   2  -2  -5 1377.16   48.25
  -2   2  -5 1311.63   44.61
   2  -2  -5 1268.08   49.13
   2   2   5 1287.74   48.10
  -2  -2   5 1296.01   47.04
   2   2   5 1305.14   47.28
  -2   2  -5 1335.34   50.30
   2   2   5 1317.76   48.12
   2  -2  -5 1338.96   45.76
   2  -2  -5 1328.42   46.09
   2   2   5 1309.58   49.02
  -2   2  -5 1348.03   48.27
   2   2   5 1284.15   46.70
   2   2   6  335.19   15.53
  -2  -2   6  349.78   17.02
   2  -2  -6  345.21   17.35
  -2   2  -6  329.34   14.34
   2  -2  -6  341.51   18.00
   2   2   6  327.70   16.96
  -2  -2   6  357.10   16.58
   2   2   6  337.40   16.58
   2  -2  -6  349.10   15.46
   2   2   6  336.36   16.98
   2   2   6  327.13   17.67
  -2   2  -6  372.33   17.83
   2   2   6  337.16   16.16
   2   2   7  966.24   36.60
   2   2   7  975.44   38.44
   2  -2  -7  980.77   36.30
   2   2   7  975.86   38.04
   2   2   7  919.93   39.11
  -2  -2   7 1041.59   38.97
  -2   2  -7  925.05   35.14
   2  -2  -7  993.73   38.84
  -2  -2   7  885.19   32.77
   2  -2  -7  993.01   39.94
   2   2   7  940.58   38.52
  -2   2  -7 1009.49   39.13
  -2  -2   7  992.76   37.73
   2   2   7  967.65   37.21
   2   2   8  840.77   35.18
   2   2   8  868.91   33.66
   2   2   8  847.53   36.41
   2   2   8  859.21   34.91
  -2  -2   8  829.03   29.16
  -2   2  -8  787.62   32.12
  -2  -2   8  867.40   35.50
   2  -2  -8  873.87   35.92
  -2   2  -8  817.59   32.11
  -2  -2   8  802.87   28.52
   2   2   8  844.58   34.15
  -2  -2   8  789.22   29.69
   2  -2  -8  829.75   36.36
   2   2   8  813.55   35.18
  -2   2  -8  869.84   36.00
  -2  -2   9  455.74   17.62
   2  -2  -9  504.78   25.47
   2   2   9  495.82   24.23
  -2   2  -9  422.47   19.59
  -2  -2   9  472.87   24.18
  -2  -2   9  467.35   17.21
   2   2   9  472.56   17.19
   2   2   9  458.65   23.62
   2   2   9  455.34   22.52
   2   2   9  454.27   22.03
  -2   2  -9  386.44   18.90
   2  -2  -9  505.30   24.69
   2   2   9  463.75   24.53
   2   2  10   48.88    7.05
  -2   2 -10   31.72    4.36
   2  -2 -10   40.07    6.96
  -2  -2  10   38.52    6.52
   2   2  10   30.74    5.89
   2   2  10   35.72    3.30
  -2  -2  10   42.91    3.57
   2   2  10   34.82    6.80
   2   2  10   43.26    6.05
  -2  -2  10   39.60    3.60
   2   2  10   35.95    6.06
   2  -2 -10   52.24    7.55
  -2   2 -10   31.10    5.01
  -2  -2  11    6.10    2.01
   2   2  11    8.94    2.15
  -2  -2  11   11.08    2.31
   2   2  11    5.55    3.42
  -2  -2  11    8.68    4.14
   2   2  11   10.24    4.70
   2  -2 -11    2.41    3.86
   2   2  11    2.63    2.57
   2  -2 -11    4.40    3.53
  -2   2 -11   12.60    3.69
   2   2  11    8.35    4.32
  -2   2 -12  558.79   21.48
   2  -2 -12  591.92   32.03
  -2   2 -12  554.86   21.62
   2   2  12  582.96   29.44
   2   2  12  607.05   30.86
  -2  -2  12  555.67   21.42
  -2  -2  12  568.36   30.79
  -2   2 -12  580.75   21.94
   2  -2 -12  603.74   31.43
  -2   2 -12  522.16   26.65
  -2  -2  12  540.10   21.39
   2   2  12  546.90   30.91
  -2  -2  12  538.21   29.28
   2   2  12  589.67   21.68
  -2  -2  12  582.14   21.67
   2   2  12  552.52   28.67
   2   2  13  841.06   40.99
   2   2  13  795.32   37.83
  -2   2 -13  767.81   29.31
   2   2  13  807.98   38.87
  -2   2 -13  806.72   29.28
  -2  -2  13  814.22   39.48
  -2   2 -13  811.76   29.88
  -2  -2  13  783.51   29.30
  -2  -2  13  815.42   40.44
  -2   2 -13  779.31   35.89
   2  -2 -13  861.74   41.01
  -2   2 -13  813.02   29.99
   2   2  13  843.19   40.45
   2  -2 -13  769.08   40.85
   2   2  13  799.10   39.87
  -2  -2  13  854.50   29.96
   2   2  13  854.00   29.87
  -2   2 -13  796.40   29.43
  -2   2 -13  808.61   29.49
   2   2  14  172.61   16.60
   2  -2 -14  175.83   16.84
   2   2  14  203.19   16.96
  -2   2 -14  166.30    8.64
  -2   2 -14  167.79    9.21
  -2   2 -14  157.11    8.50
  -2  -2  14  172.94   15.67
   2   2  14  180.46   16.45
  -2  -2  14  163.08   16.04
  -2   2 -14  161.46    8.82
   2   2  14  165.43   15.18
  -2  -2  14  146.90   16.17
   2  -2 -14  218.55   17.92
  -2   2 -14  184.98    9.59
  -2   2 -14  186.72    9.20
  -2  -2  14  185.33    9.43
   2   2  14  187.42    9.38
   2   2  15   28.54    7.77
   2   2  15   20.78    5.92
   2  -2 -15   31.86    7.69
   2   2  15   27.50    6.56
  -2   2 -15   29.62    3.80
   2   2  15   19.97    6.37
  -2   2 -15   24.95    3.66
  -2  -2  15   30.11    7.40
  -2   2 -15   27.36    3.44
  -2  -2  15   27.65    7.55
   2  -2 -15   27.09    7.13
  -2  -2  15   22.02    6.15
  -2   2 -15   26.18    3.08
   2   2  15   30.07    3.73
  -2  -2  15   24.21    3.51
  -2   2 -15   24.77    3.32
   2   2  16   44.23    8.82
  -2  -2  16   52.68    9.97
  -2   2 -16   45.16    4.34
  -2  -2  16   51.18    5.13
   2  -2 -16   44.53    8.88
  -2  -2  16   39.94    8.42
   2   2  16   48.82    8.78
  -2   2 -16   51.70    4.82
   2   2  16   50.91    4.66
  -2  -2  16   54.51    9.35
  -2   2 -16   52.15    4.77
   2   2  16   57.69    9.59
   2   2  16   44.56    8.42
  -2   2 -16   49.91    4.41
   2   2  17  210.19   10.41
  -2   2 -17  213.83   10.66
  -2   2 -17  207.14    9.93
  -2  -2  17  189.09   10.65
  -2   2 -17  210.15    9.99
  -2   2 -17  204.05   10.59
   2   2  18   80.94    5.59
  -2   2 -18   77.80    5.69
  -2   2 -18   68.97    4.93
  -2   2 -18   69.55    4.95
  -2  -2  18   88.04    6.24
  -2   2 -18   84.80    5.92
  -2   2 -19   87.93    6.00
   2   2  19  105.45    6.17
  -2  -2  19   98.62    6.50
  -2   2 -19  101.78    6.34
  -2  -2  20    4.37    2.26
  -2  -2  20    5.11    1.95
  -2  -2  20    8.91    2.15
   2   2  20    5.25    1.88
  -2   2 -20    4.61    2.04
  -2  -2  21   95.33    5.38
  -2  -2  21   88.37    4.65
  -2  -2  21   93.13    5.25
   2   2  21   86.16    4.77
  -2   2 -21   93.22    5.09
  -2  -2  22   42.14    3.00
  -2  -2  22   39.86    2.87
   2   2  22   49.90    2.76
  -2  -3 -22   11.75    1.50
  -2  -3 -22   10.75    1.42
  -2   3  22    8.90    1.51
  -2  -3 -22   12.69    1.47
  -2   3  22    7.90    1.40
  -2   3  22    7.73    1.02
  -2   3  21   15.61    2.32
  -2  -3 -21   18.33    2.29
  -2  -3 -21   13.76    2.08
   2   3 -21   13.88    1.55
  -2  -3 -21   16.32    2.23
  -2   3  21   14.66    2.28
  -2  -3 -20  108.24    6.09
   2   3 -20   99.00    5.36
  -2  -3 -20  112.41    6.25
  -2   3  20  104.82    5.77
  -2   3  20  114.04    5.91
  -2  -3 -20  112.32    6.29
  -2   3  19   34.06    3.51
  -2  -3 -19   42.69    4.13
  -2  -3 -19   38.69    4.02
  -2  -3 -19   40.93    3.99
   2   3 -19   44.34    3.63
  -2   3  18   79.65    5.21
  -2   3  18   83.91    5.71
  -2  -3 -18   90.10    6.29
   2   3 -18   81.24    5.36
  -2  -3 -18   85.11    6.11
  -2  -3 -18   95.25    6.34
  -2  -3 -17  180.93    9.73
  -2   3  17  170.55    9.22
  -2   3  17  177.68    8.94
  -2  -3 -17  186.16    9.83
  -2  -3 -17  173.71    9.63
   2  -3  17  170.48    9.08
   2  -3  16  855.13   44.33
   2  -3  16  887.39   32.15
   2  -3  16  870.79   43.49
  -2   3  16  854.52   31.95
  -2  -3 -16  872.34   32.79
  -2  -3 -16  816.61   45.32
  -2  -3 -16  923.91   33.07
  -2  -3 -16  927.86   33.14
  -2   3  16  903.74   45.32
   2  -3  16  774.59   41.96
  -2   3  16  898.46   32.41
   2   3 -16  883.56   45.20
   2  -3  16  769.41   42.79
  -2   3  15  222.84    9.93
   2  -3  15  186.13    9.80
   2   3 -15  220.24   19.26
  -2   3  15  204.06   10.16
  -2   3  15  184.52   17.88
   2  -3  15  205.44   17.61
   2   3 -15  187.25   18.15
   2  -3  15  179.91   16.71
  -2   3  15  206.38   10.30
  -2  -3 -15  196.16   10.56
   2  -3  15  202.87   18.22
   2  -3  15  196.47   18.25
  -2  -3 -15  192.59   10.50
  -2  -3 -15  190.40   16.09
  -2  -3 -15  195.22   10.40
  -2   3  14  222.98   10.86
   2  -3  14  220.14   10.68
   2  -3  14  208.99   18.37
  -2   3  14  208.41   18.48
   2  -3  14  212.42   17.80
   2   3 -14  218.60   19.02
   2  -3  14  200.19   17.50
  -2  -3 -14  227.12   11.19
  -2  -3 -14  202.58   16.91
   2  -3  14  222.33   18.69
  -2   3  14  234.27   10.54
  -2   3  14  220.35   10.90
   2  -3  14  224.49   18.25
   2  -3  14  232.49   18.65
   2   3 -14  220.81   19.34
  -2   3  13  162.99    9.08
   2  -3  13  172.14    8.92
   2  -3  13  174.32   15.95
  -2   3  13  165.20   15.88
   2  -3  13  156.72   14.87
   2   3 -13  190.49   15.13
   2   3 -13  205.02   17.58
   2  -3  13  182.90   15.78
  -2  -3 -13  176.41    9.34
  -2  -3 -13  175.23   14.78
  -2   3  13  184.34    8.91
   2  -3  13  175.85   15.87
   2  -3  13  183.24   15.70
   2  -3  13  167.59   15.49
  -2   3  13  174.37    9.02
  -2   3  12  679.48   34.32
   2   3 -12  620.81   34.03
   2   3 -12  667.79   32.09
   2  -3  12  578.00   32.63
   2  -3  12  642.33   32.64
   2  -3  12  589.40   32.06
   2  -3  12  637.92   32.62
  -2   3  12  652.26   23.92
  -2   3  12  617.44   24.03
  -2   3  12  600.27   28.93
   2  -3  12  655.20   33.65
  -2   3  12  628.05   23.58
  -2  -3 -12  628.11   24.12
  -2  -3 -12  634.13   31.94
   2  -3  12  647.76   23.79
   2  -3  11  536.44   27.57
  -2   3  11  510.23   19.36
   2   3 -11  530.21   28.95
   2   3 -11  523.83   26.55
  -2  -3 -11  471.77   25.88
  -2   3  11  482.82   23.86
   2  -3  11  478.33   27.36
   2  -3  11  512.34   27.04
   2  -3  11  544.17   28.09
  -2   3  11  449.54   25.90
  -2   3  11  495.23   27.87
  -2   3  11  495.23   25.61
  -2   3  10  477.10   24.30
   2  -3  10  427.52   24.38
  -2  -3 -10  510.27   25.28
  -2   3  10  499.75   26.35
  -2   3  10  443.61   24.43
  -2  -3 -10  428.07   21.69
  -2   3  10  455.59   22.01
   2  -3  10  521.91   26.47
   2  -3  10  489.88   25.33
   2  -3  10  486.01   25.79
  -2   3  10  481.45   18.13
   2   3 -10  523.31   27.29
   2   3 -10  460.20   24.19
  -2   3   9  101.51   10.06
  -2   3   9  107.36    9.56
  -2   3   9   81.94    8.41
   2  -3   9  103.11    9.64
  -2  -3  -9   93.26    9.01
  -2   3   9  114.07   10.49
  -2  -3  -9   69.05    6.92
   2  -3   9   78.54    9.07
  -2   3   9   95.80    7.67
   2  -3   9   90.44    9.45
   2  -3   9  107.40   10.35
  -2   3   9  102.59    5.51
   2   3  -9  112.59   10.96
   2   3  -9   85.70    8.48
  -2   3   8 2468.71   89.57
  -2   3   8 2466.89   87.93
  -2   3   8 2337.27   87.42
  -2   3   8 2450.78   83.68
   2  -3   8 2543.25   88.44
  -2  -3  -8 2578.18   88.40
  -2   3   8 2553.29   88.97
  -2  -3  -8 2587.22   85.74
  -2   3   8 2479.73   84.89
   2  -3   8 2444.41   88.75
   2  -3   8 2505.38   89.15
   2  -3   8 2520.99   89.79
  -2   3   8 2381.54   81.33
   2   3  -8 2745.06   91.66
   2  -3   8 2556.60   87.98
   2   3  -8 2500.13   87.89
   2  -3   7 1252.59   49.68
   2  -3   7 1315.88   49.35
  -2   3   7 1263.93   48.27
  -2   3   7 1244.07   44.56
   2  -3   7 1287.27   48.30
  -2  -3  -7 1348.74   48.59
  -2   3   7 1318.78   48.84
  -2   3   7 1184.79   44.83
   2  -3   7 1199.47   48.35
   2  -3   7 1271.21   48.72
  -2   3   7 1301.40   49.63
  -2   3   7 1350.37   48.22
  -2  -3  -7 1233.42   45.83
   2   3  -7 1267.50   48.02
   2  -3   7 1286.23   48.11
   2  -3   6  837.43   35.25
   2  -3   6  808.01   34.34
  -2   3   6  814.91   33.52
  -2  -3  -6  826.98   35.78
   2  -3   6  845.90   33.90
  -2   3   6  801.83   30.34
   2  -3   6  844.88   33.91
  -2  -3  -6  830.03   31.60
  -2  -3  -6  893.20   35.56
  -2   3   6  869.68   33.15
  -2   3   6  848.77   33.96
  -2   3   6  858.38   30.88
   2   3  -6  856.80   33.54
   2  -3   6  888.52   33.95
   2  -3   5  142.36   10.61
   2  -3   5  144.49   10.18
  -2   3   5  154.42    9.61
  -2  -3  -5  151.37   11.14
   2  -3   5  146.00    9.52
  -2   3   5  132.03    6.85
   2  -3   5  132.37    9.08
  -2  -3  -5  146.66    8.35
  -2   3   5  146.43    8.83
  -2  -3  -5  152.04   10.33
   2   3  -5  159.21    9.73
   2  -3   5  159.81   10.07
  -2   3   5  152.99    9.96
  -2   3   5  159.55    8.14
  -2   3   4  774.79   28.19
  -2   3   4  809.28   30.81
   2  -3   4  779.87   29.71
  -2   3   4  720.84   25.76
   2  -3   4  781.56   29.57
  -2   3   4  774.22   29.63
  -2  -3  -4  756.01   31.87
  -2  -3  -4  792.91   30.89
  -2   3   4  779.75   28.54
   2  -3   4  792.66   31.53
   2   3  -4  808.07   30.31
   2  -3   4  760.36   30.44
  -2   3   3  158.91    8.23
   2   3  -3  147.81    7.08
   2   3  -3  136.89    6.07
  -2  -3  -3  153.13   10.48
  -2   3   3  166.18    8.89
   2  -3   3  153.44    8.66
   2  -3   3  158.09    8.41
  -2   3   3  152.79    7.54
  -2  -3  -3  154.09    9.41
   2   3  -3  154.33    9.09
   2  -3   3  153.05    9.61
  -2   3   3  160.47    9.79
   2  -3   3  146.01   10.01
   2   3  -2  319.56   14.72
   2  -3   2  352.15   15.71
  -2   3   2  307.72   15.05
  -2   3   2  316.22   13.78
  -2  -3  -2  313.39   15.87
   2  -3   2  304.78   13.53
   2   3  -2  308.39   11.75
  -2   3   2  307.59   11.96
  -2  -3  -2  329.61   14.49
  -2   3   2  340.17   15.52
   2  -3   2  335.27   16.24
  -2  -3  -2  313.93   15.39
  -2   3   2  331.31   14.03
   2   3  -2  313.61   12.82
   2   3  -2  301.45   11.62
   2  -3   1  729.25   27.45
  -2   3   1  745.28   27.31
   2   3  -1  720.80   24.96
  -2   3   1  777.76   26.30
  -2  -3  -1  734.39   27.93
  -2  -3  -1  762.41   25.63
  -2   3   1  731.98   27.52
   2  -3   1  774.62   25.24
   2   3  -1  691.06   25.20
  -2   3   1  720.14   27.24
  -2  -3  -1  745.29   27.94
  -2   3   1  715.63   25.14
   2  -3   0   10.47    2.24
   2   3   0    6.88    1.12
  -2   3   0    8.67    1.47
   2  -3   0    5.74    2.91
   2   3   0   10.21    2.28
  -2  -3   0    5.68    2.95
  -2  -3   0   10.67    2.17
  -2   3   0    8.12    2.77
   2  -3   0    6.39    1.81
  -2  -3   0   12.02    3.45
  -2   3   0    9.32    3.17
   2   3   0    6.61    2.07
  -2   3   0    9.92    2.29
   2   3   1  788.78   27.00
   2  -3  -1  791.26   29.09
  -2   3  -1  742.76   27.13
   2  -3  -1  724.92   30.46
  -2   3  -1  718.30   27.95
  -2  -3   1  720.49   29.79
  -2   3  -1  766.94   30.56
   2   3   1  785.45   28.27
  -2   3  -1  782.67   30.28
  -2  -3   1  745.11   26.95
  -2   3  -1  804.77   30.31
   2  -3  -1  808.97   29.79
  -2  -3   1  804.50   31.36
   2   3   1  762.89   29.13
  -2  -3   1  813.55   30.88
  -2  -3   2  371.61   17.08
  -2   3  -2  320.74   15.79
  -2  -3   2  362.22   14.97
   2  -3  -2  344.28   14.44
  -2   3  -2  359.88   14.62
   2   3   2  317.89   12.54
   2   3   2  323.24   14.63
  -2   3  -2  328.22   16.74
  -2   3  -2  373.81   16.96
   2  -3  -2  344.56   15.65
   2   3   2  370.73   16.49
  -2  -3   2  321.99   17.08
   2   3   2  379.20   16.35
  -2   3  -2  355.74   16.73
   2   3   2  370.37   14.52
   2  -3  -2  336.90   15.73
  -2   3  -3  108.44    8.58
  -2  -3   3  126.63    9.62
  -2   3  -3  112.07    7.76
  -2  -3   3  116.39    7.22
  -2  -3   3  136.76    9.21
   2  -3  -3  134.83    7.76
   2   3   3  119.67    6.24
  -2  -3   3  120.22    7.58
  -2   3  -3  122.36    9.35
   2   3   3  107.50    7.25
  -2   3  -3  115.90    8.67
   2  -3  -3  121.88    7.67
   2   3   3  121.58    8.58
  -2   3  -3  110.93    5.39
  -2   3  -3  126.93    7.67
   2  -3  -3  120.10    8.47
   2   3   4  729.25   26.89
  -2  -3   4  729.66   29.90
   2  -3  -4  728.25   28.52
  -2   3  -4  730.20   30.60
   2   3   4  693.97   28.14
  -2  -3   4  719.91   28.42
   2   3   4  743.76   30.23
  -2   3  -4  727.56   30.41
   2   3   4  724.53   29.55
   2  -3  -4  719.96   27.90
  -2   3  -4  739.77   25.72
  -2   3  -4  719.05   28.57
   2  -3  -4  726.92   29.81
   2   3   5  111.00    7.30
   2  -3  -5  104.10    7.47
   2   3   5  124.63    9.16
   2  -3  -5  121.84    7.75
  -2   3  -5  126.05    9.62
  -2   3  -5  118.96    6.50
  -2   3  -5  119.12    8.64
  -2  -3   5  107.48    8.78
   2  -3  -5  118.16    8.52
   2   3   5  121.17    9.49
  -2  -3   5  110.76    8.14
   2   3   5  108.44    8.08
  -2   3  -5  113.44    9.51
   2  -3  -5  101.58    8.73
   2   3   5  114.14    8.33
   2   3   6  779.84   30.57
   2   3   6  752.90   30.59
  -2   3  -6  822.57   33.95
  -2  -3   6  791.04   27.42
  -2   3  -6  750.78   28.97
  -2   3  -6  801.37   32.55
  -2  -3   6  768.24   32.25
   2  -3  -6  795.24   32.31
   2  -3  -6  757.40   33.38
   2   3   6  760.33   31.87
   2   3   6  775.90   33.47
  -2  -3   6  804.71   31.85
   2   3   6  767.24   31.74
  -2   3  -6  819.84   34.32
   2   3   6  803.31   32.75
   2  -3  -6  814.40   31.03
   2  -3  -6  766.34   30.26
   2   3   7 1202.99   45.92
  -2   3  -7 1212.15   44.36
  -2   3  -7 1282.30   48.34
  -2  -3   7 1191.61   41.88
  -2  -3   7 1253.94   42.28
   2   3   7 1240.56   47.46
  -2  -3   7 1230.28   47.93
   2  -3  -7 1178.98   47.67
   2   3   7 1263.41   48.28
   2  -3  -7 1286.49   46.38
   2  -3  -7 1293.06   49.54
   2   3   7 1197.52   48.75
  -2  -3   7 1224.51   47.30
   2   3   7 1240.87   46.10
   2   3   8 2383.67   85.87
   2  -3  -8 2468.83   83.79
   2   3   8 2414.88   83.92
  -2   3  -8 2432.77   82.05
  -2   3  -8 2478.75   86.49
  -2  -3   8 2408.91   78.92
   2   3   8 2389.26   85.24
  -2  -3   8 2318.10   85.73
   2  -3  -8 2380.79   86.07
  -2  -3   8 2453.91   85.39
   2  -3  -8 2354.01   87.15
   2   3   8 2426.45   87.10
   2   3   8 2255.56   77.88
   2   3   8 2342.60   83.70
   2  -3  -9  114.89    9.54
   2   3   9   94.70    9.99
   2   3   9  114.57    9.67
  -2   3  -9  100.29    8.26
  -2   3  -9  110.45   10.55
  -2  -3   9  117.10    6.69
   2   3   9  126.54   11.04
  -2  -3   9  106.51   10.39
   2  -3  -9  108.14   10.50
  -2  -3   9  104.78    9.73
   2  -3  -9  106.86   10.94
   2   3   9  112.65   10.99
   2   3   9  115.93    6.02
  -2  -3   9   99.45    8.45
   2   3   9   91.63    8.75
   2   3  10  407.79   23.99
   2   3  10  467.35   23.39
  -2   3 -10  456.63   25.02
  -2  -3  10  469.16   18.19
  -2  -3  10  464.05   24.54
  -2  -3  10  461.21   25.07
   2  -3 -10  480.97   25.54
  -2   3 -10  464.87   21.92
   2  -3 -10  445.72   25.62
   2   3  10  460.48   24.67
   2   3  10  414.65   24.87
   2   3  10  428.46   17.15
   2   3  10  440.58   24.36
   2   3  10  431.46   23.00
   2   3  11  535.23   20.32
   2   3  11  546.09   27.18
   2   3  11  579.12   29.46
  -2  -3  11  527.60   20.85
  -2  -3  11  541.26   29.16
   2  -3 -11  568.58   29.82
   2  -3 -11  525.60   29.79
   2   3  11  528.70   28.25
   2   3  11  518.18   29.33
  -2  -3  11  521.80   28.08
   2   3  11  491.68   26.67
  -2   3 -12  656.53   24.51
  -2   3 -12  674.03   25.33
   2   3  12  705.23   35.24
  -2   3 -12  711.77   25.54
   2   3  12  698.12   33.46
  -2  -3  12  664.39   25.56
   2  -3 -12  730.60   36.81
   2   3  12  715.32   35.01
  -2  -3  12  688.20   35.53
   2   3  12  696.59   25.38
  -2  -3  12  614.39   33.49
   2   3  12  696.99   33.14
   2   3  12  678.46   35.42
  -2  -3  12  633.89   25.10
  -2   3 -12  651.79   30.87
  -2   3 -12  712.11   25.75
   2  -3 -12  716.49   35.60
  -2   3 -13  135.75    7.82
   2   3  13  149.24   14.79
  -2   3 -13  154.00    8.21
   2   3  13  147.37   13.76
  -2  -3  13  148.48    8.17
   2  -3 -13  167.17   15.93
   2   3  13  147.69   13.96
  -2  -3  13  151.96   14.91
   2   3  13  151.85    8.15
  -2  -3  13  139.18   13.74
   2   3  13  126.60   12.50
   2   3  13  148.60   14.95
  -2  -3  13  129.82    7.66
  -2   3 -13  141.40    8.15
   2  -3 -13  154.53   14.98
  -2   3 -14  231.59   11.04
   2   3  14  254.79   19.93
  -2   3 -14  233.80   11.47
   2   3  14  237.00   18.41
   2   3  14  223.77   19.19
  -2  -3  14  267.21   11.78
  -2  -3  14  217.33   11.80
  -2  -3  14  251.52   20.15
   2  -3 -14  255.07   20.26
  -2   3 -14  240.11   11.69
   2  -3 -14  241.68   20.19
   2   3  14  230.69   18.82
   2   3  14  242.18   18.13
  -2  -3  14  195.99   17.66
  -2   3 -14  243.91   11.01
   2   3  14  251.99   11.66
  -2   3 -15  213.82   10.24
  -2   3 -15  231.48   11.15
   2   3  15  201.54   17.45
  -2  -3  15  220.51   10.72
  -2  -3  15  237.71   11.81
  -2  -3  15  182.28   18.84
   2   3  15  193.32   18.16
  -2  -3  15  252.94   20.61
  -2   3 -15  224.55   11.20
   2  -3 -15  224.95   19.12
   2   3  15  222.57   18.61
   2  -3 -15  189.34   18.34
  -2  -3  15  234.32   19.09
  -2   3 -15  210.03   10.00
   2   3  15  200.96   18.34
   2   3  15  213.13   19.10
   2   3  15  237.73   11.18
   2   3  16  943.91   46.91
  -2  -3  16  996.60   35.02
  -2  -3  16  875.97   44.77
   2   3  16  961.99   34.03
[truncated: 613,375 more chars]
