# Supplementary material for: Bifunctional Aziridines from Photochemically Generated FSO2NH2 for SuFEx Diversification of Alkenes
Source: Angew Chem Int Ed Engl. 2025 Nov 20;65(2):e21575. doi: 10.1002/anie.202521575 (PMC12790346; doi:10.1002/anie.202521575)
Supplement: Supplementary file 2 — Supporting Information [file ANIE-65-e21575-s001.zip › CCDC2491898.cif]

data_CCDC2491898
_audit_creation_date               2025-09-11
_audit_creation_method
;
Olex2 1.5
(compiled 2025.07.13 svn.rb7424aed for OlexSys, GUI svn.r7314)
;
_shelx_SHELXL_version_number       '2018/3'
_audit_contact_author_address      ?
_audit_contact_author_email        ?
_audit_contact_author_name         ''
_audit_contact_author_phone        ?
_publ_contact_author_id_orcid      ?
_publ_section_references
;
Dolomanov, O.V., Bourhis, L.J., Gildea, R.J, Howard, J.A.K. & Puschmann, H.
 (2009), J. Appl. Cryst. 42, 339-341.

Sheldrick, G.M. (2008). Acta Cryst. A64, 112-122.

Sheldrick, G.M. (2015). Acta Cryst. A71, 3-8.
;
_chemical_name_common              ?
_chemical_name_systematic          ?
_chemical_formula_moiety           'C13 H20 N2 O2 S'
_chemical_formula_sum              'C13 H20 N2 O2 S'
_chemical_formula_weight           268.37
_chemical_melting_point            ?
_chemical_oxdiff_formula           SCHNO
loop_
  _atom_type_symbol
  _atom_type_description
  _atom_type_scat_dispersion_real
  _atom_type_scat_dispersion_imag
  _atom_type_scat_source
 'C' 'C' 0.0181 0.0091 'International Tables Vol C Tables 4.2.6.8 and 6.1.1.4'
 'H' 'H' 0.0000 0.0000 'International Tables Vol C Tables 4.2.6.8 and 6.1.1.4'
 'N' 'N' 0.0311 0.0180 'International Tables Vol C Tables 4.2.6.8 and 6.1.1.4'
 'O' 'O' 0.0492 0.0322 'International Tables Vol C Tables 4.2.6.8 and 6.1.1.4'
 'S' 'S' 0.3331 0.5567 'International Tables Vol C Tables 4.2.6.8 and 6.1.1.4'

_shelx_space_group_comment
;
The symmetry employed for this shelxl refinement is uniquely defined
by the following loop, which should always be used as a source of
symmetry information in preference to the above space-group names.
They are only intended as comments.
;
_space_group_crystal_system        'monoclinic'
_space_group_IT_number             14
_space_group_name_H-M_alt          'P 1 21/c 1'
_space_group_name_Hall             '-P 2ybc'
loop_
  _space_group_symop_operation_xyz
 'x, y, z'
 '-x, y+1/2, -z+1/2'
 '-x, -y, -z'
 'x, -y-1/2, z-1/2'

_cell_length_a                     12.8757(2)
_cell_length_b                     8.27280(10)
_cell_length_c                     25.8394(2)
_cell_angle_alpha                  90
_cell_angle_beta                   96.6790(10)
_cell_angle_gamma                  90
_cell_volume                       2733.68(6)
_cell_formula_units_Z              8
_cell_measurement_reflns_used      22365
_cell_measurement_temperature      100.00(10)
_cell_measurement_theta_max        79.9730
_cell_measurement_theta_min        3.4200
_shelx_estimated_absorpt_T_max     0.819
_shelx_estimated_absorpt_T_min     0.819
_exptl_absorpt_coefficient_mu      2.079
_exptl_absorpt_correction_T_max    1.00000
_exptl_absorpt_correction_T_min    0.32725
_exptl_absorpt_correction_type     multi-scan
_exptl_absorpt_process_details
;
CrysAlisPro 1.171.43.142a (Rigaku Oxford Diffraction, 2024)
Empirical absorption correction using spherical harmonics,
implemented in SCALE3 ABSPACK scaling algorithm.
;
_exptl_absorpt_special_details     ?
_exptl_crystal_colour              colourless
_exptl_crystal_colour_primary      colourless
_exptl_crystal_density_diffrn      1.304
_exptl_crystal_density_meas        ?
_exptl_crystal_density_method      ?
_exptl_crystal_description         block
_exptl_crystal_F_000               1152
_exptl_crystal_size_max            0.1
_exptl_crystal_size_mid            0.1
_exptl_crystal_size_min            0.1
_exptl_transmission_factor_max     ?
_exptl_transmission_factor_min     ?
_diffrn_reflns_av_R_equivalents    0.0426
_diffrn_reflns_av_unetI/netI       0.0256
_diffrn_reflns_Laue_measured_fraction_full  0.999
_diffrn_reflns_Laue_measured_fraction_max  0.980
_diffrn_reflns_limit_h_max         16
_diffrn_reflns_limit_h_min         -15
_diffrn_reflns_limit_k_max         10
_diffrn_reflns_limit_k_min         -8
_diffrn_reflns_limit_l_max         29
_diffrn_reflns_limit_l_min         -33
_diffrn_reflns_number              29464
_diffrn_reflns_point_group_measured_fraction_full  0.999
_diffrn_reflns_point_group_measured_fraction_max  0.980
_diffrn_reflns_theta_full          67.684
_diffrn_reflns_theta_max           80.209
_diffrn_reflns_theta_min           3.444
_diffrn_ambient_environment        N~2~
_diffrn_ambient_temperature        100.00(10)
_diffrn_detector                   'Hybrid Pixel Array Detector'
_diffrn_detector_area_resol_mean   10.00
_diffrn_detector_type              HyPix
_diffrn_measured_fraction_theta_full  0.999
_diffrn_measured_fraction_theta_max  0.980
_diffrn_measurement_details
;
List of Runs (angles in degrees, time in seconds):

  # Type    Start    End  Width  t~exp~   \w     \q     \k     \f   Frames
--------------------------------------------------------------------------
  1  \w   -113.00 -19.00   0.50    0.10    --  -91.75  73.00-146.00  188
  2  \w    -68.00  25.00   0.50    0.05    --  -47.44  73.00-146.00  186
  3  \w    -12.00  24.00   0.50    0.05    --  -47.44  19.00   0.00   72
  4  \w    -48.00 -23.00   0.50    0.10    --  -91.75  45.00   0.00   50
  5  \w    -57.00 -16.00   0.50    0.05    --  -47.44 125.00 -30.00   82
  6  \w    -85.00 -58.00   0.50    0.05    --  -47.44 125.00 -30.00   54
  7  \w   -163.00 -71.00   0.50    0.10    --  -91.75 -73.00  83.00  184
  8  \w   -104.00 -26.00   0.50    0.05    --  -47.44 -73.00  83.00  156
  9  \w    100.00 139.00   0.50    0.10    --  113.25  15.00 150.00   78
 10  \w    108.00 177.00   0.50    0.10    --  113.25  61.00 -90.00  138
 11  \w     92.00 178.00   0.50    0.10    --  113.25  73.00-146.00  172
 12  \w    150.00 176.00   0.50    0.10    --  113.25  77.00-180.00   52
 13  \w    108.00 156.00   0.50    0.10    --  113.25  30.00-150.00   96
 14  \w    102.00 178.00   0.50    0.10    --  113.25  30.00-180.00  152
 15  \w     27.00 120.00   0.50    0.05    --   47.44  73.00-146.00  186
 16  \w    148.00 175.00   0.50    0.10    --  113.25  15.00 150.00   54
 17  \w     43.00  75.00   0.50    0.10    --  113.25 -61.00-120.00   64
 18  \w     44.00  70.00   0.50    0.10    --  113.25 -61.00 -60.00   52
 19  \w     46.00  72.00   0.50    0.10    --  113.25 -61.00   0.00   52
 20  \w     42.00 134.00   0.50    0.10    --  113.25 -73.00  83.00  184
 21  \w     42.00 134.00   0.50    0.10    --  113.25 -73.00  83.00  184
 22  \w     44.00  70.00   0.50    0.10    --  113.25 -61.00  90.00   52
 23  \w     42.00  67.00   0.50    0.10    --  113.25 -61.00 120.00   50
 24  \w    -24.00  68.00   0.50    0.05    --   47.44 -73.00  83.00  184
 25  \w     48.00  80.00   0.50    0.10    --  113.25-125.00  30.00   64
 26  \w     44.00  70.00   0.50    0.10    --  113.25-125.00 150.00   52
 27  \w     86.00 111.00   0.50    0.10    --  113.25-125.00 150.00   50
 28  \w     48.00 105.00   0.50    0.10    --  113.25-125.00  60.00  114
 29  \w     42.00  98.00   0.50    0.10    --  113.25 -95.00-150.00  112
;
_diffrn_measurement_device         'four-circle diffractometer'
_diffrn_measurement_device_type    'XtaLAB Synergy, Dualflex, HyPix'
_diffrn_measurement_method         '\w scans'
_diffrn_measurement_specimen_support  'Mitegen 50um'
_diffrn_orient_matrix_type        
 'CrysAlisPro convention (1999,Acta A55,543-557)'
_diffrn_orient_matrix_UB_11        0.0505424000
_diffrn_orient_matrix_UB_12        0.1287459000
_diffrn_orient_matrix_UB_13        0.0379774000
_diffrn_orient_matrix_UB_21        0.1079003000
_diffrn_orient_matrix_UB_22        -0.0784546000
_diffrn_orient_matrix_UB_23        -0.0022730000
_diffrn_orient_matrix_UB_31        0.0179029000
_diffrn_orient_matrix_UB_32        0.1091949000
_diffrn_orient_matrix_UB_33        -0.0464463000
_diffrn_oxdiff_digest_hkl
;
43c3f39d1c710d36a9892ee433622355b8a83a
;
_diffrn_radiation_collimation      0.12
_diffrn_radiation_monochromator    mirror
_diffrn_radiation_probe            x-ray
_diffrn_radiation_type             'Cu K\a'
_diffrn_radiation_wavelength       1.54184
_diffrn_source                     'micro-focus sealed X-ray tube'
_diffrn_source_current             1.0
_diffrn_source_power               0.05
_diffrn_source_type                'PhotonJet X-ray Source'
_diffrn_source_voltage             50.0
_reflns_Friedel_coverage           0.000
_reflns_Friedel_fraction_full      .
_reflns_Friedel_fraction_max       .
_reflns_number_gt                  5599
_reflns_number_total               5861
_reflns_special_details
;
 Reflections were merged by SHELXL according to the crystal
 class for the calculation of statistics and refinement.
 
 _reflns_Friedel_fraction is defined as the number of unique
 Friedel pairs measured divided by the number that would be
 possible theoretically, ignoring centric projections and
 systematic absences.
;
_reflns_threshold_expression       'I > 2\s(I)'
_computing_cell_refinement
;
'CrysAlisPro 1.171.43.92a (Rigaku OD, 2023)
;
_computing_data_collection
;
'CrysAlisPro system (CCD 43.92a 64-bit (release 05-10-2023))'
;
_computing_data_reduction
;
'CrysAlisPro 1.171.43.92a (Rigaku OD, 2023)
;
_computing_molecular_graphics      'Olex2 1.5 (Dolomanov et al., 2009)'
_computing_publication_material    'Olex2 1.5 (Dolomanov et al., 2009)'
_computing_structure_refinement    'XL  (Sheldrick, 2008)'
_computing_structure_solution      'SHELXT 2018/2 (Sheldrick, 2018)'
_refine_diff_density_max           0.839
_refine_diff_density_min           -0.780
_refine_diff_density_rms           0.065
_refine_ls_extinction_coef         0.00158(18)
_refine_ls_extinction_expression  
 'Fc^*^=kFc[1+0.001xFc^2^\l^3^/sin(2\q)]^-1/4^'
_refine_ls_extinction_method       'SHELXL-2018/3 (Sheldrick 2018)'
_refine_ls_goodness_of_fit_ref     1.063
_refine_ls_hydrogen_treatment      constr
_refine_ls_matrix_type             full
_refine_ls_number_parameters       334
_refine_ls_number_reflns           5861
_refine_ls_number_restraints       0
_refine_ls_R_factor_all            0.0445
_refine_ls_R_factor_gt             0.0433
_refine_ls_restrained_S_all        1.063
_refine_ls_shift/su_max            0.001
_refine_ls_shift/su_mean           0.000
_refine_ls_structure_factor_coef   Fsqd
_refine_ls_weighting_details      
 'w=1/[\s^2^(Fo^2^)+(0.0658P)^2^+2.1851P] where P=(Fo^2^+2Fc^2^)/3'
_refine_ls_weighting_scheme        calc
_refine_ls_wR_factor_gt            0.1190
_refine_ls_wR_factor_ref           0.1201
_refine_special_details            ?
_olex2_refinement_description
;
1. Fixed Uiso
 At 1.2 times of:
  All C(H) groups, All C(H,H) groups, All N(H) groups
 At 1.5 times of:
  All C(H,H,H) groups
2.a Secondary CH2 refined with riding coordinates:
 C7A(H7AA,H7AB), C7B(H7BA,H7BB)
2.b Aromatic/amide H refined with riding coordinates:
 N2B(H2B), N2A(H2A), C9A(H9A), C13A(H13A), C10A(H10A), C10B(H10B), C12B(H12B),
 C11B(H11B), C13B(H13B), C12A(H12A), C9B(H9B), C11A(H11A)
2.c Idealised Me refined as rotating group:
 C3A(H3AA,H3AB,H3AC), C6A(H6AA,H6AB,H6AC), C4B(H4BA,H4BB,H4BC), C4A(H4AA,H4AB,
 H4AC), C5A(H5AA,H5AB,H5AC), C3B(H3BA,H3BB,H3BC), C5B(H5BA,H5BB,H5BC), C6B(H6BA,
 H6BB,H6BC)
;
_atom_sites_solution_hydrogens     geom
_atom_sites_solution_primary       dual
_atom_sites_solution_secondary     ?
loop_
  _atom_site_label
  _atom_site_type_symbol
  _atom_site_fract_x
  _atom_site_fract_y
  _atom_site_fract_z
  _atom_site_U_iso_or_equiv
  _atom_site_adp_type
  _atom_site_occupancy
  _atom_site_site_symmetry_order
  _atom_site_calc_flag
  _atom_site_refinement_flags_posn
  _atom_site_refinement_flags_adp
  _atom_site_refinement_flags_occupancy
  _atom_site_disorder_assembly
  _atom_site_disorder_group
 S1A S 0.40704(3) 0.89856(5) 0.27711(2) 0.01577(12) Uani 1 1 d . . . . .
 S1B S 0.65645(3) 0.36124(5) 0.49368(2) 0.01672(12) Uani 1 1 d . . . . .
 O2A O 0.49859(10) 0.79912(15) 0.29106(4) 0.0218(3) Uani 1 1 d . . . . .
 O2B O 0.54652(10) 0.32027(15) 0.48788(5) 0.0242(3) Uani 1 1 d . . . . .
 O1A O 0.35480(10) 0.86378(16) 0.22609(4) 0.0244(3) Uani 1 1 d . . . . .
 O1B O 0.72137(10) 0.25459(15) 0.52726(5) 0.0242(3) Uani 1 1 d . . . . .
 N1A N 0.32489(11) 0.89125(16) 0.32069(5) 0.0151(3) Uani 1 1 d . . . . .
 N1B N 0.70699(11) 0.37975(16) 0.43913(5) 0.0159(3) Uani 1 1 d . . . . .
 N2B N 0.66995(11) 0.55128(17) 0.51111(5) 0.0184(3) Uani 1 1 d . . . . .
 H2B H 0.642806 0.595519 0.537444 0.022 Uiso 1 1 calc R U . . .
 N2A N 0.43590(11) 1.08694(17) 0.28682(5) 0.0178(3) Uani 1 1 d . . . . .
 H2A H 0.491856 1.133997 0.277180 0.021 Uiso 1 1 calc R U . . .
 C1A C 0.33130(12) 1.03910(19) 0.35400(6) 0.0155(3) Uani 1 1 d . . . . .
 C3A C 0.22686(13) 1.0654(2) 0.37479(7) 0.0211(3) Uani 1 1 d . . . . .
 H3AA H 0.170370 1.059926 0.345953 0.032 Uiso 1 1 calc R U . . .
 H3AB H 0.226457 1.171774 0.391428 0.032 Uiso 1 1 calc R U . . .
 H3AC H 0.216451 0.981273 0.400407 0.032 Uiso 1 1 calc R U . . .
 C8A C 0.19671(13) 0.66811(19) 0.32970(6) 0.0165(3) Uani 1 1 d . . . . .
 C8B C 0.79329(13) 0.1544(2) 0.39453(6) 0.0178(3) Uani 1 1 d . . . . .
 C7A C 0.30669(13) 0.7322(2) 0.34304(6) 0.0188(3) Uani 1 1 d . . . . .
 H7AA H 0.321961 0.739189 0.381418 0.023 Uiso 1 1 calc R U . . .
 H7AB H 0.356416 0.653963 0.330611 0.023 Uiso 1 1 calc R U . . .
 C9A C 0.15700(13) 0.5609(2) 0.36401(7) 0.0200(3) Uani 1 1 d . . . . .
 H9A H 0.197410 0.534242 0.395994 0.024 Uiso 1 1 calc R U . . .
 C2B C 0.73534(13) 0.6390(2) 0.47563(6) 0.0178(3) Uani 1 1 d . . . . .
 C2A C 0.35580(12) 1.17069(19) 0.31414(6) 0.0168(3) Uani 1 1 d . . . . .
 C7B C 0.69380(13) 0.2448(2) 0.40215(6) 0.0182(3) Uani 1 1 d . . . . .
 H7BA H 0.662809 0.287021 0.367951 0.022 Uiso 1 1 calc R U . . .
 H7BB H 0.643333 0.167235 0.414311 0.022 Uiso 1 1 calc R U . . .
 C13A C 0.13608(14) 0.7077(2) 0.28326(6) 0.0219(3) Uani 1 1 d . . . . .
 H13A H 0.162507 0.780407 0.259520 0.026 Uiso 1 1 calc R U . . .
 C10A C 0.05846(14) 0.4925(2) 0.35170(7) 0.0241(4) Uani 1 1 d . . . . .
 H10A H 0.032409 0.417849 0.374968 0.029 Uiso 1 1 calc R U . . .
 C6A C 0.40539(14) 1.3223(2) 0.33963(7) 0.0224(3) Uani 1 1 d . . . . .
 H6AA H 0.472324 1.294436 0.359678 0.034 Uiso 1 1 calc R U . . .
 H6AB H 0.358575 1.368916 0.362983 0.034 Uiso 1 1 calc R U . . .
 H6AC H 0.417197 1.401286 0.312653 0.034 Uiso 1 1 calc R U . . .
 C1B C 0.70941(13) 0.5514(2) 0.42185(6) 0.0176(3) Uani 1 1 d . . . . .
 C4B C 0.60436(14) 0.6039(2) 0.39315(7) 0.0225(4) Uani 1 1 d . . . . .
 H4BA H 0.586508 0.534198 0.362758 0.034 Uiso 1 1 calc R U . . .
 H4BB H 0.609147 0.716331 0.381675 0.034 Uiso 1 1 calc R U . . .
 H4BC H 0.550049 0.594985 0.416604 0.034 Uiso 1 1 calc R U . . .
 C10B C 0.88119(15) -0.0290(2) 0.34134(7) 0.0261(4) Uani 1 1 d . . . . .
 H10B H 0.882196 -0.087365 0.309731 0.031 Uiso 1 1 calc R U . . .
 C12B C 0.96308(14) 0.0459(2) 0.42600(8) 0.0266(4) Uani 1 1 d . . . . .
 H12B H 1.020739 0.039496 0.452437 0.032 Uiso 1 1 calc R U . . .
 C4A C 0.41899(13) 1.0227(2) 0.39934(6) 0.0196(3) Uani 1 1 d . . . . .
 H4AA H 0.404369 0.930232 0.421087 0.029 Uiso 1 1 calc R U . . .
 H4AB H 0.422685 1.121514 0.420380 0.029 Uiso 1 1 calc R U . . .
 H4AC H 0.485857 1.005767 0.385505 0.029 Uiso 1 1 calc R U . . .
 C11B C 0.96424(14) -0.0423(2) 0.38033(8) 0.0264(4) Uani 1 1 d . . . . .
 H11B H 1.021553 -0.111126 0.375857 0.032 Uiso 1 1 calc R U . . .
 C13B C 0.87763(14) 0.1440(2) 0.43332(7) 0.0217(3) Uani 1 1 d . . . . .
 H13B H 0.877097 0.203476 0.464730 0.026 Uiso 1 1 calc R U . . .
 C12A C 0.03700(14) 0.6411(2) 0.27151(7) 0.0262(4) Uani 1 1 d . . . . .
 H12A H -0.004373 0.669762 0.239981 0.031 Uiso 1 1 calc R U . . .
 C5A C 0.26120(14) 1.2177(2) 0.27559(7) 0.0223(3) Uani 1 1 d . . . . .
 H5AA H 0.284783 1.279591 0.246798 0.033 Uiso 1 1 calc R U . . .
 H5AB H 0.213194 1.283850 0.293429 0.033 Uiso 1 1 calc R U . . .
 H5AC H 0.225094 1.119725 0.261870 0.033 Uiso 1 1 calc R U . . .
 C3B C 0.79431(15) 0.5692(2) 0.38595(7) 0.0248(4) Uani 1 1 d . . . . .
 H3BA H 0.859599 0.522105 0.402652 0.037 Uiso 1 1 calc R U . . .
 H3BB H 0.805133 0.684058 0.378987 0.037 Uiso 1 1 calc R U . . .
 H3BC H 0.772907 0.512907 0.353060 0.037 Uiso 1 1 calc R U . . .
 C9B C 0.79638(14) 0.0694(2) 0.34832(7) 0.0226(4) Uani 1 1 d . . . . .
 H9B H 0.740050 0.078615 0.321268 0.027 Uiso 1 1 calc R U . . .
 C11A C -0.00175(14) 0.5333(2) 0.30553(7) 0.0257(4) Uani 1 1 d . . . . .
 H11A H -0.069286 0.487440 0.297262 0.031 Uiso 1 1 calc R U . . .
 C5B C 0.85005(14) 0.6227(2) 0.49770(7) 0.0241(4) Uani 1 1 d . . . . .
 H5BA H 0.859690 0.663704 0.533526 0.036 Uiso 1 1 calc R U . . .
 H5BB H 0.893494 0.685338 0.476257 0.036 Uiso 1 1 calc R U . . .
 H5BC H 0.870630 0.508699 0.497504 0.036 Uiso 1 1 calc R U . . .
 C6B C 0.70379(15) 0.8166(2) 0.47400(7) 0.0238(4) Uani 1 1 d . . . . .
 H6BA H 0.627670 0.825232 0.466184 0.036 Uiso 1 1 calc R U . . .
 H6BB H 0.737461 0.872130 0.446899 0.036 Uiso 1 1 calc R U . . .
 H6BC H 0.725933 0.866548 0.507875 0.036 Uiso 1 1 calc R U . . .

loop_
  _atom_site_aniso_label
  _atom_site_aniso_U_11
  _atom_site_aniso_U_22
  _atom_site_aniso_U_33
  _atom_site_aniso_U_23
  _atom_site_aniso_U_13
  _atom_site_aniso_U_12
 S1A 0.0224(2) 0.0131(2) 0.01232(19) 0.00008(13) 0.00416(14) 0.00204(14)
 S1B 0.0215(2) 0.0152(2) 0.01434(19) 0.00077(13) 0.00552(14) -0.00213(14)
 O2A 0.0280(6) 0.0190(6) 0.0191(6) 0.0001(5) 0.0054(5) 0.0083(5)
 O2B 0.0241(6) 0.0199(6) 0.0305(7) -0.0040(5) 0.0113(5) -0.0060(5)
 O1A 0.0343(7) 0.0261(6) 0.0124(5) -0.0010(5) 0.0013(5) 0.0009(5)
 O1B 0.0345(7) 0.0212(6) 0.0169(5) 0.0059(5) 0.0034(5) 0.0022(5)
 N1A 0.0207(7) 0.0107(6) 0.0143(6) -0.0005(5) 0.0039(5) -0.0015(5)
 N1B 0.0207(6) 0.0140(6) 0.0135(6) 0.0003(5) 0.0045(5) -0.0012(5)
 N2B 0.0238(7) 0.0174(7) 0.0150(6) -0.0015(5) 0.0065(5) -0.0035(5)
 N2A 0.0198(7) 0.0146(6) 0.0205(7) 0.0020(5) 0.0089(5) -0.0004(5)
 C1A 0.0179(7) 0.0130(7) 0.0161(7) -0.0023(6) 0.0037(6) -0.0013(6)
 C3A 0.0216(8) 0.0226(8) 0.0205(8) -0.0017(7) 0.0079(6) 0.0005(6)
 C8A 0.0198(8) 0.0126(7) 0.0173(7) -0.0030(6) 0.0032(6) -0.0003(6)
 C8B 0.0214(8) 0.0143(7) 0.0185(7) 0.0020(6) 0.0053(6) -0.0019(6)
 C7A 0.0221(8) 0.0136(7) 0.0201(7) 0.0031(6) 0.0000(6) -0.0026(6)
 C9A 0.0229(8) 0.0171(8) 0.0202(8) 0.0014(6) 0.0041(6) -0.0003(6)
 C2B 0.0215(8) 0.0166(8) 0.0156(7) 0.0001(6) 0.0039(6) -0.0046(6)
 C2A 0.0186(7) 0.0122(7) 0.0203(7) -0.0011(6) 0.0057(6) 0.0002(6)
 C7B 0.0199(8) 0.0185(8) 0.0160(7) -0.0025(6) 0.0015(6) -0.0007(6)
 C13A 0.0244(8) 0.0230(8) 0.0182(8) 0.0006(6) 0.0019(6) -0.0021(7)
 C10A 0.0219(8) 0.0226(8) 0.0287(9) 0.0006(7) 0.0078(7) -0.0036(7)
 C6A 0.0246(8) 0.0122(7) 0.0310(9) -0.0021(7) 0.0056(7) -0.0016(6)
 C1B 0.0225(8) 0.0154(7) 0.0151(7) 0.0014(6) 0.0033(6) -0.0033(6)
 C4B 0.0292(9) 0.0180(8) 0.0190(8) 0.0010(6) -0.0027(7) 0.0001(7)
 C10B 0.0325(9) 0.0201(8) 0.0277(9) -0.0035(7) 0.0112(7) -0.0007(7)
 C12B 0.0198(8) 0.0248(9) 0.0349(10) -0.0002(8) 0.0020(7) -0.0013(7)
 C4A 0.0226(8) 0.0191(8) 0.0167(7) -0.0014(6) 0.0004(6) -0.0034(6)
 C11B 0.0223(8) 0.0187(8) 0.0402(10) -0.0008(8) 0.0124(7) -0.0008(7)
 C13B 0.0221(8) 0.0216(8) 0.0216(8) -0.0023(7) 0.0028(6) -0.0012(6)
 C12A 0.0243(9) 0.0322(10) 0.0209(8) -0.0025(7) -0.0021(7) -0.0015(7)
 C5A 0.0245(8) 0.0178(8) 0.0244(8) 0.0043(7) 0.0023(7) 0.0035(6)
 C3B 0.0322(9) 0.0253(9) 0.0188(8) 0.0014(7) 0.0107(7) -0.0073(7)
 C9B 0.0286(9) 0.0199(8) 0.0197(8) -0.0005(7) 0.0040(7) -0.0004(7)
 C11A 0.0202(8) 0.0275(9) 0.0297(9) -0.0070(8) 0.0041(7) -0.0050(7)
 C5B 0.0236(9) 0.0270(9) 0.0211(8) -0.0015(7) 0.0002(6) -0.0067(7)
 C6B 0.0332(9) 0.0166(8) 0.0218(8) -0.0014(7) 0.0038(7) -0.0047(7)

_geom_special_details
;
 All esds (except the esd in the dihedral angle between two l.s. planes)
 are estimated using the full covariance matrix.  The cell esds are taken
 into account individually in the estimation of esds in distances, angles
 and torsion angles; correlations between esds in cell parameters are only
 used when they are defined by crystal symmetry.  An approximate (isotropic)
 treatment of cell esds is used for estimating esds involving l.s. planes.
;
loop_
  _geom_bond_atom_site_label_1
  _geom_bond_atom_site_label_2
  _geom_bond_distance
  _geom_bond_site_symmetry_2
  _geom_bond_publ_flag
 S1A O2A 1.4482(12) . ?
 S1A O1A 1.4375(12) . ?
 S1A N1A 1.6334(14) . ?
 S1A N2A 1.6150(14) . ?
 S1B O2B 1.4463(13) . ?
 S1B O1B 1.4357(13) . ?
 S1B N1B 1.6268(13) . ?
 S1B N2B 1.6391(15) . ?
 N1A C1A 1.4922(19) . ?
 N1A C7A 1.466(2) . ?
 N1B C7B 1.467(2) . ?
 N1B C1B 1.490(2) . ?
 N2B H2B 0.8800 . ?
 N2B C2B 1.502(2) . ?
 N2A H2A 0.8800 . ?
 N2A C2A 1.487(2) . ?
 C1A C3A 1.521(2) . ?
 C1A C2A 1.556(2) . ?
 C1A C4A 1.536(2) . ?
 C3A H3AA 0.9800 . ?
 C3A H3AB 0.9800 . ?
 C3A H3AC 0.9800 . ?
 C8A C7A 1.514(2) . ?
 C8A C9A 1.393(2) . ?
 C8A C13A 1.392(2) . ?
 C8B C7B 1.516(2) . ?
 C8B C13B 1.392(2) . ?
 C8B C9B 1.390(2) . ?
 C7A H7AA 0.9900 . ?
 C7A H7AB 0.9900 . ?
 C9A H9A 0.9500 . ?
 C9A C10A 1.392(2) . ?
 C2B C1B 1.568(2) . ?
 C2B C5B 1.526(2) . ?
 C2B C6B 1.524(2) . ?
 C2A C6A 1.522(2) . ?
 C2A C5A 1.531(2) . ?
 C7B H7BA 0.9900 . ?
 C7B H7BB 0.9900 . ?
 C13A H13A 0.9500 . ?
 C13A C12A 1.390(2) . ?
 C10A H10A 0.9500 . ?
 C10A C11A 1.387(3) . ?
 C6A H6AA 0.9800 . ?
 C6A H6AB 0.9800 . ?
 C6A H6AC 0.9800 . ?
 C1B C4B 1.528(2) . ?
 C1B C3B 1.521(2) . ?
 C4B H4BA 0.9800 . ?
 C4B H4BB 0.9800 . ?
 C4B H4BC 0.9800 . ?
 C10B H10B 0.9500 . ?
 C10B C11B 1.386(3) . ?
 C10B C9B 1.390(3) . ?
 C12B H12B 0.9500 . ?
 C12B C11B 1.389(3) . ?
 C12B C13B 1.397(3) . ?
 C4A H4AA 0.9800 . ?
 C4A H4AB 0.9800 . ?
 C4A H4AC 0.9800 . ?
 C11B H11B 0.9500 . ?
 C13B H13B 0.9500 . ?
 C12A H12A 0.9500 . ?
 C12A C11A 1.386(3) . ?
 C5A H5AA 0.9800 . ?
 C5A H5AB 0.9800 . ?
 C5A H5AC 0.9800 . ?
 C3B H3BA 0.9800 . ?
 C3B H3BB 0.9800 . ?
 C3B H3BC 0.9800 . ?
 C9B H9B 0.9500 . ?
 C11A H11A 0.9500 . ?
 C5B H5BA 0.9800 . ?
 C5B H5BB 0.9800 . ?
 C5B H5BC 0.9800 . ?
 C6B H6BA 0.9800 . ?
 C6B H6BB 0.9800 . ?
 C6B H6BC 0.9800 . ?

loop_
  _geom_angle_atom_site_label_1
  _geom_angle_atom_site_label_2
  _geom_angle_atom_site_label_3
  _geom_angle
  _geom_angle_site_symmetry_1
  _geom_angle_site_symmetry_3
  _geom_angle_publ_flag
 O2A S1A N1A 112.40(7) . . ?
 O2A S1A N2A 110.09(8) . . ?
 O1A S1A O2A 113.27(7) . . ?
 O1A S1A N1A 110.70(8) . . ?
 O1A S1A N2A 114.22(8) . . ?
 N2A S1A N1A 94.84(7) . . ?
 O2B S1B N1B 114.68(7) . . ?
 O2B S1B N2B 108.93(7) . . ?
 O1B S1B O2B 114.37(8) . . ?
 O1B S1B N1B 108.54(7) . . ?
 O1B S1B N2B 112.81(8) . . ?
 N1B S1B N2B 96.17(7) . . ?
 C1A N1A S1A 111.74(10) . . ?
 C7A N1A S1A 116.78(11) . . ?
 C7A N1A C1A 120.59(13) . . ?
 C7B N1B S1B 117.72(11) . . ?
 C7B N1B C1B 122.35(13) . . ?
 C1B N1B S1B 111.95(10) . . ?
 S1B N2B H2B 124.9 . . ?
 C2B N2B S1B 110.16(10) . . ?
 C2B N2B H2B 124.9 . . ?
 S1A N2A H2A 124.3 . . ?
 C2A N2A S1A 111.32(10) . . ?
 C2A N2A H2A 124.3 . . ?
 N1A C1A C3A 109.21(13) . . ?
 N1A C1A C2A 101.17(12) . . ?
 N1A C1A C4A 110.73(13) . . ?
 C3A C1A C2A 112.94(13) . . ?
 C3A C1A C4A 110.17(13) . . ?
 C4A C1A C2A 112.29(13) . . ?
 C1A C3A H3AA 109.5 . . ?
 C1A C3A H3AB 109.5 . . ?
 C1A C3A H3AC 109.5 . . ?
 H3AA C3A H3AB 109.5 . . ?
 H3AA C3A H3AC 109.5 . . ?
 H3AB C3A H3AC 109.5 . . ?
 C9A C8A C7A 118.76(14) . . ?
 C13A C8A C7A 121.99(15) . . ?
 C13A C8A C9A 119.19(15) . . ?
 C13B C8B C7B 122.49(15) . . ?
 C9B C8B C7B 118.05(15) . . ?
 C9B C8B C13B 119.29(16) . . ?
 N1A C7A C8A 114.38(13) . . ?
 N1A C7A H7AA 108.7 . . ?
 N1A C7A H7AB 108.7 . . ?
 C8A C7A H7AA 108.7 . . ?
 C8A C7A H7AB 108.7 . . ?
 H7AA C7A H7AB 107.6 . . ?
 C8A C9A H9A 119.8 . . ?
 C10A C9A C8A 120.39(16) . . ?
 C10A C9A H9A 119.8 . . ?
 N2B C2B C1B 103.96(12) . . ?
 N2B C2B C5B 108.43(13) . . ?
 N2B C2B C6B 108.42(13) . . ?
 C5B C2B C1B 112.80(14) . . ?
 C6B C2B C1B 113.10(14) . . ?
 C6B C2B C5B 109.79(14) . . ?
 N2A C2A C1A 101.15(12) . . ?
 N2A C2A C6A 108.07(13) . . ?
 N2A C2A C5A 110.64(13) . . ?
 C6A C2A C1A 113.41(13) . . ?
 C6A C2A C5A 109.51(14) . . ?
 C5A C2A C1A 113.64(13) . . ?
 N1B C7B C8B 115.14(13) . . ?
 N1B C7B H7BA 108.5 . . ?
 N1B C7B H7BB 108.5 . . ?
 C8B C7B H7BA 108.5 . . ?
 C8B C7B H7BB 108.5 . . ?
 H7BA C7B H7BB 107.5 . . ?
 C8A C13A H13A 119.9 . . ?
 C12A C13A C8A 120.23(16) . . ?
 C12A C13A H13A 119.9 . . ?
 C9A C10A H10A 120.0 . . ?
 C11A C10A C9A 120.09(16) . . ?
 C11A C10A H10A 120.0 . . ?
 C2A C6A H6AA 109.5 . . ?
 C2A C6A H6AB 109.5 . . ?
 C2A C6A H6AC 109.5 . . ?
 H6AA C6A H6AB 109.5 . . ?
 H6AA C6A H6AC 109.5 . . ?
 H6AB C6A H6AC 109.5 . . ?
 N1B C1B C2B 100.63(12) . . ?
 N1B C1B C4B 111.61(13) . . ?
 N1B C1B C3B 108.46(14) . . ?
 C4B C1B C2B 112.57(14) . . ?
 C3B C1B C2B 113.69(14) . . ?
 C3B C1B C4B 109.56(14) . . ?
 C1B C4B H4BA 109.5 . . ?
 C1B C4B H4BB 109.5 . . ?
 C1B C4B H4BC 109.5 . . ?
 H4BA C4B H4BB 109.5 . . ?
 H4BA C4B H4BC 109.5 . . ?
 H4BB C4B H4BC 109.5 . . ?
 C11B C10B H10B 119.9 . . ?
 C11B C10B C9B 120.21(17) . . ?
 C9B C10B H10B 119.9 . . ?
 C11B C12B H12B 119.8 . . ?
 C11B C12B C13B 120.41(17) . . ?
 C13B C12B H12B 119.8 . . ?
 C1A C4A H4AA 109.5 . . ?
 C1A C4A H4AB 109.5 . . ?
 C1A C4A H4AC 109.5 . . ?
 H4AA C4A H4AB 109.5 . . ?
 H4AA C4A H4AC 109.5 . . ?
 H4AB C4A H4AC 109.5 . . ?
 C10B C11B C12B 119.53(17) . . ?
 C10B C11B H11B 120.2 . . ?
 C12B C11B H11B 120.2 . . ?
 C8B C13B C12B 119.93(16) . . ?
 C8B C13B H13B 120.0 . . ?
 C12B C13B H13B 120.0 . . ?
 C13A C12A H12A 119.8 . . ?
 C11A C12A C13A 120.36(17) . . ?
 C11A C12A H12A 119.8 . . ?
 C2A C5A H5AA 109.5 . . ?
 C2A C5A H5AB 109.5 . . ?
 C2A C5A H5AC 109.5 . . ?
 H5AA C5A H5AB 109.5 . . ?
 H5AA C5A H5AC 109.5 . . ?
 H5AB C5A H5AC 109.5 . . ?
 C1B C3B H3BA 109.5 . . ?
 C1B C3B H3BB 109.5 . . ?
 C1B C3B H3BC 109.5 . . ?
 H3BA C3B H3BB 109.5 . . ?
 H3BA C3B H3BC 109.5 . . ?
 H3BB C3B H3BC 109.5 . . ?
 C8B C9B C10B 120.59(17) . . ?
 C8B C9B H9B 119.7 . . ?
 C10B C9B H9B 119.7 . . ?
 C10A C11A H11A 120.1 . . ?
 C12A C11A C10A 119.73(16) . . ?
 C12A C11A H11A 120.1 . . ?
 C2B C5B H5BA 109.5 . . ?
 C2B C5B H5BB 109.5 . . ?
 C2B C5B H5BC 109.5 . . ?
 H5BA C5B H5BB 109.5 . . ?
 H5BA C5B H5BC 109.5 . . ?
 H5BB C5B H5BC 109.5 . . ?
 C2B C6B H6BA 109.5 . . ?
 C2B C6B H6BB 109.5 . . ?
 C2B C6B H6BC 109.5 . . ?
 H6BA C6B H6BB 109.5 . . ?
 H6BA C6B H6BC 109.5 . . ?
 H6BB C6B H6BC 109.5 . . ?

loop_
  _geom_torsion_atom_site_label_1
  _geom_torsion_atom_site_label_2
  _geom_torsion_atom_site_label_3
  _geom_torsion_atom_site_label_4
  _geom_torsion
  _geom_torsion_site_symmetry_1
  _geom_torsion_site_symmetry_2
  _geom_torsion_site_symmetry_3
  _geom_torsion_site_symmetry_4
  _geom_torsion_publ_flag
 S1A N1A C1A C3A 153.75(11) . . . . ?
 S1A N1A C1A C2A 34.45(14) . . . . ?
 S1A N1A C1A C4A -84.77(14) . . . . ?
 S1A N1A C7A C8A -114.21(14) . . . . ?
 S1A N2A C2A C1A 39.68(14) . . . . ?
 S1A N2A C2A C6A 159.04(11) . . . . ?
 S1A N2A C2A C5A -81.06(14) . . . . ?
 S1B N1B C7B C8B -111.80(14) . . . . ?
 S1B N1B C1B C2B 37.03(14) . . . . ?
 S1B N1B C1B C4B -82.60(14) . . . . ?
 S1B N1B C1B C3B 156.61(11) . . . . ?
 S1B N2B C2B C1B 31.77(15) . . . . ?
 S1B N2B C2B C5B -88.48(14) . . . . ?
 S1B N2B C2B C6B 152.37(12) . . . . ?
 O2A S1A N1A C1A 102.92(11) . . . . ?
 O2A S1A N1A C7A -41.67(14) . . . . ?
 O2A S1A N2A C2A -134.29(11) . . . . ?
 O2B S1B N1B C7B -53.54(14) . . . . ?
 O2B S1B N1B C1B 96.17(12) . . . . ?
 O2B S1B N2B C2B -128.24(11) . . . . ?
 O1A S1A N1A C1A -129.31(11) . . . . ?
 O1A S1A N1A C7A 86.09(13) . . . . ?
 O1A S1A N2A C2A 96.97(12) . . . . ?
 O1B S1B N1B C7B 75.73(13) . . . . ?
 O1B S1B N1B C1B -134.55(11) . . . . ?
 O1B S1B N2B C2B 103.63(12) . . . . ?
 N1A S1A N2A C2A -18.31(12) . . . . ?
 N1A C1A C2A N2A -43.50(14) . . . . ?
 N1A C1A C2A C6A -158.96(13) . . . . ?
 N1A C1A C2A C5A 75.09(16) . . . . ?
 N1B S1B N2B C2B -9.48(12) . . . . ?
 N2B S1B N1B C7B -167.68(12) . . . . ?
 N2B S1B N1B C1B -17.96(12) . . . . ?
 N2B C2B C1B N1B -40.93(15) . . . . ?
 N2B C2B C1B C4B 78.00(16) . . . . ?
 N2B C2B C1B C3B -156.67(14) . . . . ?
 N2A S1A N1A C1A -11.14(12) . . . . ?
 N2A S1A N1A C7A -155.74(12) . . . . ?
 C1A N1A C7A C8A 104.48(16) . . . . ?
 C3A C1A C2A N2A -160.09(13) . . . . ?
 C3A C1A C2A C6A 84.44(17) . . . . ?
 C3A C1A C2A C5A -41.50(18) . . . . ?
 C8A C9A C10A C11A -1.2(3) . . . . ?
 C8A C13A C12A C11A -0.9(3) . . . . ?
 C7A N1A C1A C3A -63.17(18) . . . . ?
 C7A N1A C1A C2A 177.52(13) . . . . ?
 C7A N1A C1A C4A 58.31(18) . . . . ?
 C7A C8A C9A C10A -176.46(15) . . . . ?
 C7A C8A C13A C12A 177.41(16) . . . . ?
 C9A C8A C7A N1A -152.89(15) . . . . ?
 C9A C8A C13A C12A 0.2(3) . . . . ?
 C9A C10A C11A C12A 0.6(3) . . . . ?
 C7B N1B C1B C2B -174.87(13) . . . . ?
 C7B N1B C1B C4B 65.50(19) . . . . ?
 C7B N1B C1B C3B -55.29(19) . . . . ?
 C7B C8B C13B C12B 173.69(16) . . . . ?
 C7B C8B C9B C10B -173.41(16) . . . . ?
 C13A C8A C7A N1A 29.9(2) . . . . ?
 C13A C8A C9A C10A 0.8(3) . . . . ?
 C13A C12A C11A C10A 0.5(3) . . . . ?
 C1B N1B C7B C8B 101.82(17) . . . . ?
 C4A C1A C2A N2A 74.59(15) . . . . ?
 C4A C1A C2A C6A -40.88(18) . . . . ?
 C4A C1A C2A C5A -166.82(13) . . . . ?
 C11B C10B C9B C8B -0.6(3) . . . . ?
 C11B C12B C13B C8B -0.4(3) . . . . ?
 C13B C8B C7B N1B 28.4(2) . . . . ?
 C13B C8B C9B C10B 2.0(3) . . . . ?
 C13B C12B C11B C10B 1.7(3) . . . . ?
 C9B C8B C7B N1B -156.41(15) . . . . ?
 C9B C8B C13B C12B -1.5(3) . . . . ?
 C9B C10B C11B C12B -1.3(3) . . . . ?
 C5B C2B C1B N1B 76.32(16) . . . . ?
 C5B C2B C1B C4B -164.75(14) . . . . ?
 C5B C2B C1B C3B -39.41(19) . . . . ?
 C6B C2B C1B N1B -158.32(13) . . . . ?
 C6B C2B C1B C4B -39.39(19) . . . . ?
 C6B C2B C1B C3B 85.95(18) . . . . ?

_shelx_res_file
;
TITL qm_2025_9_11_auto_a.res in P2(1)/c
    qm_2025_9_11.res
    created by SHELXL-2018/3 at 09:11:29 on 11-Sep-2025
REM Old TITL QM_2025_9_11_auto in P2(1)/c
REM SHELXT solution in P2(1)/c: R1 0.099, Rweak 0.069, Alpha 0.031
REM <I/s> 1.099 for 410 systematic absences, Orientation as input
REM Formula found by SHELXT: C26 N2A O1B S1B
CELL 1.54184 12.8757 8.2728 25.8394 90 96.679 90
ZERR 8 0.0002 0.0001 0.0002 0 0.001 0
LATT 1
SYMM -X,0.5+Y,0.5-Z
SFAC C H N O S
UNIT 104 160 16 16 8

L.S. 44
PLAN  5
SIZE 0.1 0.1 0.1
TEMP -173
CONF
BOND
fmap 2
MORE -1
BOND $H
ACTA
OMIT -15 2 4
REM <olex2.extras>
REM <HklSrc "%.\\QM_2025_9_11.hkl">
REM </olex2.extras>

WGHT    0.065800    2.185100
EXTI    0.001577
FVAR       0.45376
S1A   5    0.407040    0.898556    0.277108    11.00000    0.02241    0.01307 =
         0.01232    0.00008    0.00416    0.00204
S1B   5    0.656453    0.361238    0.493678    11.00000    0.02146    0.01518 =
         0.01434    0.00077    0.00552   -0.00213
O2A   4    0.498590    0.799123    0.291056    11.00000    0.02797    0.01902 =
         0.01910    0.00009    0.00538    0.00831
O2B   4    0.546516    0.320266    0.487882    11.00000    0.02413    0.01991 =
         0.03049   -0.00396    0.01129   -0.00596
O1A   4    0.354802    0.863777    0.226095    11.00000    0.03428    0.02608 =
         0.01237   -0.00102    0.00134    0.00092
O1B   4    0.721370    0.254588    0.527259    11.00000    0.03450    0.02123 =
         0.01687    0.00594    0.00343    0.00216
N1A   3    0.324893    0.891251    0.320694    11.00000    0.02075    0.01074 =
         0.01432   -0.00054    0.00392   -0.00148
N1B   3    0.706989    0.379753    0.439134    11.00000    0.02074    0.01401 =
         0.01346    0.00029    0.00451   -0.00122
N2B   3    0.669946    0.551282    0.511109    11.00000    0.02378    0.01741 =
         0.01499   -0.00147    0.00649   -0.00351
AFIX  43
H2B   2    0.642806    0.595519    0.537444    11.00000   -1.20000
AFIX   0

N2A   3    0.435902    1.086939    0.286820    11.00000    0.01983    0.01463 =
         0.02051    0.00203    0.00889   -0.00039
AFIX  43
H2A   2    0.491856    1.133997    0.277180    11.00000   -1.20000
AFIX   0
C1A   1    0.331302    1.039098    0.353996    11.00000    0.01793    0.01299 =
         0.01606   -0.00233    0.00369   -0.00135
C3A   1    0.226862    1.065351    0.374795    11.00000    0.02162    0.02261 =
         0.02051   -0.00165    0.00794    0.00054
AFIX 137
H3AA  2    0.170370    1.059926    0.345953    11.00000   -1.50000
H3AB  2    0.226457    1.171774    0.391428    11.00000   -1.50000
H3AC  2    0.216451    0.981273    0.400407    11.00000   -1.50000
AFIX   0
C8A   1    0.196715    0.668107    0.329697    11.00000    0.01978    0.01263 =
         0.01728   -0.00305    0.00322   -0.00035

C8B   1    0.793285    0.154355    0.394526    11.00000    0.02143    0.01434 =
         0.01848    0.00202    0.00531   -0.00187
C7A   1    0.306691    0.732230    0.343039    11.00000    0.02208    0.01362 =
         0.02010    0.00310   -0.00002   -0.00263
AFIX  23
H7AA  2    0.321961    0.739189    0.381418    11.00000   -1.20000
H7AB  2    0.356416    0.653963    0.330611    11.00000   -1.20000
AFIX   0
C9A   1    0.156996    0.560880    0.364005    11.00000    0.02293    0.01711 =
         0.02023    0.00142    0.00409   -0.00027
AFIX  43
H9A   2    0.197410    0.534242    0.395994    11.00000   -1.20000
AFIX   0

C2B   1    0.735338    0.638972    0.475626    11.00000    0.02148    0.01659 =
         0.01563    0.00014    0.00395   -0.00460
C2A   1    0.355805    1.170693    0.314143    11.00000    0.01860    0.01218 =
         0.02030   -0.00110    0.00565    0.00025
C7B   1    0.693797    0.244792    0.402149    11.00000    0.01995    0.01851 =
         0.01601   -0.00251    0.00148   -0.00074
AFIX  23
H7BA  2    0.662809    0.287021    0.367951    11.00000   -1.20000
H7BB  2    0.643333    0.167235    0.414311    11.00000   -1.20000
AFIX   0

C13A  1    0.136080    0.707683    0.283257    11.00000    0.02435    0.02300 =
         0.01823    0.00056    0.00189   -0.00207
AFIX  43
H13A  2    0.162507    0.780407    0.259520    11.00000   -1.20000
AFIX   0
C10A  1    0.058461    0.492529    0.351703    11.00000    0.02194    0.02265 =
         0.02875    0.00059    0.00777   -0.00365
AFIX  43
H10A  2    0.032409    0.417849    0.374968    11.00000   -1.20000
AFIX   0
C6A   1    0.405392    1.322339    0.339635    11.00000    0.02463    0.01223 =
         0.03101   -0.00211    0.00559   -0.00156
AFIX 137
H6AA  2    0.472324    1.294436    0.359678    11.00000   -1.50000
H6AB  2    0.358575    1.368916    0.362983    11.00000   -1.50000
H6AC  2    0.417197    1.401286    0.312653    11.00000   -1.50000
AFIX   0

C1B   1    0.709414    0.551413    0.421851    11.00000    0.02247    0.01537 =
         0.01513    0.00144    0.00330   -0.00334
C4B   1    0.604358    0.603942    0.393148    11.00000    0.02917    0.01795 =
         0.01902    0.00100   -0.00274    0.00009
AFIX 137
H4BA  2    0.586508    0.534198    0.362758    11.00000   -1.50000
H4BB  2    0.609147    0.716331    0.381675    11.00000   -1.50000
H4BC  2    0.550049    0.594985    0.416604    11.00000   -1.50000
AFIX   0
C10B  1    0.881188   -0.029023    0.341335    11.00000    0.03245    0.02007 =
         0.02768   -0.00347    0.01119   -0.00069
AFIX  43
H10B  2    0.882196   -0.087365    0.309731    11.00000   -1.20000
AFIX   0
C12B  1    0.963080    0.045904    0.426005    11.00000    0.01976    0.02478 =
         0.03491   -0.00024    0.00200   -0.00131
AFIX  43
H12B  2    1.020739    0.039496    0.452437    11.00000   -1.20000
AFIX   0

C4A   1    0.418986    1.022666    0.399344    11.00000    0.02259    0.01915 =
         0.01669   -0.00140    0.00040   -0.00345
AFIX 137
H4AA  2    0.404369    0.930232    0.421087    11.00000   -1.50000
H4AB  2    0.422685    1.121514    0.420380    11.00000   -1.50000
H4AC  2    0.485857    1.005767    0.385505    11.00000   -1.50000
AFIX   0

C11B  1    0.964236   -0.042251    0.380331    11.00000    0.02230    0.01871 =
         0.04020   -0.00078    0.01241   -0.00081
AFIX  43
H11B  2    1.021553   -0.111126    0.375857    11.00000   -1.20000
AFIX   0
C13B  1    0.877634    0.143963    0.433320    11.00000    0.02205    0.02158 =
         0.02164   -0.00229    0.00278   -0.00116
AFIX  43
H13B  2    0.877097    0.203476    0.464730    11.00000   -1.20000
AFIX   0

C12A  1    0.036996    0.641135    0.271508    11.00000    0.02426    0.03225 =
         0.02087   -0.00246   -0.00212   -0.00146
AFIX  43
H12A  2   -0.004373    0.669762    0.239981    11.00000   -1.20000
AFIX   0
C5A   1    0.261204    1.217695    0.275590    11.00000    0.02454    0.01776 =
         0.02439    0.00427    0.00226    0.00345
AFIX 137
H5AA  2    0.284783    1.279591    0.246798    11.00000   -1.50000
H5AB  2    0.213194    1.283850    0.293429    11.00000   -1.50000
H5AC  2    0.225094    1.119725    0.261870    11.00000   -1.50000
AFIX   0

C3B   1    0.794312    0.569202    0.385945    11.00000    0.03218    0.02532 =
         0.01882    0.00140    0.01069   -0.00734
AFIX 137
H3BA  2    0.859599    0.522105    0.402652    11.00000   -1.50000
H3BB  2    0.805133    0.684058    0.378987    11.00000   -1.50000
H3BC  2    0.772907    0.512907    0.353060    11.00000   -1.50000
AFIX   0
C9B   1    0.796381    0.069376    0.348318    11.00000    0.02860    0.01994 =
         0.01965   -0.00054    0.00400   -0.00040
AFIX  43
H9B   2    0.740050    0.078615    0.321268    11.00000   -1.20000
AFIX   0

C11A  1   -0.001746    0.533282    0.305532    11.00000    0.02024    0.02755 =
         0.02972   -0.00703    0.00414   -0.00499
AFIX  43
H11A  2   -0.069286    0.487440    0.297262    11.00000   -1.20000
AFIX   0

C5B   1    0.850050    0.622725    0.497703    11.00000    0.02358    0.02698 =
         0.02110   -0.00149    0.00024   -0.00671
AFIX 137
H5BA  2    0.859690    0.663704    0.533526    11.00000   -1.50000
H5BB  2    0.893494    0.685338    0.476257    11.00000   -1.50000
H5BC  2    0.870630    0.508699    0.497504    11.00000   -1.50000
AFIX   0
C6B   1    0.703786    0.816560    0.474001    11.00000    0.03318    0.01662 =
         0.02177   -0.00138    0.00380   -0.00465
AFIX 137
H6BA  2    0.627670    0.825232    0.466184    11.00000   -1.50000
H6BB  2    0.737461    0.872130    0.446899    11.00000   -1.50000
H6BC  2    0.725933    0.866548    0.507875    11.00000   -1.50000
AFIX   0
HKLF 4


REM  qm_2025_9_11_auto_a.res in P2(1)/c
REM wR2 = 0.1201, GooF = S = 1.063, Restrained GooF = 1.063 for all data
REM R1 = 0.0433 for 5599 Fo > 4sig(Fo) and 0.0445 for all 5861 data
REM 334 parameters refined using 0 restraints

END

WGHT      0.0660      2.1702

REM Highest difference peak  0.839,  deepest hole -0.780,  1-sigma level  0.065
Q1    1   0.6020  0.5869  0.5093  11.00000  0.05    0.84
Q2    1   0.4457  1.1352  0.2553  11.00000  0.05    0.70
Q3    1   0.3426  0.9005  0.2953  11.00000  0.05    0.55
Q4    1   0.7105  0.3662  0.4718  11.00000  0.05    0.42
Q5    1   0.7554  0.5647  0.4070  11.00000  0.05    0.41
;
_shelx_res_checksum                45376
_shelx_hkl_file
;
   0   0  -2   10.50    0.67
   0   0  -3    0.64    0.25
   0   0  -4  386.72   11.99
   0   0  -5    0.36    0.30
   0   0  -6 1854.11   53.85
   0   0  -7    0.33    0.42
   0   0  -8 3157.22   91.49
   0   0  -8 3177.14   91.30
   0   0  -9    0.36    0.44
   0   0  -9    0.97    0.52
   0   0 -10 2285.51   67.59
   0   0 -10 2288.43   67.27
   0   0 -11   -0.12    0.47
   0   0 -11    0.42    0.64
   0   0 -12   70.86    4.78
   0   0 -12   79.04    4.73
   0   0 -13    0.71    0.55
   0   0 -13    0.72    0.73
   0   0 -13    0.95    0.57
   0   0 -14 1879.50   56.65
   0   0 -14 2039.36   59.21
   0   0 -14 1890.77   56.43
   0   0 -15   -0.10    0.60
   0   0 -15   -0.09    0.56
   0   0 -15   -0.35    0.76
   0   0 -16  564.49   19.05
   0   0 -16  593.42   21.89
   0   0 -17    0.21    0.91
   0   0 -17    0.53    0.66
   0   0 -18 1634.60   48.30
   0   0 -18 1518.77   48.25
   0   0 -18 1673.64   48.38
   0   0 -18 1603.00   48.83
   0   0 -18 1622.05   52.38
   0   0 -19    0.24    0.94
   0   0 -19    0.12    0.65
   0   0 -19    0.92    0.69
   0   0 -19    0.40    0.68
   0   0 -19    0.40    0.61
   0   0 -20  198.66    8.33
   0   0 -20  179.35   10.92
   0   0 -20  192.17    8.25
   0   0 -20  185.28    8.72
   0   0  20  210.41   10.54
   0   0 -21   -0.54    0.97
   0   0 -21    1.10    1.02
   0   0 -21    0.11    0.60
   0   0 -21    0.32    0.61
   0   0  21    0.21    0.93
   0   0 -22   35.54    3.00
   0   0 -22   29.86    4.41
   0   0 -22   29.85    2.80
   0   0 -22   29.89    3.14
   0   0  22   37.36    4.22
   0   0 -23    0.72    0.90
   0   0 -23    1.42    1.28
   0   0 -23    0.76    0.75
   0   0 -23    1.75    0.88
   0   0  23   -0.21    1.19
   0   0 -24  356.40   12.97
   0   0  24  344.75   15.32
   0   0 -24  371.68   13.13
   0   0 -24  305.31   13.41
   0   0 -24  325.98   16.70
   0   0 -24  382.52   15.31
   0   0 -25    0.55    1.24
   0   0 -25    0.28    0.87
   0   0 -25    0.42    0.82
   0   0 -25    0.73    0.80
   0   0 -26   97.07    6.30
   0   0 -26  101.90    5.11
   0   0 -26   94.56    5.00
   0   0 -27    0.15    1.06
   0   0 -27    0.25    0.78
   0   0 -27    0.09    0.69
   0   0 -27   -0.18    0.72
   0   0 -28  148.42    7.37
   0   0 -28  128.26    6.59
   0   0 -28  147.06    6.22
   0   0 -28  142.68    6.15
   0   0 -29   -0.44    0.82
   0   0 -29    0.14    0.54
   0   0 -29    0.42    0.62
   0   0 -29    0.10    0.67
   0   0 -30    1.86    0.87
   0   0 -30    2.56    0.79
   0   0 -30    2.57    0.78
   0   0 -30    0.86    0.73
   0   0 -31    0.06    0.51
   0   0 -31    0.30    0.47
   0   0 -31    0.42    0.47
   0   0 -31    0.37    0.45
   0   0 -32  209.65    6.78
   0   0 -32  197.43    6.74
   0   1   0    0.13    0.14
   0   1  -1  796.22   22.76
   0  -1  -1  780.60   22.76
   0   1  -1  801.67   23.11
   0   1  -1  818.42   23.27
   0   1  -1  817.01   22.75
   0   1  -2    0.18    0.13
   0   1  -2    1.71    0.26
   0   1  -2    1.51    0.32
   0  -1  -2    0.53    0.18
   0   1  -2    0.47    0.17
   0  -1  -2    0.65    0.19
   0  -1  -3 3840.14  110.24
   0   1  -3 3996.44  110.25
   0   1  -3 3734.17  110.41
   0   1  -3 3987.59  110.22
   0  -1  -3 3884.53  110.19
   0   1  -4  863.61   24.53
   0  -1  -4  869.91   24.58
   0   1  -4  791.15   24.51
   0   1  -4  843.70   24.46
   0  -1  -4  791.48   24.40
   0   1  -5  889.78   25.59
   0  -1  -5  834.34   25.51
   0   1  -5  830.03   25.46
   0  -1  -5  844.57   25.45
   0   1  -5  887.09   25.50
   0   1  -6  404.37   12.98
   0  -1  -6  420.10   13.07
   0   1  -6  379.68   12.75
   0   1  -6  405.87   12.87
   0  -1  -6  391.87   12.83
   0  -1  -7 2015.40   58.08
   0   1  -7 1920.50   57.94
   0  -1  -7 1961.63   57.85
   0   1  -7 2059.83   57.92
   0   1  -8   70.28    3.82
   0  -1  -8   80.06    4.02
   0   1  -8   73.86    3.77
   0  -1  -8   67.51    3.67
   0   1  -9  284.29   10.38
   0  -1  -9  269.79   10.32
   0  -1  -9  280.23   10.14
   0   1  -9  267.73   10.05
   0   1 -10  430.77   15.10
   0  -1 -10  431.23   15.13
   0  -1 -10  422.12   14.77
   0   1 -10  429.64   14.84
   0  -1 -11  728.51   23.44
   0   1 -11  654.69   23.10
   0   1 -11  723.50   22.98
   0  -1 -11  700.22   22.89
   0  -1 -12   39.30    3.36
   0   1 -12   33.51    3.15
   0   1 -12   38.04    3.11
   0   1 -13  143.51    7.34
   0  -1 -13  140.79    7.31
   0  -1 -13  127.44    5.70
   0   1 -13  129.61    5.69
   0  -1 -13  135.57    5.99
   0   1 -13  125.25    5.85
   0   1 -14    0.49    0.67
   0   1 -14    0.16    0.82
   0  -1 -14    0.16    0.70
   0  -1 -14   -0.16    0.61
   0   1 -14   -0.09    0.64
   0  -1 -14    0.27    0.52
   0   1 -15  404.08   14.44
   0  -1 -15  423.85   14.54
   0   1 -15  419.56   16.73
   0  -1 -15  443.01   17.02
   0   1 -16   59.61    3.81
   0  -1 -16   62.85    3.91
   0   1 -16   59.71    5.07
   0  -1 -16   59.02    5.08
   0   1 -17  144.63    6.81
   0  -1 -17  141.55    6.75
   0   1 -17  147.66    8.77
   0  -1 -17  150.52    8.85
   0  -1 -18  135.30    8.64
   0   1 -18  140.44    8.77
   0   1 -18  134.69    6.04
   0   1 -18  142.36    6.27
   0  -1 -18  140.18    6.32
   0   1 -18  147.25    6.43
   0  -1 -18  132.18    6.05
   0  -1 -18  145.99    6.58
   0  -1 -18  131.22    6.18
   0   1 -18  140.96    6.80
   0  -1 -18  126.29    6.56
   0   1 -18  134.28    6.25
   0  -1 -18  134.80    6.27
   0  -1 -19    7.57    2.25
   0   1 -19   10.05    2.43
   0  -1 -19    7.90    1.66
   0   1 -19    7.69    1.66
   0   1  19    6.50    1.91
   0  -1  19    5.99    1.91
   0   1 -19    7.75    1.32
   0  -1 -19    8.08    1.35
   0  -1 -19    7.48    1.39
   0   1 -19    9.40    1.49
   0  -1 -19    6.77    1.30
   0   1 -19    7.82    1.44
   0  -1 -19    6.71    1.34
   0  -1 -19    5.86    1.30
   0   1 -19    6.39    1.34
   0   1 -20   32.27    4.37
   0  -1 -20   32.04    4.32
   0  -1  20   37.11    4.09
   0   1  20   30.81    3.73
   0  -1 -20   37.80    2.94
   0   1 -20   34.42    2.84
   0   1 -20   37.38    3.79
   0   1 -20   34.59    2.88
   0   1 -20   34.33    2.75
   0  -1 -20   37.34    2.98
   0  -1 -20   34.16    2.95
   0   1 -20   33.04    2.82
   0  -1 -20   33.49    2.76
   0   1 -20   31.95    3.14
   0  -1 -20   32.90    3.18
   0  -1 -21  186.73   11.50
   0   1 -21  205.90   11.98
   0  -1  21  224.23   11.07
   0   1  21  211.42   10.84
   0  -1 -21  211.77    8.80
   0   1 -21  215.96    8.83
   0   1 -21  216.10    8.82
   0   1 -21  225.58   10.64
   0  -1 -21  201.75    8.63
   0   1 -21  195.05    8.48
   0  -1 -21  220.13    8.92
   0   1 -21  215.70    8.82
   0  -1 -21  200.55    9.34
   0   1 -21  199.22    9.33
   0   1 -22  809.41   31.75
   0  -1 -22  799.40   31.64
   0  -1  22  921.83   30.64
   0   1  22  863.19   30.27
   0   1 -22  868.80   27.36
   0  -1 -22  885.23   27.49
   0   1 -22  903.27   29.92
   0   1 -22  839.24   27.24
   0  -1 -22  817.06   27.25
   0  -1 -22  903.06   27.57
   0   1 -22  805.56   27.09
   0   1 -22  893.38   27.49
   0   1 -22  828.17   28.26
   0  -1 -22  829.12   28.21
   0  -1 -23    6.75    2.56
   0   1 -23    8.39    1.89
   0   1 -23    3.72    2.13
   0  -1 -23    9.96    1.95
   0   1  23    7.66    2.13
   0  -1  23    4.73    1.90
   0  -1 -23    6.27    1.43
   0   1 -23    8.41    1.57
   0  -1 -23    6.23    1.44
   0   1 -23    6.98    1.48
   0   1 -23    6.87    1.38
   0   1 -23    7.93    1.49
   0  -1 -23    7.14    1.37
   0   1 -23    9.62    2.10
   0   1 -24  131.20    6.20
   0  -1 -24  133.93    6.24
   0   1  24  107.56    7.45
   0  -1  24  121.01    7.76
   0   1 -24   99.85    8.59
   0  -1 -24   95.80    8.24
   0   1 -24  124.34    6.07
   0   1 -24  125.05    6.10
   0  -1 -24  131.16    6.25
   0  -1 -24  120.74    6.07
   0   1 -24  120.57    5.87
   0   1 -24  130.72    7.73
   0   1 -24  113.75    6.58
   0  -1 -24  121.50    6.71
   0   1 -25  170.29    8.76
   0   1 -25  133.96    6.34
   0   1 -25  153.13    6.82
   0  -1 -25  140.79    6.77
   0  -1 -25  152.62    6.90
   0  -1 -25  155.20    6.90
   0   1 -25  156.92    6.88
   0  -1 -25  139.43    7.37
   0   1 -25  134.11    7.29
   0  -1 -26  176.75    8.83
   0   1 -26  175.31    8.79
   0   1 -26  165.69    7.14
   0  -1 -26  148.53    7.03
   0  -1 -26  171.25    7.23
   0  -1 -26  167.04    7.21
   0   1 -26  165.94    7.13
   0  -1 -26  147.54    7.60
   0   1 -26  156.42    7.80
   0  -1 -27   38.24    3.59
   0   1 -27   39.93    3.71
   0  -1 -27   37.35    2.79
   0  -1 -27   33.61    2.71
   0   1 -27   33.91    2.69
   0   1 -27   38.39    2.80
   0  -1 -27   38.60    2.81
   0  -1 -27   30.81    3.01
   0   1 -27   31.39    3.03
   0  -1 -28   70.96    4.74
   0   1 -28   73.70    4.84
   0   1 -28   79.56    4.04
   0  -1 -28   73.70    3.94
   0  -1 -28   78.28    4.03
   0   1 -28   76.20    3.96
   0  -1 -28   62.90    4.19
   0   1 -28   65.81    4.28
   0  -1 -29   49.86    3.50
   0   1 -29   47.93    3.49
   0  -1 -29   50.82    2.95
   0   1 -29   50.25    2.90
   0   1 -29   48.71    2.86
   0  -1 -29   49.93    2.91
   0  -1 -29   42.07    3.07
   0   1 -29   37.15    2.97
   0   1 -30   88.75    4.43
   0  -1 -30   80.82    4.21
   0  -1 -30   84.09    3.79
   0   1 -30   86.58    3.81
   0  -1 -30   87.32    3.84
   0   1 -30   92.82    3.87
   0   1 -30   61.23    3.81
   0  -1 -30   67.81    3.90
   0   1 -31    4.99    0.91
   0  -1 -31    4.52    0.82
   0  -1 -31    5.80    0.82
   0   1 -31    4.33    0.75
   0  -1 -31    4.66    0.77
   0   1 -31    5.48    0.79
   0   1 -32  161.69    5.48
   0  -1 -32  163.83    5.50
   0   1 -32  166.43    5.51
   0  -1 -32  160.24    5.49
   0   2   0  206.87    7.10
   0   2  -1  332.90   10.74
   0   2  -1  338.98   10.81
   0   2   2    7.83    0.50
   0  -2   2    7.99    0.49
   0   2  -2    8.71    0.96
   0   2  -2    9.74    0.92
   0  -2  -2    9.77    0.59
   0   2  -2    7.69    0.53
   0   2  -3 1899.04   55.06
   0  -2  -3 1877.82   54.20
   0   2  -3 1916.23   54.50
   0   2  -3 1909.42   54.18
   0   2  -4 4538.15  128.36
   0  -2  -4 4558.99  128.45
   0   2  -4 4499.78  128.41
   0   2  -4 4530.19  128.36
   0   2  -5  846.31   26.36
   0  -2  -5  881.17   25.90
   0   2  -5  856.93   25.80
   0   2  -5  878.51   25.75
   0   2  -6   69.00    3.50
   0   2  -6   61.55    3.14
   0  -2  -6   66.80    3.27
   0   2  -6   64.13    3.11
   0   2  -7  919.52   29.10
   0  -2  -7  975.97   29.07
   0   2  -7  979.29   29.00
   0   2  -7  945.81   28.77
   0   2  -8   51.51    3.16
   0   2  -8   45.61    2.99
   0  -2  -8   55.59    3.23
   0   2  -8   48.84    2.94
   0   2  -9  281.39   10.64
   0  -2  -9  281.45   10.69
   0   2  -9  299.18   10.74
   0   2  -9  289.92   10.49
   0   2 -10   57.96    3.83
   0   2 -10   59.90    3.80
   0  -2 -11   68.06    4.38
   0   2 -11   66.13    4.27
   0  -2 -12    3.06    0.78
   0   2 -12    4.30    1.26
   0  -2 -12    5.71    1.34
   0  -2 -12    3.36    0.82
   0   2 -12    2.70    0.74
   0  -2 -13    4.11    0.90
   0   2 -13    2.57    0.74
   0   2 -13    2.19    0.97
   0  -2 -13    5.01    1.33
   0   2 -14  250.39    9.38
   0  -2 -14  246.71    9.38
   0   2 -14  247.64   11.16
   0  -2 -14  248.07   11.23
   0  -2 -15  344.36   12.41
   0   2 -15  336.26   12.32
   0  -2 -15  357.38   14.71
   0   2 -15  349.37   14.54
   0  -2 -16  215.59    8.75
   0   2 -16  207.85    8.64
   0   2 -16  200.68   10.50
   0  -2 -16  215.82   10.86
   0  -2  17   -0.16    1.14
   0  -2 -17    2.37    0.82
   0  -2 -17    1.70    1.22
   0   2 -17    0.21    1.03
   0   2 -17    1.40    0.81
   0  -2 -17    0.76    0.76
   0   2 -17    1.42    0.94
   0   2 -18    9.06    1.43
   0  -2 -18    9.79    1.42
   0   2 -18    9.62    1.47
   0  -2 -18    9.78    1.71
   0   2 -18    7.08    2.02
   0   2 -18    8.04    1.57
   0  -2 -18   11.65    2.58
   0  -2  18    6.46    1.90
   0   2  18    9.27    1.99
   0  -2 -18   10.44    1.48
   0  -2 -18   12.93    1.73
   0   2 -18    9.83    1.43
   0   2 -18    8.22    1.48
   0  -2 -18    8.39    1.42
   0   2 -18   14.43    2.26
   0  -2 -19  643.55   21.43
   0   2 -19  651.85   21.48
   0   2 -19  606.41   25.08
   0  -2 -19  638.79   25.32
   0  -2  19  713.24   24.32
   0   2  19  690.07   24.03
   0  -2 -19  698.44   22.20
   0   2 -19  657.09   21.54
   0   2 -19  665.18   21.57
   0  -2 -19  668.39   21.54
   0  -2 -19  632.02   21.78
   0   2 -19  649.82   23.44
   0   2 -19  697.39   22.18
   0  -2 -19  673.81   22.47
   0   2 -19  669.18   22.47
   0  -2 -20   37.74    2.94
   0   2 -20   40.11    3.01
   0  -2 -20   36.49    4.57
   0   2 -20   33.56    4.47
   0  -2  20   39.12    4.12
   0   2  20   35.04    3.84
   0   2 -20   41.44    3.06
   0   2 -20   42.93    3.11
   0  -2 -20   34.81    2.85
   0  -2 -20   38.12    3.04
   0  -2 -20   34.39    3.07
   0   2 -20   41.39    3.51
   0  -2 -20   42.12    3.55
   0   2 -20   39.46    3.89
   0   2 -20   41.77    3.28
   0  -2 -21    2.43    0.90
   0  -2 -21    1.96    0.93
   0   2 -21    1.27    0.85
   0   2 -21    0.58    0.80
   0   2 -21    0.69    1.05
   0  -2 -21   -0.26    1.48
   0  -2 -21    0.40    1.00
   0   2 -21    0.54    1.55
   0   2  21    0.94    1.05
   0  -2  21   -0.19    1.27
   0  -2 -21    0.21    0.69
   0   2 -21    1.48    0.86
   0  -2 -21    1.82    0.94
   0   2 -21    1.07    1.10
   0   2  22   16.12    2.77
   0  -2  22   15.02    2.71
   0   2 -22   13.25    1.88
   0   2 -22   17.32    2.69
   0  -2 -22   15.28    1.94
   0  -2 -22   13.62    1.82
   0   2 -22   14.68    1.87
   0   2 -22   12.33    2.94
   0   2 -22   12.80    2.18
   0  -2 -22   13.68    3.04
   0  -2 -22   10.31    1.96
   0   2 -22   13.42    1.77
   0  -2 -22   13.13    1.79
   0   2 -23  433.30   15.16
   0  -2 -23  453.63   15.32
   0   2 -23  405.47   19.33
   0  -2 -23  429.53   19.48
   0  -2  23  421.55   17.44
   0   2  23  401.88   17.13
   0   2 -23  451.31   17.55
   0   2 -23  419.85   15.43
   0   2 -23  458.58   16.54
   0  -2 -23  437.10   16.21
   0  -2 -23  464.99   15.43
   0   2 -23  429.05   15.13
   0  -2 -23  428.84   15.39
   0  -2 -24    3.28    1.02
   0   2 -24    5.35    1.19
   0   2 -24    4.91    1.19
   0  -2 -24    6.79    1.32
   0   2 -24    4.65    1.77
   0   2  24    5.08    1.02
   0  -2 -24    6.67    1.43
   0   2 -24    4.29    1.37
   0  -2 -24    4.68    1.43
   0   2 -24    5.68    1.32
   0   2  25  166.37    6.93
   0  -2 -25  208.72    8.05
   0  -2 -25  190.34    8.05
   0   2 -25  191.57    7.82
   0   2 -25  194.59    8.81
   0  -2 -25  179.97    8.49
   0   2 -25  186.84    7.77
   0  -2 -25  199.32    7.96
   0   2 -25  191.64    9.52
   0   2 -25  181.54    7.89
   0   2 -26  102.86    5.00
   0  -2 -26  110.37    5.19
   0  -2 -26  100.72    5.20
   0   2 -26   95.45    5.62
   0  -2 -26   93.63    5.55
   0   2 -26  103.07    5.00
   0  -2 -26  102.52    5.06
   0   2 -26  111.54    6.54
   0  -2 -27  203.42    8.21
   0   2 -27  210.65    8.02
   0  -2 -27  211.45    8.10
   0  -2 -27  189.26    8.58
   0   2 -27  187.35    8.61
   0  -2 -27  215.67    8.12
   0   2 -27  215.35    8.06
   0   2 -27  220.39    9.65
   0  -2 -28    4.30    1.10
   0   2 -28    4.58    1.11
   0   2 -28    4.15    0.89
   0  -2 -28    5.36    1.02
   0  -2 -28    5.10    0.99
   0   2 -28    4.21    0.92
   0  -2 -28    4.04    1.25
   0   2 -28    4.89    1.36
   0  -2 -29   39.60    2.39
   0   2 -29   36.44    2.28
   0  -2 -29   32.94    2.53
   0   2 -29   28.81    2.45
   0  -2 -29   40.03    2.40
   0   2 -29   38.36    2.33
   0  -2 -29   36.74    2.86
   0   2 -29   39.45    2.98
   0  -2 -30   46.29    2.35
   0   2 -30   43.71    2.29
   0  -2 -30   33.07    2.31
   0   2 -30   31.21    2.29
   0   2 -30   43.06    2.79
   0  -2 -30   40.95    2.60
   0   2 -30   43.21    2.28
   0  -2 -30   46.18    2.35
   0   2 -31    0.50    0.47
   0   2 -31    0.72    0.39
   0   2 -31    0.60    0.36
   0  -2 -31    0.35    0.38
   0  -2 -31    0.23    0.39
   0   3   0    5.27    0.94
   0   3   0    2.65    0.67
   0   3  -1 1154.95   34.95
   0   3  -1 1168.61   35.00
   0   3   1 1186.08   35.00
   0   3  -2    8.62    1.09
   0   3   2    9.00    1.15
   0   3  -2    9.05    1.18
   0   3  -3  364.70   11.32
   0   3   3  326.28    9.09
   0   3  -3  397.91   10.95
   0   3   4  126.84    4.24
   0  -3   4  119.83    4.14
   0  -3  -4  133.58    4.47
   0   3  -4  125.85    4.34
   0   3  -4  136.74    5.15
   0   3  -4  133.21    5.77
   0  -3   5  147.91    5.24
   0   3   5  154.67    5.30
   0  -3  -5  157.66    5.64
   0   3  -5  174.40    6.00
   0   3  -5  148.47    5.43
   0   3  -5  165.91    6.80
   0   3   6  291.67    9.40
   0  -3   6  298.47    9.41
   0   3  -6  279.37    9.60
   0  -3  -6  291.56    9.77
   0   3  -6  288.86   10.77
   0  -3   7 1772.02   51.06
   0  -3  -7 1744.98   51.53
   0   3  -7 1755.69   51.42
   0   3  -7 1772.48   52.64
   0  -3  -8 1118.07   33.17
   0   3  -8 1040.42   32.89
   0   3  -8 1140.82   34.11
   0   3  -9   96.45    4.87
   0  -3  -9  102.39    4.99
   0   3  -9   99.88    5.39
   0  -3 -10    6.27    1.17
   0   3 -10    3.92    0.94
   0   3 -10    5.81    1.28
   0   3 -11   27.96    2.62
   0  -3 -11   28.16    2.72
   0   3 -11   32.37    3.01
   0  -3  12   32.55    2.69
   0   3 -12   31.48    2.25
   0  -3 -12   32.12    2.29
   0  -3 -12   34.80    3.12
   0   3 -12   31.41    2.97
   0   3  13  809.88   25.67
   0  -3  13  828.84   25.85
   0  -3 -13  797.94   24.69
   0   3 -13  778.54   24.60
   0  -3 -13  798.35   26.70
   0   3 -13  762.43   26.53
   0   3 -14    1.38    0.90
   0   3 -14    0.39    0.57
   0  -3 -14    0.16    0.65
   0  -3 -14    0.16    0.85
   0  -3  14   -0.36    0.68
   0   3  14    1.59    0.82
   0  -3 -15   11.69    1.63
   0  -3 -15   13.55    2.32
   0   3 -15    8.50    1.44
   0   3 -15    7.65    1.86
   0   3  15    8.91    1.71
   0  -3  15    9.77    1.82
   0   3  16  596.14   20.78
   0  -3  16  632.20   21.22
   0  -3 -16  584.08   19.55
   0   3 -16  582.51   19.87
   0   3 -16  584.41   20.85
   0   3 -16  623.81   19.45
   0  -3 -16  560.88   22.00
   0   3 -16  580.24   22.07
   0  -3 -16  591.71   19.72
   0   3 -16  599.70   19.70
   0  -3 -17  276.81   10.14
   0   3 -17  266.26   10.04
   0  -3 -17  291.25   10.64
   0  -3 -17  267.24   10.08
   0   3 -17  267.74   10.03
   0   3  17  306.00   10.79
   0   3  17  276.35   11.69
   0  -3  17  298.84   12.17
   0  -3 -17  278.28   10.62
   0   3 -17  286.09   11.01
   0   3 -17  235.44   11.29
   0   3 -17  294.79   10.55
   0  -3 -17  278.99   13.05
   0   3 -17  260.87   12.75
   0  -3 -17  275.61   10.75
   0   3 -17  283.14   10.81
   0   3 -18   11.35    1.57
   0  -3 -18   12.64    1.65
   0   3  18   12.60    1.73
   0   3  18   11.05    2.09
   0  -3  18   11.71    2.24
   0   3 -18   11.74    1.60
   0  -3 -18   12.72    1.62
   0  -3 -18   14.76    1.81
   0  -3 -18   14.09    1.87
   0   3 -18   14.06    2.25
   0   3 -18   12.88    1.86
   0  -3 -18   10.66    1.75
   0  -3 -18   10.38    2.53
   0   3 -18    9.30    2.33
   0   3 -18   10.52    1.79
   0   3 -19  266.93    9.98
   0  -3 -19  253.67    9.90
   0  -3 -19  257.82   13.17
   0   3 -19  248.38   13.00
   0   3  19  254.49   11.59
   0  -3  19  277.72   12.19
   0  -3 -19  267.78   10.04
   0   3 -19  266.49    9.99
   0  -3 -19  261.86   10.56
   0   3  19  302.00   10.58
   0   3 -19  277.18   10.90
   0   3 -19  253.93   11.69
   0  -3 -19  262.56   10.73
   0   3 -19  275.36   10.91
   0   3 -20  183.11    7.46
   0  -3 -20  179.90    7.46
   0   3 -20  178.01   10.61
   0  -3 -20  169.38   10.45
   0  -3  20  187.41    9.50
   0   3  20  174.52    8.99
   0  -3 -20  178.38    7.76
   0   3 -20  174.98    7.39
   0  -3 -20  185.00    7.51
   0  -3 -20  183.40    8.09
   0   3 -20  181.26    8.28
   0  -3 -20  182.42    8.25
   0   3 -20  171.42    9.04
   0   3 -20  168.03    8.02
   0  -3 -21    0.18    0.69
   0   3 -21    0.87    0.75
   0  -3 -21    0.53    0.74
   0   3 -21    0.60    0.67
   0  -3 -21    1.00    1.22
   0   3 -21    0.77    1.25
   0   3 -21    0.51    0.94
   0  -3 -21    1.36    0.97
   0  -3  21    0.35    0.96
   0   3  21    1.32    1.10
   0  -3 -21    0.52    0.75
   0   3 -21    1.79    1.02
   0  -3 -21    0.92    0.85
   0   3 -21    0.87    1.11
   0   3 -22   67.68    3.88
   0  -3 -22   66.16    3.86
   0  -3 -22   65.71    4.10
   0  -3  22   58.72    5.09
   0   3  22   56.29    4.81
   0  -3 -22   69.29    4.54
   0   3 -22   63.77    4.44
   0   3 -22   64.39    4.30
   0   3 -22   63.20    5.05
   0   3 -22   51.98    5.75
   0  -3 -22   58.24    5.82
   0   3 -22   67.76    3.87
   0  -3 -22   72.05    3.99
   0   3 -23   25.96    2.36
   0  -3 -23   29.66    2.51
   0  -3 -23   28.88    2.86
   0   3 -23   28.36    2.92
   0  -3 -23   28.42    2.45
   0   3 -23   29.75    2.48
   0  -3 -23   33.99    2.81
   0   3 -23   30.48    2.84
   0   3 -23   33.10    3.56
   0   3 -24   45.91    3.01
   0  -3 -24   43.77    3.00
   0   3 -24   43.37    3.55
   0  -3 -24   42.95    3.47
   0   3  24   41.79    2.95
   0  -3 -24   45.11    3.03
   0  -3 -24   46.51    3.25
   0   3 -24   43.74    2.97
   0   3 -24   46.46    3.46
   0   3 -24   44.67    4.11
   0   3 -25   86.26    4.32
   0  -3 -25   95.40    4.51
   0  -3 -25   83.02    4.89
   0   3 -25   81.35    4.92
   0   3 -25   87.99    4.36
   0  -3 -25   89.48    4.42
   0  -3 -25   83.28    4.58
   0   3 -25   90.93    5.84
   0   3  25   88.49    4.34
   0   3 -26  131.61    5.49
   0  -3 -26  133.72    5.57
   0   3 -26  119.24    6.03
   0  -3 -26  115.49    5.88
   0  -3 -26  136.61    5.61
   0  -3 -26  130.06    5.84
   0   3 -26  122.96    5.40
   0   3 -26  140.34    7.18
   0   3  26  125.45    5.27
   0   3 -27    7.14    1.08
   0  -3 -27    8.31    1.16
   0   3 -27    7.24    1.11
   0  -3 -27    7.60    1.11
   0   3 -27    5.42    1.25
   0  -3 -27    6.70    1.34
   0  -3 -27    9.17    1.31
   0   3 -27    9.77    1.78
   0   3  27    7.87    0.97
   0  -3 -28   63.09    3.03
   0   3 -28   63.17    3.03
   0   3 -28   62.28    3.03
   0  -3 -28   66.23    3.09
   0  -3 -28   55.35    3.22
   0   3 -28   53.69    3.23
   0   3 -28   70.91    4.17
   0  -3 -28   55.29    3.69
   0   3 -29    1.06    0.46
   0  -3 -29    2.17    0.54
   0  -3 -29    1.67    0.50
   0   3 -29    1.73    0.50
   0  -3 -29    1.52    0.79
   0   3 -29    1.75    0.83
   0   3 -30   53.83    2.70
   0  -3 -30   36.00    2.03
   0   4   0 1658.96   49.43
   0   4   0 1654.88   49.67
   0   4  -1   62.27    3.62
   0   4   1   53.48    3.39
   0   4  -1   49.04    3.32
   0   4   1   53.34    3.60
   0   4  -2   11.26    1.51
   0   4   2   12.58    1.59
   0   4  -2   11.80    1.49
   0   4   2   12.04    1.69
   0   4  -3  585.03   19.66
   0   4   3  599.02   19.54
   0   4  -3  594.16   19.17
   0   4   4 2372.21   70.32
   0   4  -4 2253.54   70.40
   0   4  -4 2508.58   69.73
   0   4  -5   62.28    4.08
   0   4   5   66.22    4.02
   0   4  -5   66.93    3.59
   0   4  -6    0.81    0.64
   0   4  -6    2.05    0.57
   0   4  -7    5.53    1.25
   0   4  -7    7.63    0.97
   0   4   8   40.04    2.22
   0   4  -8   40.50    3.38
   0   4  -8   48.28    2.52
   0   4  -8   37.91    2.40
   0   4   9   60.60    3.05
   0   4  -9   68.91    4.60
   0   4  -9   64.96    3.13
   0   4  -9   55.90    3.30
   0   4  10  302.37   10.39
   0   4 -10  306.40   12.48
   0   4 -10  324.35   10.29
   0   4  11   31.13    2.35
   0   4 -11   40.11    3.61
   0   4 -11   33.88    2.74
   0   4  12   96.30    4.69
   0   4 -12  105.22    6.33
   0   4 -13   51.49    3.94
   0   4  13   65.74    3.81
   0   4  14  241.67    9.65
   0   4 -14  206.66   10.12
   0   4 -14  251.59    9.39
   0   4 -14  240.23   10.49
   0  -4 -14  247.08    9.44
   0   4  14  279.27   10.06
   0   4  15  132.62    6.48
   0   4 -15  145.40    6.90
   0   4 -15  134.98    6.10
   0   4 -15  140.01    7.25
   0  -4 -15  132.10    6.22
   0   4  15  149.99    6.68
   0   4  16  306.07   12.02
   0   4 -16  263.30   12.72
   0   4 -16  328.91   12.29
   0   4 -16  316.77   11.43
   0   4 -16  288.38   12.57
   0  -4 -16  314.26   11.64
   0   4  16  350.14   12.16
   0   4  17  285.24   10.17
   0   4  17  235.08   10.02
   0   4 -17  216.93    9.03
   0   4 -17  184.46   10.50
   0  -4 -17  249.07    9.67
   0   4 -17  250.91    9.46
   0   4 -17  219.25   10.47
   0   4 -17  259.52   10.28
   0   4 -18 1030.43   33.90
   0   4  18  991.21   37.27
   0   4 -18 1110.93   35.24
   0   4 -18 1055.17   35.93
   0  -4 -18 1148.86   34.65
   0   4  19  206.56    8.17
   0  -4 -19  188.07    7.93
   0  -4 -19  165.00    7.34
   0   4 -19  157.03    7.30
   0   4  19  152.30    9.39
   0   4 -19  182.02    8.24
   0   4 -19  158.91    8.60
   0   4 -20  173.29    6.78
   0  -4 -20  172.94    7.61
   0   4 -20  167.23    6.73
   0  -4 -20  164.60    7.17
   0   4 -20  158.64    7.17
   0   4 -20  171.26    7.95
   0   4 -20  154.89    8.44
   0   4 -21  191.06    9.46
   0   4 -21  198.12    8.75
   0   4 -21  191.73    7.44
   0  -4 -21  195.18    8.33
   0  -4 -21  198.64    8.06
   0   4 -21  189.68    7.45
   0   4 -21  170.34    7.83
   0  -4 -22  369.04   12.97
   0   4 -22  370.65   12.40
   0   4 -22  329.48   12.79
   0   4 -22  370.15   12.39
   0   4 -22  374.20   14.80
   0   4 -23   92.26    4.33
   0   4  23   86.87    4.24
   0   4 -23   93.47    4.34
   0  -4 -23   90.21    4.67
   0   4  23   93.24    4.79
   0   4 -23   99.90    6.10
   0   4 -23   84.75    4.68
   0   4  24   17.71    1.53
   0   4  24   21.48    2.04
   0   4 -24   18.45    1.66
   0  -4 -24   20.19    1.96
   0   4 -24   19.27    1.67
   0   4 -24   20.89    2.63
   0   4  25   20.02    1.87
   0   4 -25   19.40    2.50
   0  -4 -25   22.65    1.97
   0   4  26   24.77    1.90
   0   4 -26   21.03    2.43
   0  -4 -26   23.00    1.90
   0   4 -27    3.64    1.14
   0   4  27    2.63    0.65
   0   4  28   47.48    2.16
   0  -4 -28   39.14    2.63
   0   4 -29   19.14    1.64
   0   5   0    0.12    0.52
   0   5   0   -0.12    0.70
   0   5   1   76.09    4.89
   0   5  -1   74.67    4.62
   0   5   1   75.88    4.59
   0   5  -1   67.56    4.43
   0   5  -2  184.95    8.06
   0   5   2  189.48    8.71
   0   5  -2  172.69    8.02
   0   5   2  164.75    7.79
   0   5   3  652.07   23.00
   0   5  -3  682.62   22.06
   0   5   3  645.73   22.05
   0   5   4   40.21    3.76
   0   5  -4   47.99    3.36
   0   5   4   41.24    3.34
   0   5  -4   46.15    3.66
   0   5   5  404.82   16.15
   0   5  -5  384.73   15.26
   0   5   5  382.45   14.88
   0   5  -6   21.37    1.88
   0   5   6   19.18    2.75
   0   5   6   14.66    2.05
   0   5  -6   19.89    2.47
   0   5  -7   17.73    1.67
   0   5  -7   13.77    2.13
   0   5   7   16.01    2.19
   0   5  -8    1.68    0.61
   0   5   8    1.49    0.82
   0   5  -8    2.00    0.96
   0   5  -9   47.23    2.87
   0   5   9   51.98    4.74
   0   5  -9   50.35    4.24
   0   5   9   43.67    3.81
   0   5 -10    1.70    0.93
   0   5 -10    3.40    1.04
   0   5  10    4.68    1.58
   0   5 -10    3.26    0.78
   0   5 -10    2.34    0.90
   0   5 -11  213.39    8.69
   0   5 -11  187.04    9.66
   0   5 -11  217.65    8.86
   0   5 -11  170.81    7.58
   0   5  11  179.13    8.00
   0   5  11  169.39   10.06
   0   5 -11  206.22    8.00
   0   5 -12   21.97    2.14
   0   5  12   20.17    2.25
   0   5 -12   27.24    2.75
   0   5 -12   19.35    1.99
   0   5  12   16.51    2.98
   0   5 -12   22.37    2.43
   0   5 -13  184.31    8.00
   0   5 -13  169.76    7.30
   0  -5 -13  148.24    6.85
   0   5 -13  189.95    8.30
   0   5 -13  157.90    6.98
   0   5  13  179.47    7.74
   0   5  13  149.83    9.64
   0   5 -14    9.80    1.65
   0   5 -14    7.33    1.65
   0   5  14    6.32    1.47
   0   5  14    5.65    2.01
   0  -5 -14    6.55    1.24
   0   5 -14    6.62    1.23
   0   5 -15   39.09    2.91
   0   5  15   44.76    3.45
   0   5  15   35.60    4.46
   0  -5 -15   37.97    2.93
   0   5 -16   24.69    2.98
   0   5 -16   25.53    2.31
   0   5  16   22.59    2.51
   0   5 -16   20.70    2.38
   0  -5 -16   20.86    2.15
   0   5  16   17.90    3.22
   0   5 -17   16.89    2.04
   0   5  17    9.51    2.36
   0   5 -17   10.27    1.53
   0   5 -17   10.76    2.10
   0   5  17   11.63    1.83
   0  -5 -17    9.70    1.54
   0   5  18  101.59    7.60
   0  -5 -18  121.43    5.78
   0   5  18  127.55    6.24
   0  -5 -18  103.58    5.12
   0   5 -18  105.44    6.56
   0  -5 -19   12.61    1.70
   0  -5 -19   12.65    1.54
   0   5 -19   11.20    2.13
   0  -5 -20   82.68    4.60
   0   5 -20   79.13    5.48
   0  -5 -20   84.18    4.26
   0   5 -21   91.35    5.84
   0   5  21   98.59    4.96
   0  -5 -21   88.21    4.41
   0   5  22   35.38    2.54
   0   5  22   34.83    2.70
   0  -5 -22   34.49    2.41
   0   5 -22   35.66    3.40
   0   5 -23  119.67    6.52
   0   5  23  122.77    5.51
   0  -5 -23  117.06    5.06
   0   5  23  123.70    5.22
   0   5 -24   14.05    1.99
   0   5  24   15.37    1.59
   0  -5 -24   15.48    1.42
   0   5  24   14.37    1.37
   0   5  25   41.15    2.44
   0   5 -25   41.30    3.14
   0   5 -26   41.39    2.95
   0   5  26   41.19    2.30
   0   5 -27   43.25    2.67
   0   5  27   39.05    2.00
   0   5  28   52.84    2.08
   0   6   0    1.95    0.93
   0   6   0    0.84    0.74
   0   6   0    3.47    1.35
   0   6  -1  623.60   20.61
   0   6   1  613.12   20.54
   0   6   1  623.41   21.97
   0   6  -1  625.01   21.60
   0   6   1  542.63   20.66
   0   6  -2  253.94    9.94
   0   6  -2  245.94   10.51
   0   6   2  240.48   11.06
   0   6  -2  218.43   10.20
   0   6   2  202.24    9.69
   0   6  -3    7.52    1.45
   0   6  -3    5.80    1.41
   0   6   3    5.78    1.69
   0   6  -3    6.25    1.61
   0   6   3    5.53    1.34
   0   6   4   33.92    2.72
   0   6   4   39.58    4.06
   0   6  -4   43.96    3.04
   0   6  -4   33.92    3.43
   0   6  -5   19.40    2.02
   0   6   5   16.80    2.78
   0   6  -5   16.14    2.36
   0   6   5   15.16    1.82
   0   6  -5   17.40    1.92
   0   6  -5   17.64    1.85
   0   6  -6  402.61   14.42
   0   6   6  370.74   16.11
   0   6  -6  416.68   13.54
   0   6  -6  330.72   14.74
   0   6   6  372.50   13.47
   0   6  -6  374.91   13.43
   0   6  -6  363.91   13.11
   0   6  -7    8.68    1.64
   0   6   7   10.10    2.26
   0   6  -7    8.96    1.33
   0   6  -7   10.37    2.01
   0   6   7    8.51    1.48
   0   6  -7    8.01    1.38
   0   6  -7    8.02    1.31
   0   6  -8    1.38    0.85
   0   6  -8    2.56    0.83
   0   6   8    1.83    1.25
   0   6  -8    1.24    0.96
   0   6   8    1.85    0.83
   0   6  -8    3.60    0.94
   0   6  -9   22.64    2.50
   0   6  -9   20.68    1.98
   0   6  -9   16.81    2.64
   0   6   9   20.23    2.22
   0   6  -9   21.48    2.18
   0   6  -9   17.74    1.94
   0   6  -9   26.36    2.87
   0   6 -10    7.72    1.56
   0   6 -10    9.37    1.34
   0   6 -10    6.26    1.68
   0   6 -10    8.86    1.47
   0   6 -10    7.77    1.68
   0   6 -10    7.27    1.27
   0   6  10    7.38    1.53
   0   6  11   37.13    3.11
   0   6  11   32.51    4.29
   0   6 -11   37.06    2.93
   0   6 -11   39.54    3.34
   0   6 -11   31.46    2.60
   0   6  12  326.28   16.05
   0   6 -12  336.50   12.66
   0   6 -12  380.90   13.73
   0   6 -12  365.44   12.61
   0   6 -12  324.15   12.25
   0   6  13  121.17    8.66
   0   6 -13  123.84    6.11
   0   6 -13  120.41    5.77
   0   6 -13  135.66    6.81
   0   6 -13  132.64    5.94
   0   6  14   20.91    3.57
   0   6 -14   27.10    2.80
   0   6 -14   24.65    2.25
   0   6  14   29.82    2.81
   0   6 -15   76.63    4.75
   0   6  15   70.13    4.45
   0   6  15   57.87    5.80
   0   6 -15   63.56    3.79
   0   6 -16  119.48    6.19
   0   6  16  101.07    7.84
   0   6 -16  116.11    5.44
   0  -6 -17    5.86    1.11
   0   6 -17    7.10    1.40
   0   6 -17    5.72    1.15
   0  -6 -18    9.23    1.34
   0   6 -19   70.72    4.90
   0   6 -20  113.36    6.33
   0   6 -21  150.30    7.37
   0   6  21  151.70    6.37
   0   6  21  151.46    6.25
   0   6 -22    7.08    1.52
   0   6  22    7.48    1.10
   0   6  22    8.53    1.22
   0   6  23  257.98    9.00
   0   6  23  272.95    9.28
   0   6  24    0.40    0.42
   0   6  24    1.14    0.54
   0   6  25    5.75    0.63
   0   6  25    7.51    0.87
   0   6  26    0.83    0.35
   0   7   0    0.56    0.83
   0   7  -1  153.19    8.36
   0   7   1  139.18    8.37
   0   7   2   66.01    5.52
   0   7  -2   67.84    4.30
   0   7  -3   32.85    2.88
   0   7   3   29.50    3.76
   0   7   3   27.18    2.47
   0   7  -3   26.48    2.35
   0   7   4   30.02    2.64
   0   7  -4   37.24    3.37
   0   7  -4   32.07    2.82
   0   7   4   31.24    3.98
   0   7  -4   33.22    2.85
   0   7  -4   34.98    2.68
   0   7  -5  903.54   28.55
   0   7  -5  855.30   27.81
   0   7   5  892.89   28.35
   0   7  -5  938.62   28.52
   0   7   5  899.98   31.95
   0   7  -6   17.20    2.05
   0   7  -6   15.11    1.76
   0   7  -6    9.04    1.94
   0   7   6   13.75    1.85
   0   7   6   15.63    2.86
   0   7  -6   17.85    1.96
   0   7   7   13.25    1.86
   0   7  -7   10.63    1.52
   0   7  -7   13.39    2.30
   0   7  -7   16.27    2.29
   0   7   7   10.41    1.42
   0   7  -7   12.36    1.77
   0   7  -7   14.18    1.76
   0   7   7   10.58    2.51
   0   7   8    4.09    1.16
   0   7  -8    3.61    1.19
   0   7  -8    3.48    1.32
   0   7   8    3.66    0.96
   0   7  -8    3.31    1.12
   0   7  -8    4.76    1.09
   0   7   8    1.74    1.31
   0   7  -8    3.06    0.93
   0   7  -9  278.90   10.34
   0   7   9  279.36   13.97
   0   7  -9  247.35    9.92
   0   7   9  268.21   10.03
   0   7  -9  307.12   11.78
   0   7  -9  276.23   10.75
   0   7   9  277.37   10.87
   0   7  10   92.74    7.47
   0   7 -10  110.82    6.14
   0   7 -10  106.77    5.51
   0   7  10   95.58    4.81
   0   7 -10   93.27    4.73
   0   7 -10   97.92    5.27
   0   7  10   93.58    5.32
   0   7 -11   35.96    3.29
   0   7 -11   38.43    2.99
   0   7  11   28.86    2.42
   0   7 -11   28.29    2.35
   0   7 -11   30.70    2.73
   0   7  11   33.42    2.96
   0   7 -12    0.85    0.63
   0   7  12   -0.26    0.67
   0   7 -12    0.81    0.75
   0   7 -12    1.07    0.90
   0   7 -12    0.49    0.71
   0   7  13  349.81   12.56
   0   7 -13  388.90   12.82
   0   7 -13  389.34   14.09
   0   7  14  226.75    8.82
   0   7 -14  219.99    8.41
   0   7 -14  233.94    8.56
   0   7  15   24.99    2.22
   0   7 -15   22.19    1.91
   0   7  16   18.46    1.86
   0   7  17   22.71    2.05
   0   7  18   12.68    1.49
   0   7  18   10.54    1.40
   0   7  19   24.44    1.99
   0   7  19   26.53    2.06
   0   7  20    1.23    0.63
   0   7  20    0.35    0.58
   0   7  21    6.69    0.99
   0   7  21    7.93    1.02
   0   7  22   25.82    1.64
   0   7  23   59.37    2.50
   0   7  24   22.42    1.23
   0   8   0   36.26    3.13
   0   8  -1  116.94    6.13
   0   8  -1  125.41    6.32
   0   8   1  139.30    6.78
   0   8  -2   58.55    3.94
   0   8   2   62.73    4.27
   0   8  -2   59.03    3.93
   0   8  -3   22.40    2.35
   0   8  -3   19.93    2.19
   0   8  -4  307.27   11.79
   0   8  -4  314.06   11.72
   0   8  -5   37.15    3.06
   0   8  -5   43.28    3.16
   0   8  -6    8.62    1.50
   0   8  -6    8.90    1.42
   0   8  -7    4.09    1.12
   0   8  -7    4.45    1.27
   0   8  -7    3.32    0.97
   0   8  -8   15.56    2.00
   0   8  -8   16.38    1.96
   0   8   9  188.19    7.07
   0   8   9  172.21    7.40
   0   8  -9  214.22    8.45
   0   8  -9  203.14    8.17
   0   8  10   19.18    1.68
   0   8 -10   20.95    2.19
   0   8  10   17.22    1.74
   0   8 -10   21.43    2.13
   0   8  11   11.25    1.33
   0   8 -11   14.85    1.76
   0   8  11   11.81    1.32
   0   8 -12   67.97    3.67
   0   8  12   60.63    3.23
   0   8 -13   24.22    1.91
   0   8  13   22.41    1.80
   0   8  14    2.31    0.78
   0   8  14    4.54    0.87
   0   8  15   26.70    1.88
   0   8  15   26.51    2.03
   0   8  16    1.33    0.61
   0   8  16    2.45    0.66
   0   8  17    0.38    0.45
   0   8  17    0.86    0.50
   0   8  18  147.37    5.62
   0   8  18  155.48    5.49
   0   8  19    1.47    0.55
   0   8  19    1.56    0.46
   0   8  20   24.17    1.44
   0   8  20   25.24    1.37
   0   8  21  132.75    4.41
   0   9   0    0.18    0.78
   0   9   0    1.27    0.76
   0   9   0   -0.09    0.62
   0   9   1    5.87    1.16
   0   9  -1    5.60    1.16
   0   9   1    6.35    1.22
   0   9  -1    7.34    1.28
   0   9  -1    5.55    1.20
   0   9   1    6.50    1.24
   0   9   2   31.24    2.54
   0   9  -2   39.43    2.81
   0   9   2   35.65    2.82
   0   9   2   37.01    2.76
   0   9  -2   39.22    2.82
   0   9   3    8.54    1.34
   0   9   3    8.50    1.47
   0   9  -3   10.81    1.49
   0   9   3   12.25    1.60
   0   9  -3    9.96    1.51
   0   9   4   29.24    2.41
   0   9  -4   32.75    2.64
   0   9  -4   38.76    2.70
   0   9  -4   40.89    2.83
   0   9   4   34.27    2.61
   0   9  -5  207.08    8.31
   0   9   5  194.16    7.91
   0   9   6    9.92    1.08
   0   9   6    8.54    1.22
   0   9  -6   11.45    1.55
   0   9   6   11.75    1.64
   0   9  -6   13.32    1.59
   0   9   7   86.13    4.13
   0   9   7   82.59    3.72
   0   9  -7   96.61    4.64
   0   9   7   88.31    4.73
   0   9  -7   90.56    4.41
   0   9  -8  224.30    8.20
   0   9   8  199.68    7.56
   0   9   8  197.10    7.29
   0   9   8  219.20    8.56
   0   9  -8  223.35    8.05
   0   9  -9  101.70    4.56
   0   9   9   95.30    4.03
   0   9   9   92.06    4.02
   0   9   9   99.01    4.89
   0   9  10   34.97    2.07
   0   9 -10   40.79    2.38
   0   9  10   35.21    2.58
   0   9  11    0.37    0.49
   0   9 -11    1.27    0.54
   0   9  11    0.93    0.63
   0   9  12    2.78    0.64
   0   9  12    2.30    0.74
   0   9  13   71.20    3.05
   0   9  13   63.42    3.22
   0   9  14    9.24    0.92
   0   9  15   36.74    1.85
   0   9  16    0.47    0.31
   0  10   0   90.83    3.73
   0  10   0   78.10    3.63
   0  10   1   28.58    1.87
   0  10  -1   31.40    1.90
   0  10  -1   27.93    1.88
   0  10   1   26.16    1.82
   0  10  -2  570.71   16.93
   0  10   2  551.87   16.95
   0  10   2  524.56   16.85
   0  10   3    0.27    0.48
   0  10  -3    1.02    0.55
   0  10   3    1.13    0.51
   0  10   4   50.18    2.48
   0  10  -4   47.07    2.45
   0  10   4   44.71    2.30
   0  10   5   22.51    1.58
   0  10  -5   28.01    1.71
   0  10   5   25.42    1.52
   0  10   6   68.48    2.88
   0  10   6   58.89    2.52
   0  10  -6   63.30    2.82
   0  10   7   -0.21    0.37
   0  10  -7    0.26    0.32
   0  10   8   74.98    3.01
   0  10   9    4.94    0.59
   0  10  10    0.99    0.29
   1   0 -32   -0.18    0.46
   1   0 -31    0.88    0.55
   1   0 -31    0.64    0.47
   1   0 -31    0.13    0.52
   1   0 -30  227.63    7.76
   1   0 -30  220.65    7.69
   1   0 -29    0.21    0.65
   1   0 -29    0.50    0.69
   1   0 -29    1.53    0.95
   1   0 -29    0.66    0.70
   1   0 -28   28.23    2.39
   1   0 -28   30.75    2.45
   1   0 -28   29.24    2.93
   1   0 -28   23.09    2.51
   1   0 -27    1.03    0.83
   1   0 -27   -0.09    0.77
   1   0 -27    0.18    0.76
   1   0 -27    0.44    1.01
   1   0 -27    0.36    0.87
   1   0 -26  247.26   10.05
   1   0 -26  266.20   10.21
   1   0 -26  269.43   10.23
   1   0 -26  232.53   10.53
   1   0 -25    0.52    0.72
   1   0 -25    0.14    0.89
   1   0 -25    0.64    0.80
   1   0 -25    0.95    0.80
   1   0 -25    1.05    1.27
   1   0 -24   45.68    5.52
  -1   0  24   44.61    4.83
   1   0 -24   56.96    3.78
   1   0 -24   54.66    3.80
   1   0 -24   51.10    4.09
   1   0 -24   52.88    3.76
   1   0 -24   59.27    4.87
  -1   0  23   -1.32    1.55
   1   0 -23    0.95    0.85
   1   0 -23    0.56    1.01
   1   0 -23   -0.28    1.10
   1   0 -23   -0.11    0.82
   1   0 -23   -0.11    0.96
   1   0 -23   -0.18    1.16
   1   0 -22   73.63    6.82
   1   0 -22   90.49    5.05
  -1   0  22   83.76    6.55
   1   0 -22   84.22    5.34
   1   0 -22   79.70    4.69
   1   0 -22   86.18    4.99
   1   0 -22   97.00    5.26
   1   0 -21    0.11    0.68
   1   0 -21    0.77    0.71
   1   0 -21    1.04    1.05
   1   0 -21    0.92    0.82
   1   0 -21    0.56    0.71
   1   0 -21    0.60    0.66
   1   0 -20  262.97   13.83
   1   0 -20  301.98   11.40
   1   0 -20  295.79   11.48
   1   0 -20  285.48   10.92
   1   0 -20  318.34   11.53
   1   0 -20  277.84   11.56
   1   0 -19    1.16    0.69
   1   0 -19    0.41    0.62
   1   0 -19   -0.19    0.61
   1   0 -19   -0.21    0.78
   1   0 -19    0.10    0.66
   1   0 -19   -0.23    1.13
   1   0 -19    0.12    0.62
   1   0 -18  231.14   11.88
   1   0 -18  247.67    9.92
   1   0 -17    0.40    0.77
   1   0 -17    1.33    0.77
   1   0 -16  730.15   26.73
   1   0 -16  800.96   26.84
   1   0 -16  758.43   24.34
   1   0 -15    0.09    0.45
   1   0 -15   -0.34    0.72
   1   0 -14  207.91    9.75
   1   0 -14  213.28    9.64
   1   0 -14  210.62    8.15
   1   0 -13    1.29    0.72
   1   0 -13   -0.43    0.63
   1   0 -13    0.14    0.50
   1   0 -12  154.93    7.31
   1   0 -12  152.96    7.46
   1   0 -11    0.11    0.43
   1   0 -11    0.22    0.46
   1   0 -10 2746.22   79.56
   1   0 -10 2692.75   79.57
   1   0  -9    0.26    0.43
   1   0  -9    0.35    0.43
   1   0  -8  613.38   20.04
   1   0  -8  645.58   20.19
   1   0  -7    1.07    0.53
   1   0  -6  616.03   19.13
   1   0  -5    0.42    0.35
   1   0  -5    0.91    0.31
   1   0  -4 1712.92   48.74
   1   0  -4 1672.92   48.26
  -1   0   3    0.35    0.14
   1   0  -3    0.46    0.18
   1   0  -2    8.10    0.68
  -1   0   2    7.90    0.48
  -1   0   1    0.16    0.11
  -1   0   0 2718.17   76.77
  -1   0  -1    0.34    0.13
  -1   0  -2   52.74    2.10
  -1   0  -3    0.28    0.20
  -1   0  -5    1.08    0.46
  -1   0  -6    0.41    0.38
  -1   0  -7    0.56    0.41
  -1   0  -8    5.85    1.05
  -1   0  -9   -0.28    0.52
  -1   0 -10  846.62   27.12
  -1   0 -11    1.19    0.76
  -1   0 -12  399.77   13.28
  -1   0 -12  379.62   14.85
  -1   0 -12  388.92   13.14
  -1   0 -13    0.41    0.50
  -1   0 -13    0.30    0.65
  -1   0 -13    0.23    0.42
  -1   0 -14  210.78    8.41
  -1   0 -14  214.26   10.21
  -1   0 -14  199.54    8.13
  -1   0 -15    1.03    0.61
  -1   0 -15    0.19    0.72
  -1   0 -15    0.20    0.62
  -1   0 -16  136.18    6.77
  -1   0 -16  148.09    6.78
   1   0  16  164.61    7.98
  -1   0 -16  141.16    8.56
  -1   0 -17    0.72    0.67
  -1   0 -17    0.67    0.69
  -1   0 -17    0.89    0.91
   1   0  17    0.97    0.85
  -1   0 -18  684.13   22.01
   1   0  18  717.15   24.53
  -1   0 -18  674.19   22.73
  -1   0 -18  654.07   23.04
  -1   0 -18  695.47   22.08
  -1   0 -18  644.71   25.73
  -1   0 -19   -0.10    0.56
  -1   0 -19    0.78    0.62
   1   0  19    0.37    0.97
  -1   0 -19    0.26    0.93
  -1   0 -19    0.52    0.76
  -1   0 -20  155.71    7.76
  -1   0 -20  162.88    7.14
   1   0  20  162.40    8.97
  -1   0 -20  159.19    7.14
  -1   0 -20  136.91    9.63
  -1   0 -21    0.85    0.74
  -1   0 -21    0.74    0.80
   1   0  21    1.00    1.05
  -1   0 -21    2.57    1.21
  -1   0 -21    1.43    1.22
  -1   0 -22 1002.15   34.77
  -1   0 -22 1142.95   34.12
   1   0  22 1112.96   36.95
  -1   0 -22 1130.92   34.10
  -1   0 -22  983.57   38.44
  -1   0 -23    0.11    0.83
  -1   0 -23    0.21    0.82
   1   0  23    0.21    1.28
  -1   0 -23    1.18    1.44
  -1   0 -23    1.04    1.03
  -1   0 -24  208.48    9.78
   1   0  24  210.26   10.90
  -1   0 -24  218.46   10.86
  -1   0 -24  226.01    9.13
  -1   0 -24  230.68    9.21
  -1   0 -24  203.78   12.35
  -1   0 -25    2.03    0.98
  -1   0 -25    2.45    1.07
  -1   0 -25    1.99    1.11
  -1   0 -25    0.91    1.33
  -1   0 -26    4.11    1.15
  -1   0 -26    3.33    1.08
  -1   0 -26    1.87    1.07
  -1   0 -27    0.09    0.70
  -1   0 -27   -0.09    0.68
  -1   0 -27    0.12    0.83
  -1   0 -27    0.31    1.08
  -1   0 -28   34.28    2.50
  -1   0 -28   33.28    2.47
  -1   0 -28   27.99    2.66
  -1   0 -28   33.07    3.19
  -1   0 -29    0.27    0.58
  -1   0 -29    0.13    0.56
  -1   0 -29    0.18    0.62
  -1   0 -29    0.55    0.81
  -1   0 -30   13.79    1.34
  -1   0 -30   13.75    1.34
  -1   0 -30   10.81    1.41
  -1   0 -30   12.86    1.66
  -1   0 -31   -0.17    0.46
  -1   0 -31   -0.26    0.51
  -1   0 -31    0.06    0.57
  -1   0 -32   68.10    2.79
  -1   0 -32   72.23    2.82
   1   1 -32  108.30    4.16
   1  -1 -32  116.18    4.23
   1  -1 -32  119.03    4.23
   1   1 -32  118.63    4.23
   1   1 -31    0.41    0.50
   1  -1 -31    0.23    0.49
   1  -1 -31    0.09    0.51
   1   1 -31   -0.09    0.48
   1  -1 -31   -0.64    0.71
   1   1 -31   -0.65    0.74
   1   1 -31    1.54    0.56
   1  -1 -30  102.07    4.29
   1   1 -30  102.48    4.25
   1  -1 -30  104.28    4.30
   1   1 -30  103.29    4.28
   1  -1 -30   78.56    4.31
   1   1 -30   68.14    4.17
   1   1 -30  100.42    4.61
   1  -1 -30   85.98    4.28
   1   1 -29   29.75    2.22
   1  -1 -29   31.22    2.27
   1   1 -29   31.69    2.29
   1  -1 -29   29.99    2.24
   1   1 -29   21.84    2.28
   1  -1 -29   22.27    2.29
   1   1 -29   29.25    2.64
   1  -1 -29   28.13    2.54
   1   1 -28  115.19    5.27
   1  -1 -28  120.53    5.37
   1   1 -28  116.81    5.30
   1  -1 -28  114.50    5.31
   1   1 -28  104.35    5.69
   1  -1 -28   98.00    5.51
   1   1 -28  120.71    6.27
   1  -1 -28  117.19    6.11
   1  -1 -27   88.96    4.66
   1   1 -27   91.51    4.67
   1   1 -27   92.95    4.71
   1  -1 -27   96.69    4.81
   1   1 -27   74.03    4.87
   1  -1 -27   74.46    4.85
   1   1 -27   81.07    4.23
   1   1 -27   93.82    5.75
   1  -1 -27   99.32    5.78
   1   1 -26   82.22    4.44
   1  -1 -26   76.96    4.37
   1  -1 -26   78.84    4.42
   1   1 -26   77.04    4.34
   1   1 -26   67.74    4.66
   1  -1 -26   67.53    4.65
   1  -1 -26   75.02    5.28
   1   1 -26   62.77    3.91
   1   1 -26   79.13    5.43
   1   1 -25  283.04   10.73
   1  -1 -25  290.78   10.86
   1   1 -25  318.54   12.87
   1   1 -25  252.23   10.39
   1   1 -25  284.91   10.77
   1   1 -25  268.66   10.60
   1  -1 -25  281.23   10.81
   1  -1 -25  265.57   11.32
   1   1 -25  254.02   11.23
  -1   1  24   20.76    3.53
  -1  -1  24   20.94    3.48
   1  -1 -24   31.90    2.80
   1   1 -24   31.02    2.76
   1   1 -24   29.28    2.65
   1   1 -24   34.22    3.74
   1   1 -24   30.23    2.73
   1  -1 -24   32.06    2.85
   1   1 -24   31.44    2.73
   1  -1 -24   21.60    4.16
   1   1 -24   28.66    3.07
   1   1 -24   23.89    4.35
   1  -1 -24   27.60    3.02
   1   1 -23  315.30   12.90
   1  -1 -23  314.75   12.83
  -1  -1  23  325.57   14.72
  -1   1  23  307.56   14.56
   1   1 -23  328.32   12.26
   1  -1 -23  339.79   12.39
   1   1 -23  378.27   14.58
   1   1 -23  313.12   12.16
   1   1 -23  326.82   12.21
   1  -1 -23  290.72   11.93
   1  -1 -23  331.17   12.30
   1   1 -23  324.95   12.11
   1  -1 -23  323.48   15.98
   1   1 -23  309.72   15.88
   1  -1 -22  411.37   14.79
   1   1 -22  429.09   14.87
   1  -1 -22  445.26   15.34
   1   1 -22  400.47   14.50
   1  -1 -22  372.47   14.41
   1   1 -22  389.13   15.32
   1  -1 -22  416.41   15.51
  -1   1  22  399.49   17.24
  -1  -1  22  413.42   17.38
   1   1 -22  408.46   14.79
   1   1 -22  371.56   18.20
   1  -1 -22  390.42   18.30
   1   1 -22  409.04   14.72
   1  -1 -22  421.41   14.88
   1   1 -22  454.48   16.90
   1   1 -21   12.33    2.28
   1   1 -21    9.28    1.85
   1  -1 -21    6.29    2.26
   1  -1 -21   10.46    1.94
   1   1 -21    6.56    2.40
   1   1 -21   10.12    1.66
   1   1 -21   10.64    1.77
   1  -1 -21    9.59    1.66
   1  -1 -21   11.53    1.83
   1   1 -21   10.84    1.70
   1  -1 -21   10.94    1.61
   1   1 -21   11.20    1.62
   1  -1 -21   14.02    1.92
   1   1 -20   20.04    2.77
   1   1 -20   14.63    2.10
   1  -1 -20   15.03    2.16
   1   1 -20   13.53    2.77
   1  -1 -20   13.55    2.89
   1  -1 -20   18.46    2.09
   1   1 -20   16.25    1.97
   1  -1 -20   16.91    2.08
   1   1 -20   17.72    2.14
   1   1 -20   15.57    1.84
   1  -1 -20   17.94    2.07
   1   1 -20   16.75    1.94
   1   1 -19  271.48   11.44
   1   1 -19  248.46    9.69
   1  -1 -19  259.85   10.14
   1  -1 -19  263.59   10.27
   1   1 -19  246.55    9.96
   1   1 -19  264.35    9.99
   1   1 -19  239.10   12.63
   1  -1 -19  253.74   12.95
   1  -1 -19  264.11   10.56
   1   1 -19  252.02   10.44
   1   1 -19  256.77   10.06
   1  -1 -19  252.79   10.06
   1   1 -18  891.41   28.31
   1  -1 -18  916.67   28.51
   1  -1 -18  869.70   28.23
   1   1 -18  884.12   28.65
   1  -1 -18  918.23   28.82
   1   1 -18  936.05   28.46
   1  -1 -18  909.79   28.40
   1  -1 -18  911.02   31.80
   1   1 -18  840.76   31.28
   1   1 -17  147.00    6.77
   1  -1 -17  150.12    6.84
   1  -1 -17  135.96    8.39
   1   1 -17  152.23    8.73
   1  -1 -16    4.44    1.53
   1  -1 -16    3.04    1.00
   1   1 -16    4.41    1.44
   1   1 -16    3.85    1.05
   1   1 -16    8.12    1.75
   1   1 -15   59.77    4.80
   1  -1 -15   66.97    5.09
   1  -1 -15   67.69    3.94
   1   1 -15   63.73    3.83
   1  -1 -15   75.04    5.15
   1   1 -15   74.54    5.11
   1   1 -14  499.61   18.28
   1  -1 -14  491.61   18.26
   1  -1 -14  478.80   16.19
   1   1 -14  485.78   16.22
   1   1 -14  497.42   17.94
   1  -1 -14  509.14   18.13
   1  -1 -13  118.70    6.57
   1   1 -13  123.25    6.63
   1  -1 -13  115.41    5.24
   1   1 -13  111.80    5.16
   1   1 -13  132.43    6.59
   1  -1 -13  122.53    6.44
   1   1 -12  450.58   17.03
   1  -1 -12  511.35   17.53
   1  -1 -12  487.08   17.11
   1   1 -12  489.32   17.08
   1   1 -11    3.20    1.07
   1  -1 -11    2.12    0.86
   1   1 -11    0.84    0.60
   1  -1 -11    2.29    0.86
   1  -1 -10   70.92    4.12
   1   1 -10   67.78    4.04
   1  -1 -10   64.03    3.89
   1   1 -10   62.06    3.88
   1   1  -9   45.10    2.80
   1  -1  -9   42.58    2.94
   1   1  -9   39.40    2.86
   1  -1  -9   44.66    3.05
   1   1  -9   45.98    3.06
   1   1  -8   42.13    2.82
   1  -1  -8   43.47    2.84
   1   1  -8   44.91    2.88
   1  -1  -8   48.27    2.98
   1  -1  -7 2631.27   76.79
   1   1  -7 2587.14   76.73
   1  -1  -7 2785.19   76.83
   1   1  -7 2621.14   76.68
   1  -1  -6    1.74    0.54
   1   1  -6    2.73    0.65
   1   1  -6    2.06    0.58
   1  -1  -6    1.40    0.53
   1  -1  -5 3103.41   88.37
   1   1  -5 3186.72   88.40
   1   1  -5 3206.26   88.58
   1  -1  -5 2882.14   88.39
   1   1  -4   63.12    2.74
   1  -1  -4   58.63    2.71
   1  -1  -4   58.94    2.79
   1   1  -4   65.62    2.88
   1   1  -3 1943.93   54.58
   1  -1  -3 1857.08   54.58
   1  -1  -3 1841.25   54.67
   1   1  -3 1999.83   54.78
   1   1  -2   40.37    1.75
   1  -1  -2   39.91    1.76
   1   1  -2   39.57    1.98
   1  -1  -2   37.74    1.80
   1   1  -2   44.33    1.91
   1   1  -1  136.33    4.40
   1  -1  -1  135.73    4.43
  -1  -1   1  138.11    4.39
  -1   1   1  137.01    4.36
   1  -1  -1  125.60    4.40
   1   1  -1  147.69    4.52
  -1   1   1  132.56    4.19
   1   1  -1  161.94    5.01
  -1   1   1  153.28    4.84
  -1  -1   0 1693.37   50.83
  -1   1   0 1721.49   50.81
   1   1   0 1910.38   50.95
   1  -1   0 1913.61   50.95
  -1   1  -1 2045.10   60.57
  -1  -1  -1 2097.92   60.58
  -1   1  -1 2226.70   60.70
   1  -1   1 2149.78   60.57
   1   1   1 2194.13   60.59
   1   1   2   36.95    1.55
   1  -1   2   34.62    1.52
  -1  -1  -2   38.37    1.67
  -1  -1  -2   38.39    1.68
  -1   1  -2   37.45    1.68
  -1   1  -2   36.54    1.68
   1  -1   3 2151.80   62.45
   1   1   3 2139.14   62.46
  -1  -1  -3 2287.95   62.74
  -1   1  -3 2302.94   62.76
  -1   1  -3 2133.72   62.67
   1  -1   4  279.72    8.81
   1   1   4  267.67    8.77
  -1   1  -4  281.76    9.04
  -1   1  -4  270.99    9.02
  -1  -1  -4  287.79    9.11
  -1   1  -5   11.95    1.16
  -1  -1  -5   11.02    1.12
  -1   1  -6    7.16    1.00
  -1  -1  -6    9.18    1.09
  -1   1  -7   93.70    4.47
  -1  -1  -7   96.92    4.52
  -1  -1  -8  276.74   10.23
  -1   1  -8  275.89   10.17
  -1   1  -9  825.19   25.91
  -1  -1  -9  805.09   25.86
  -1  -1 -10   36.83    2.99
  -1   1 -10   35.51    2.90
  -1  -1 -11 1374.91   42.75
  -1   1 -11 1386.01   42.67
  -1   1 -12   58.14    3.45
  -1  -1 -12   65.26    3.59
  -1   1 -12   70.31    3.64
  -1  -1 -12   60.22    3.47
  -1  -1 -12   70.94    4.71
  -1   1 -12   67.92    4.62
  -1   1 -13    3.09    1.17
  -1   1 -13    4.23    0.90
  -1  -1 -13    7.84    1.21
  -1  -1 -13    6.64    1.54
  -1   1 -13    3.16    0.83
  -1  -1 -13    4.55    1.02
  -1  -1 -14    0.52    0.81
  -1  -1 -14    1.04    0.62
  -1   1 -14    2.51    0.80
  -1   1 -14    0.83    0.61
  -1  -1 -14    0.64    0.61
  -1  -1 -15   64.21    4.09
  -1   1 -15   62.27    4.07
  -1   1 -15   77.57    5.67
  -1  -1 -15   76.33    5.64
   1   1  15   71.38    4.74
   1  -1  15   75.28    4.84
  -1  -1 -15   68.12    4.04
  -1   1 -15   69.52    4.11
  -1  -1 -16   85.26    4.96
  -1   1 -16   82.62    4.94
  -1   1 -16   83.95    6.35
  -1  -1 -16   97.11    6.71
   1  -1  16   97.00    5.85
   1   1  16   92.46    5.73
  -1  -1 -16   90.17    4.94
  -1   1 -16   93.12    5.03
  -1   1 -17  190.71    8.74
  -1  -1 -17  186.66    8.62
  -1  -1 -17  193.87    8.43
  -1   1 -17  179.24    8.24
   1  -1  17  206.32    9.61
   1   1  17  215.51    9.71
  -1  -1 -17  193.79   10.64
  -1   1 -17  185.44   10.45
  -1  -1 -18   45.16    4.87
  -1   1 -18   39.99    4.68
   1  -1  18   46.46    4.19
   1   1  18   49.38    4.31
  -1  -1 -18   43.53    3.10
  -1   1 -18   46.54    3.17
  -1  -1 -18   42.28    3.04
  -1  -1 -18   41.57    2.98
  -1   1 -18   41.06    2.93
  -1   1 -18   46.31    3.15
  -1  -1 -18   43.06    3.43
  -1   1 -18   47.09    3.63
  -1   1 -19  248.35   13.47
  -1  -1 -19  245.96   13.39
   1  -1  19  294.72   12.60
   1   1  19  285.67   12.45
  -1   1 -19  272.91   10.30
  -1  -1 -19  270.18   10.28
  -1   1 -19  282.03   10.43
  -1   1 -19  264.08   11.05
  -1  -1 -19  266.89   11.02
  -1   1 -19  268.83   10.28
  -1  -1 -19  252.87   10.12
  -1   1 -19  252.19   10.03
  -1  -1 -19  271.83   10.34
   1   1  20    1.89    1.23
   1  -1  20    2.48    1.44
  -1   1 -20    1.49    0.78
  -1   1 -20    1.70    0.78
  -1  -1 -20    1.31    0.75
  -1  -1 -20    1.30    0.78
  -1   1 -20    2.26    0.87
  -1   1 -20    1.64    0.87
  -1  -1 -20    1.39    0.80
  -1  -1 -20    1.90    1.47
  -1   1 -20    1.66    1.30
  -1   1 -20    2.08    1.08
  -1  -1 -20    0.14    0.85
  -1   1 -21  126.25    9.19
  -1  -1 -21  128.62    9.20
   1  -1  21  145.76    8.32
   1   1  21  145.26    8.29
  -1  -1 -21  136.46    6.39
  -1   1 -21  128.22    6.24
  -1   1 -21  132.35    7.88
  -1   1 -21  118.03    6.03
  -1  -1 -21  141.49    6.47
  -1  -1 -21  126.17    6.20
  -1   1 -21  138.20    6.38
  -1   1 -21  119.93    6.08
  -1   1 -21  128.24    7.01
  -1  -1 -21  131.92    7.04
   1  -1  22    8.60    2.20
   1   1  22    9.74    2.25
  -1   1 -22   11.75    1.74
  -1  -1 -22   10.10    1.63
  -1  -1 -22    9.85    1.62
  -1   1 -22   10.46    1.65
  -1   1 -22    9.56    2.25
  -1   1 -22   10.87    1.63
  -1  -1 -22   10.06    1.65
  -1  -1 -22    7.84    1.77
  -1   1 -22    6.21    2.35
  -1   1 -22    7.42    1.77
  -1  -1 -22   10.41    2.73
   1   1  23    9.35    2.16
   1  -1  23    9.98    2.25
  -1  -1 -23   10.49    1.69
  -1  -1 -23   11.06    1.78
  -1   1 -23   11.84    1.72
  -1   1 -23    9.40    1.65
  -1   1 -23   11.14    2.36
  -1  -1 -23   10.16    1.64
  -1  -1 -23   10.65    1.97
  -1   1 -23    7.14    2.37
  -1   1 -23    8.81    1.87
  -1  -1 -23    9.88    2.54
  -1  -1 -24  102.20    8.35
  -1   1 -24  103.18    8.50
   1   1  24  113.29    7.48
   1  -1  24  116.23    7.57
  -1   1 -24  118.22    6.81
  -1  -1 -24  125.56    6.87
  -1  -1 -24  137.75    6.30
  -1   1 -24  127.52    6.13
  -1  -1 -24  119.76    6.08
  -1  -1 -24  127.85    6.18
  -1   1 -24  132.78    6.19
  -1   1 -24  134.94    7.88
  -1   1 -25  157.39    8.22
  -1  -1 -25  164.34    8.27
  -1   1 -25  182.94    7.69
  -1  -1 -25  190.41    7.82
  -1  -1 -25  184.50    7.75
  -1   1 -25  181.55    7.67
  -1  -1 -25  170.07    7.63
  -1   1 -25  175.70    9.30
  -1  -1 -26  170.86    8.46
  -1   1 -26  181.24    8.65
  -1   1 -26  193.27    7.88
  -1  -1 -26  199.76    8.03
  -1   1 -26  191.47    7.88
  -1  -1 -26  200.49    8.03
  -1   1 -26  192.91    9.56
  -1  -1 -27    9.94    1.77
  -1   1 -27   10.70    1.83
  -1  -1 -27   11.09    1.54
  -1   1 -27   10.94    1.56
  -1  -1 -27   12.80    1.65
  -1   1 -27   11.72    1.59
  -1  -1 -27   10.43    2.03
  -1   1 -27   12.50    2.19
  -1  -1 -28    1.79    0.78
  -1   1 -28    1.24    0.65
  -1   1 -28    1.61    0.74
  -1  -1 -28    2.61    0.85
  -1  -1 -28    1.03    0.83
  -1   1 -28    0.64    0.84
  -1  -1 -28    2.18    1.11
  -1   1 -28    1.16    1.09
  -1   1 -29  102.41    5.40
  -1  -1 -29  114.66    5.56
  -1   1 -29  124.31    5.14
  -1  -1 -29  127.42    5.21
  -1   1 -29  125.66    5.15
  -1  -1 -29  126.66    5.21
  -1   1 -29  117.63    6.00
  -1  -1 -29  116.82    5.94
  -1   1 -30    7.03    1.17
  -1  -1 -30    6.47    1.13
  -1  -1 -30   11.33    1.20
  -1   1 -30    9.16    1.08
  -1   1 -30    9.65    1.11
  -1  -1 -30   11.83    1.22
  -1   1 -30   10.57    1.47
  -1  -1 -30    9.96    1.43
  -1   1 -31   18.70    1.36
  -1  -1 -31   21.32    1.42
  -1   1 -31   17.92    1.33
  -1  -1 -31   19.45    1.39
  -1   1 -31   15.64    1.51
  -1  -1 -31   18.49    1.54
  -1  -1 -32    0.12    0.27
  -1   1 -32    0.41    0.28
  -1  -1 -32    0.05    0.26
  -1   1 -32    0.34    0.27
   1  -2 -31  123.48    4.20
   1   2 -31  123.71    4.18
   1   2 -31  118.92    4.15
   1  -2 -31  120.64    4.16
   1   2 -30   13.04    1.56
   1  -2 -30   14.76    1.62
   1   2 -30   21.38    1.57
   1  -2 -30   22.51    1.64
   1   2 -30   21.97    1.61
   1  -2 -30   23.55    1.65
   1   2 -30   22.47    1.89
   1  -2 -29   36.86    2.82
   1   2 -29   38.96    2.90
   1   2 -29   45.52    2.65
   1  -2 -29   49.20    2.76
   1  -2 -29   51.41    2.79
   1   2 -29   48.07    2.69
   1  -2 -29   46.15    3.02
   1   2 -29   47.94    3.23
   1   2 -28   -0.10    0.83
   1  -2 -28    0.28    0.79
   1  -2 -28    0.70    0.74
   1   2 -28    0.34    0.90
   1  -2 -28    2.21    1.05
   1  -2 -28    0.63    0.69
   1  -2 -28    1.54    0.81
   1   2 -28    1.02    0.67
   1   2 -28    1.10    0.71
   1   2 -27    0.31    0.72
   1  -2 -27   -0.08    0.77
   1  -2 -27    0.88    0.78
   1   2 -27    0.31    0.79
   1   2 -27   -0.66    1.38
   1  -2 -27   -0.42    1.16
   1   2 -27    0.54    0.98
   1  -2 -27    1.41    1.03
   1  -2 -27    2.27    0.93
   1   2 -27    1.15    0.76
   1   2 -26   28.99    2.90
   1  -2 -26   26.03    2.76
   1   2 -26   34.07    3.42
   1   2 -26   26.42    2.45
   1   2 -26   28.40    2.42
   1  -2 -26   29.97    2.52
   1  -2 -26   29.98    2.58
   1   2 -26   29.70    2.48
   1  -2 -26   30.08    2.52
   1  -2 -25   33.39    3.16
   1   2 -25   31.88    3.11
  -1   2  25   28.32    2.20
   1   2 -25   30.12    2.58
   1  -2 -25   33.38    2.81
   1  -2 -25   31.96    2.70
   1  -2 -25   32.53    2.72
   1   2 -25   33.43    2.69
   1   2 -25   35.59    3.60
   1   2 -25   29.18    2.65
   1  -2 -24  112.96    5.96
   1   2 -24  119.67    5.89
   1  -2 -24  125.38    6.01
   1  -2 -24  118.16    6.50
   1   2 -24  128.16    6.73
   1  -2 -24  128.20    6.04
   1   2 -24  124.34    5.95
   1   2 -24  115.64    6.12
   1   2 -24  138.78    7.66
   1   2 -23  578.40   25.01
   1  -2 -23  626.47   25.45
  -1   2  23  598.92   23.23
  -1  -2  23  568.87   22.98
   1   2 -23  631.96   20.89
   1  -2 -23  654.01   21.08
   1  -2 -23  615.14   21.06
   1   2 -23  618.42   21.80
   1  -2 -23  648.39   21.91
   1   2 -23  687.06   23.35
   1   2 -23  637.74   21.38
   1   2 -23  624.13   20.82
   1  -2 -23  685.21   21.19
   1   2 -22  448.77   15.52
   1  -2 -22  457.11   15.66
   1   2 -22  415.05   19.43
   1  -2 -22  439.44   19.66
  -1   2  22  439.59   17.98
  -1  -2  22  426.67   17.88
   1  -2 -22  408.72   15.47
   1   2 -22  446.99   15.52
   1   2 -22  447.92   15.54
   1  -2 -22  501.16   16.42
   1  -2 -22  452.51   15.65
   1   2 -22  428.11   16.27
   1  -2 -22  451.57   16.41
   1  -2 -22  413.12   15.76
   1   2 -22  438.86   15.90
   1   2 -22  481.16   17.73
   1   2 -21   18.84    2.70
   1   2 -21   15.78    2.10
   1   2 -21   15.39    2.26
   1  -2 -21   15.35    2.29
   1   2 -21   16.99    3.39
   1  -2 -21   13.29    3.05
  -1  -2  21   18.90    3.00
  -1   2  21   15.05    2.78
   1   2 -21   16.87    1.97
   1  -2 -21   17.93    2.09
   1   2 -21   16.16    1.95
   1  -2 -21   18.46    2.26
   1  -2 -21   18.57    2.25
   1   2 -21   17.20    2.04
   1  -2 -21   19.08    2.13
   1   2 -20  101.22    5.64
   1   2 -20  104.62    5.38
   1  -2 -20  101.27    5.32
   1   2 -20  107.60    7.86
   1  -2 -20   88.54    7.26
  -1  -2  20  104.72    7.04
   1   2 -20  110.56    6.61
   1   2 -20  103.01    5.29
   1   2 -20  104.23    5.38
   1  -2 -20  108.02    5.70
   1  -2 -20  105.44    5.38
   1   2 -20  103.04    5.82
   1  -2 -20  116.53    6.11
   1  -2 -20  102.86    5.50
   1   2 -19  951.17   29.08
   1  -2 -19  957.59   29.67
   1  -2 -19  931.02   29.18
   1   2 -19  901.18   29.12
   1  -2 -19  885.90   32.88
   1   2 -19  906.90   32.96
   1  -2 -19  957.19   29.96
   1   2 -19  946.23   29.87
   1  -2 -19  933.78   29.17
   1   2 -19  902.13   29.13
   1   2 -19  935.34   30.92
   1  -2 -19  924.98   29.38
   1   2 -19  937.01   29.72
   1  -2 -18  127.67    8.25
   1   2 -18  123.52    8.07
   1   2 -18  139.76    6.58
   1  -2 -18  133.07    6.49
   1  -2 -18  127.39    6.07
   1   2 -18  126.18    6.04
   1  -2 -18  124.52    6.10
   1   2 -18  134.69    7.15
   1  -2 -18  134.23    6.34
   1   2 -18  134.05    5.96
   1   2 -18  140.02    6.09
   1   2 -18  128.39    6.07
   1  -2 -18  131.11    6.11
   1  -2 -17   53.92    3.46
   1   2 -17   50.15    3.56
   1  -2 -17   57.17    3.75
   1   2 -17   56.38    4.98
   1  -2 -17   50.09    4.81
   1  -2 -16    0.95    0.82
   1   2 -16    1.95    0.92
   1  -2 -16    0.37    0.87
   1   2 -15 1654.11   48.94
   1  -2 -15 1636.67   49.00
   1   2 -15 1679.62   51.47
   1  -2 -15 1600.50   51.34
   1  -2 -14   98.41    6.03
   1   2 -14   95.42    5.93
   1   2 -14   96.81    4.70
   1  -2 -14  100.68    4.83
   1   2 -14   97.08    5.79
   1  -2 -14  102.38    5.92
   1  -2 -13   28.78    3.00
   1   2 -13   34.87    3.21
   1   2 -13   32.25    2.35
   1  -2 -13   33.75    2.42
   1  -2 -13   40.10    3.28
   1   2 -13   36.19    3.13
   1  -2 -12   93.43    5.29
   1   2 -12   81.56    4.99
   1  -2 -12   84.41    4.05
   1   2 -12   83.44    4.02
   1   2 -12   90.17    5.03
   1  -2 -12   88.73    5.03
   1  -2 -11   65.86    4.02
   1   2 -11   62.46    3.94
   1   2 -11   60.86    3.97
   1  -2 -11   65.16    4.11
   1   2 -10  322.40   11.75
   1  -2 -10  325.42   11.77
   1  -2 -10  311.72   11.89
   1   2 -10  333.15   11.94
   1   2  -9  150.28    6.48
   1  -2  -9  148.87    6.44
   1   2  -9  151.16    6.50
   1  -2  -9  161.65    6.67
   1   2  -8   52.17    3.09
   1  -2  -8   53.15    3.09
   1   2  -8   47.41    3.14
   1  -2  -8   51.49    3.12
   1   2  -8   52.06    3.06
   1   2  -7  431.23   14.20
   1  -2  -7  430.97   14.16
   1   2  -7  439.73   14.62
   1   2  -7  445.15   14.19
   1  -2  -7  427.48   14.19
   1  -2  -6 2093.14   61.49
   1   2  -6 2086.80   61.52
   1   2  -6 2253.83   61.55
   1  -2  -6 2075.15   61.47
   1   2  -5 3277.66   99.09
   1  -2  -5 3500.27   99.13
   1   2  -5 3760.49   99.92
   1   2  -5 3476.21   98.30
   1  -2  -5 3369.14   99.07
   1   2  -5 3568.50   99.07
   1  -2  -4 1356.83   39.10
   1   2  -4 1384.33   39.21
   1   2  -4 1433.80   39.99
   1   2  -4 1272.47   38.69
   1   2  -4 1387.75   39.06
   1  -2  -4 1334.35   39.09
   1   2  -3  282.41    8.90
   1  -2  -3  271.65    8.78
   1   2  -3  295.48    9.70
   1  -2  -2   60.48    2.37
   1   2  -2   65.67    2.51
  -1   2   2   65.85    2.66
   1   2  -2   61.87    3.12
  -1   2   2   62.36    2.31
  -1  -2   2   62.74    2.37
   1   2  -1 2472.53   57.02
   1  -2  -1 2209.15   56.80
  -1   2   1 2220.24   57.37
   1   2  -1 2369.36   58.33
  -1   2   1 1807.64   56.52
  -1  -2   1 1747.52   56.58
   1   2   0 2051.03   55.64
   1  -2   0 2098.55   55.69
  -1   2   0 2007.54   56.33
   1  -2   0 2032.73   55.64
   1   2   0 2096.47   55.75
  -1   2   0 1931.91   55.54
  -1   2  -1 1757.78   50.99
  -1   2  -1 1791.60   50.36
  -1   2  -1 1802.90   51.28
  -1  -2  -1 1767.80   50.32
   1  -2   1 1800.12   50.29
   1   2   1 1727.41   50.26
  -1   2  -2   25.60    1.62
  -1   2  -2   24.67    1.29
  -1  -2  -2   24.46    1.27
  -1   2  -2   24.58    1.60
   1   2   2   25.19    1.20
   1  -2   2   24.30    1.17
  -1   2  -3  741.70   23.30
  -1   2  -3  839.88   23.33
  -1  -2  -3  801.34   22.91
  -1   2  -3  790.00   22.90
   1  -2   3  748.92   22.58
   1   2   3  763.77   22.61
  -1   2  -4   16.83    1.44
  -1   2  -4   17.61    1.32
  -1  -2  -4   21.62    1.43
   1  -2   4   18.39    1.18
   1   2   4   19.30    1.20
  -1   2  -5   34.17    2.24
  -1  -2  -5   38.86    2.23
  -1   2  -5   36.80    2.17
   1  -2   5   37.65    1.96
   1   2   5   35.78    1.91
  -1   2  -6  135.12    5.62
  -1   2  -6  138.34    5.58
  -1  -2  -6  136.07    5.59
   1   2   6  134.19    5.14
   1  -2   6  142.80    5.24
  -1  -2  -7   30.60    2.30
  -1   2  -7   30.90    2.29
   1   2   7   33.04    2.07
   1  -2   7   32.43    2.07
  -1   2  -8   60.89    3.58
  -1  -2  -8   63.12    3.67
   1  -2   8   56.83    3.12
   1   2   8   61.67    3.20
  -1   2  -9   93.46    4.89
  -1  -2  -9   88.79    4.83
   1   2   9   94.40    4.38
   1  -2   9   87.68    4.29
  -1  -2 -10  161.26    7.38
  -1   2 -10  149.86    7.23
   1   2  10  162.59    6.67
   1  -2  10  161.93    6.66
  -1   2 -11  204.18    9.28
  -1  -2 -11  228.70    9.62
   1   2  11  215.88    8.57
   1  -2  11  220.69    8.63
  -1   2 -12  110.15    6.35
  -1  -2 -12  119.29    6.57
  -1  -2 -12  113.70    5.09
  -1   2 -12  107.69    5.02
  -1   2 -12  114.64    5.22
  -1  -2 -12  103.58    5.06
   1   2  12  114.63    5.61
   1  -2  12  112.84    5.59
  -1   2 -13  223.19   10.36
  -1  -2 -13  231.67   10.50
  -1   2 -13  223.63    8.63
  -1  -2 -13  220.83    8.60
  -1   2 -13  207.55    8.66
  -1  -2 -13  232.67    8.90
   1   2  13  228.53    9.33
   1  -2  13  238.18    9.44
  -1   2 -14    1.24    0.90
  -1  -2 -14    1.78    0.70
  -1  -2 -14    1.59    0.96
  -1   2 -14    0.35    0.54
  -1   2 -14    0.86    0.67
   1  -2  14    1.19    0.74
   1   2  14    0.12    0.58
  -1   2 -15  117.53    7.39
  -1  -2 -15  116.27    7.37
  -1   2 -15  111.65    5.63
  -1  -2 -15  112.54    5.62
  -1  -2 -15  117.53    5.86
  -1   2 -15  107.83    5.70
   1   2  15  118.84    6.34
   1  -2  15  116.79    6.30
  -1  -2 -16  163.49    9.40
  -1   2 -16  163.71    9.40
   1  -2  16  168.59    8.19
   1   2  16  168.22    8.15
  -1  -2 -16  161.79    7.34
  -1   2 -16  155.76    7.28
  -1  -2 -16  164.88    7.64
  -1   2 -17   92.06    4.59
  -1  -2 -17   92.57    4.66
  -1  -2 -17   90.19    6.96
  -1   2 -17   95.26    7.09
   1   2  17   96.34    5.91
   1  -2  17   96.03    5.97
  -1   2 -17   92.40    4.70
  -1  -2 -17   87.01    4.65
  -1   2 -17   96.79    4.70
  -1  -2 -17   90.98    4.61
  -1   2 -17   83.80    5.60
  -1  -2 -17   92.86    4.89
  -1  -2 -17   94.08    5.27
  -1   2 -17   95.45    5.34
  -1  -2 -18   20.53    2.04
  -1   2 -18   21.74    2.07
  -1  -2 -18   19.29    3.22
  -1   2 -18   25.10    3.70
   1   2  18   24.25    2.93
   1  -2  18   26.18    3.04
  -1  -2 -18   20.66    2.14
  -1   2 -18   21.97    2.10
  -1  -2 -18   24.11    2.15
  -1   2 -18   22.06    2.81
  -1   2 -18   24.28    2.41
  -1  -2 -18   24.89    2.37
  -1  -2 -18   23.25    2.54
  -1   2 -18   25.71    2.65
  -1  -2 -19  596.69   24.30
  -1   2 -19  564.97   24.08
   1  -2  19  664.23   22.64
   1   2  19  628.81   22.27
  -1   2 -19  613.78   19.96
  -1  -2 -19  607.92   19.95
  -1   2 -19  568.60   21.88
  -1   2 -19  589.88   20.29
  -1  -2 -19  610.78   20.01
  -1  -2 -19  616.98   20.21
  -1   2 -19  614.17   19.97
  -1  -2 -19  615.95   21.09
  -1   2 -19  632.14   21.30
  -1  -2 -20    4.85    1.83
  -1  -2 -20    6.52    1.53
  -1   2 -20    2.65    1.18
  -1   2 -20    3.33    1.64
   1  -2  20    4.51    1.55
   1   2  20    2.99    1.33
  -1   2 -20    3.53    0.99
  -1  -2 -20    1.68    0.85
  -1   2 -20    2.13    0.85
  -1  -2 -20    3.19    1.02
  -1   2 -20    1.96    1.16
  -1   2 -20    3.45    1.07
  -1  -2 -20    2.97    0.99
  -1  -2 -21  157.19    6.96
  -1   2 -21  155.55    6.90
  -1  -2 -21  147.13    9.92
  -1   2 -21  150.44   10.24
   1   2  21  154.02    8.56
   1  -2  21  158.51    8.74
  -1   2 -21  151.10    8.58
  -1   2 -21  153.19    7.17
  -1   2 -21  147.42    7.73
  -1  -2 -21  149.86    7.70
  -1   2 -21  158.97    6.94
  -1  -2 -21  156.21    7.13
  -1  -2 -21  165.49    7.08
  -1   2 -22    7.77    1.41
  -1  -2 -22    7.08    1.33
  -1  -2 -22    8.38    1.45
  -1   2 -22    8.98    1.47
  -1  -2 -22    6.15    2.08
  -1   2 -22    5.27    1.51
  -1   2 -22    6.67    2.23
  -1  -2 -22    5.79    1.56
   1   2  22    8.06    1.87
   1  -2  22    6.38    1.74
  -1   2 -22    6.34    1.88
   1   2  22    6.30    1.25
  -1   2 -22    8.02    1.50
  -1  -2 -22    6.48    1.34
  -1  -2 -23   62.75    3.87
  -1   2 -23   58.52    3.73
   1   2  23   54.48    4.77
   1   2  23   59.68    3.47
   1  -2  23   54.42    4.83
  -1   2 -23   56.04    6.01
  -1  -2 -23   49.35    5.55
  -1   2 -23   61.86    5.11
  -1   2 -23   57.63    3.87
  -1   2 -23   61.29    3.80
  -1  -2 -23   63.32    4.01
  -1  -2 -23   61.03    3.85
  -1  -2 -23   57.54    4.37
  -1   2 -23   61.79    4.54
  -1  -2 -24  360.75   14.29
  -1   2 -24  352.37   14.36
  -1   2 -24  395.25   15.71
   1   2  24  355.77   12.57
  -1  -2 -24  389.27   13.46
  -1   2 -24  377.06   13.30
  -1   2 -24  370.75   13.26
  -1  -2 -24  395.64   13.50
  -1  -2 -24  387.50   13.67
  -1  -2 -25    6.91    1.69
  -1   2 -25    8.29    1.82
  -1  -2 -25    8.38    1.43
  -1   2 -25    9.60    1.52
  -1  -2 -25   10.02    1.53
  -1  -2 -25    9.98    1.59
  -1   2 -25   11.03    1.56
  -1   2 -25    8.83    2.10
  -1  -2 -26   30.10    2.87
  -1   2 -26   25.72    2.76
  -1   2 -26   28.80    2.37
  -1  -2 -26   29.74    2.43
  -1  -2 -26   31.82    2.52
  -1  -2 -26   32.52    2.63
  -1   2 -26   28.26    2.34
  -1   2 -26   28.82    3.23
  -1  -2 -27  224.05    9.65
  -1   2 -27  219.63    9.68
  -1   2 -27  246.80    9.04
  -1  -2 -27  254.73    9.17
  -1   2 -27  246.20    9.04
  -1  -2 -27  260.23    9.21
  -1   2 -27  271.04   10.94
  -1  -2 -28   78.50    4.45
  -1   2 -28   78.71    4.50
  -1  -2 -28   94.02    4.22
  -1   2 -28   85.76    4.05
  -1  -2 -28   91.77    4.19
  -1   2 -28   88.00    4.08
  -1  -2 -28   81.53    4.97
  -1   2 -28   92.39    5.23
  -1   2 -29    1.25    0.56
  -1  -2 -29    0.16    0.48
  -1  -2 -29    0.38    0.48
  -1   2 -29    0.78    0.55
  -1  -2 -29    0.50    0.59
  -1   2 -29    0.30    0.58
  -1  -2 -29    0.28    0.77
  -1   2 -29    0.66    0.77
  -1   2 -30   30.09    2.29
  -1  -2 -30   27.66    2.13
  -1   2 -30   28.16    1.75
  -1  -2 -30   30.17    1.82
  -1   2 -30   28.94    1.75
  -1  -2 -30   29.67    1.80
  -1   2 -31    2.28    0.60
  -1  -2 -31    1.94    0.53
  -1   2 -31    1.71    0.40
  -1  -2 -31    2.22    0.45
  -1  -2 -31    1.75    0.42
  -1   2 -31    1.72    0.42
   1  -3 -30   43.06    1.94
   1   3 -30   47.58    2.02
   1  -3 -30   40.20    1.91
   1   3 -30   44.30    1.98
   1   3 -29    6.09    0.88
   1  -3 -29    7.01    0.91
   1   3 -29    6.80    0.91
   1  -3 -29    6.14    0.88
   1   3 -29    8.71    1.28
   1  -3 -28    8.00    1.35
   1   3 -28    8.76    1.45
   1  -3 -28   10.02    1.49
   1   3 -28   15.53    1.91
  -1   3  28   10.82    0.97
   1   3 -28   12.86    1.31
   1  -3 -28   12.36    1.29
   1  -3 -28   12.27    1.30
   1  -3 -28   13.20    1.47
   1   3 -28   12.53    1.31
   1   3 -27  128.65    6.06
   1  -3 -27  130.15    6.00
   1   3 -27  148.73    7.02
  -1   3  27  125.14    5.22
   1   3 -27  144.05    5.67
   1  -3 -27  143.03    5.68
   1   3 -27  147.92    5.70
   1  -3 -27  140.36    5.65
   1  -3 -27  135.30    5.92
   1  -3 -26  196.34    8.48
   1   3 -26  196.40    8.58
  -1   3  26  200.63    7.77
   1  -3 -26  217.95    8.07
   1  -3 -26  206.09    8.33
   1   3 -26  222.05    8.10
   1  -3 -26  226.41    8.15
   1   3 -26  212.09    8.01
   1   3 -26  236.21    9.84
   1   3 -25   18.56    2.62
   1   3 -25   17.15    2.07
  -1   3  25   15.63    1.72
   1  -3 -25   15.40    2.11
   1   3 -25   15.17    2.13
   1   3 -25   15.98    1.77
   1  -3 -25   20.07    2.10
   1  -3 -25   19.47    1.95
   1  -3 -25   21.28    1.99
   1   3 -25   18.00    1.84
   1   3 -24  121.44    6.26
   1   3 -24  133.74    7.35
   1  -3 -24  117.51    6.21
   1   3 -24  130.23    6.56
   1  -3 -24  124.30    6.05
   1   3 -24  125.41    5.72
   1  -3 -24  130.14    5.83
   1   3 -24  120.84    5.67
   1  -3 -24  128.78    5.79
   1   3 -23  815.38   26.43
   1   3 -23  734.57   24.74
   1   3 -23  714.02   24.66
   1  -3 -23  746.27   24.74
   1  -3 -23  760.23   24.68
   1  -3 -23  724.85   24.23
   1   3 -23  736.60   23.79
   1  -3 -23  783.90   24.01
   1  -3 -23  772.36   23.95
   1   3 -23  736.38   23.78
   1  -3 -22  619.50   19.66
   1   3 -22  604.91   19.59
   1   3 -22  535.69   23.57
   1  -3 -22  581.20   23.91
  -1  -3  22  563.81   21.83
  -1   3  22  545.74   21.42
   1  -3 -22  599.68   20.29
   1   3 -22  580.24   20.37
   1  -3 -22  600.59   20.47
   1   3 -22  595.57   19.56
   1  -3 -22  581.66   19.94
   1  -3 -22  632.77   19.73
   1   3 -22  614.95   20.64
   1   3 -22  624.53   21.87
   1   3 -21   98.57    4.95
   1  -3 -21   93.09    4.91
   1  -3 -21   92.83    7.40
   1   3 -21   88.89    7.31
  -1   3  21   92.82    6.33
  -1  -3  21   91.79    6.52
   1  -3 -21  101.81    5.51
   1  -3 -21   94.05    5.45
   1   3 -21   99.18    5.56
   1   3 -21  103.07    6.38
   1   3 -21  101.35    5.71
   1   3 -21   96.26    4.93
   1  -3 -21  100.47    5.04
   1  -3 -20    4.58    1.20
   1  -3 -20    4.37    1.16
   1  -3 -20    5.15    1.23
   1   3 -20    4.96    1.21
   1   3 -20    4.41    1.11
  -1   3  20    5.02    1.22
  -1  -3  20    0.73    2.18
  -1   3  20    1.19    2.01
   1   3 -20    5.12    1.35
   1   3 -20    4.76    1.44
   1  -3 -20    6.65    1.55
   1   3 -20    0.71    1.97
   1  -3 -20    2.36    1.97
   1  -3 -20    5.06    1.28
   1   3 -20    4.99    1.55
   1  -3 -19   37.58    2.87
   1  -3 -19   42.58    3.21
   1   3 -19   34.95    2.76
   1  -3 -19   35.60    2.83
   1   3 -19   36.69    2.81
  -1   3  19   43.94    3.17
  -1   3  19   33.37    3.75
  -1  -3  19   45.60    4.43
   1  -3 -19   39.77    3.18
   1   3 -19   37.33    3.16
   1  -3 -19   36.45    3.15
  -1   3  19   33.81    3.69
   1  -3 -19   33.67    4.33
   1   3 -19   34.01    4.34
   1   3 -19   43.67    3.52
   1   3 -19   43.93    3.89
   1  -3 -18  118.05    5.43
   1  -3 -18  113.84    5.66
   1   3 -18  105.73    5.21
   1   3 -18  105.27    5.22
   1  -3 -18  110.20    5.32
  -1   3  18   94.28    6.58
   1  -3 -18  102.85    7.33
   1   3 -18  104.68    7.27
  -1   3  18  124.01    5.78
  -1  -3  18  118.51    7.14
  -1   3  18  109.26    6.67
   1   3 -18  124.15    5.71
   1   3 -18  122.44    6.15
   1   3 -18  112.55    6.50
   1  -3 -18  108.42    5.66
   1  -3 -18  106.76    5.66
   1   3 -18  105.42    5.61
   1   3 -17   96.31    5.26
   1  -3 -17   88.23    4.52
   1   3 -17   84.28    4.43
  -1   3  17   85.37    5.97
   1  -3 -17   85.36    6.36
   1   3 -17   82.34    6.21
   1  -3 -17   89.94    4.89
   1   3 -17   85.11    4.74
  -1   3  17  104.73    5.09
   1  -3 -17   85.75    4.75
   1  -3 -17   82.75    4.42
   1   3 -17   87.00    4.48
   1  -3 -17   94.20    4.88
   1   3 -17   90.48    5.57
   1   3 -17   93.68    4.80
   1  -3 -16  279.06   12.93
   1   3 -16  268.95   12.66
   1  -3 -16  283.69   10.92
   1   3 -16  319.51   11.65
   1   3 -16  311.58   12.09
   1   3 -16  302.62   10.90
   1  -3 -16  294.89   10.99
   1   3 -16  292.05   10.87
   1  -3 -15    2.94    1.29
   1   3 -15    2.53    1.16
   1   3 -15    3.23    0.91
   1  -3 -15    3.59    1.02
   1   3 -14   31.87    3.18
   1  -3 -14   30.65    3.17
   1  -3 -14   33.31    2.45
   1   3 -14   32.04    2.38
   1  -3 -13   29.94    2.29
   1   3 -13   30.60    2.24
   1   3 -13   30.66    2.97
   1  -3 -13   30.56    3.02
   1   3 -13   31.59    3.20
   1   3 -12  154.48    6.11
   1  -3 -12  163.41    6.26
   1   3 -12  152.48    7.33
   1  -3 -12  153.41    7.41
   1   3 -12  162.36    7.93
   1  -3 -11   11.13    1.62
   1   3 -11   12.51    1.66
   1   3 -11    9.55    1.70
   1  -3 -10    0.95    0.59
   1   3 -10    1.44    0.63
   1   3 -10    0.80    0.55
   1   3 -10    1.08    0.69
   1   3  -9   73.86    3.88
   1   3  -9   74.46    4.50
   1  -3  -9   68.16    3.88
   1   3  -9   65.30    3.76
   1  -3  -8   66.20    3.42
   1   3  -8   57.68    3.22
   1   3  -8   55.48    3.77
   1  -3  -8   60.44    3.40
   1   3  -8   51.61    3.09
   1  -3  -7  416.00   13.19
   1   3  -7  399.36   13.07
   1   3  -7  385.51   14.20
   1  -3  -7  414.13   13.36
   1   3  -7  384.30   13.00
   1  -3  -6   37.35    2.18
   1   3  -6   34.53    2.08
   1   3  -6   32.20    2.66
   1   3  -6   34.57    2.10
   1  -3  -6   37.81    2.29
   1  -3  -5  522.54   15.61
   1   3  -5  503.08   15.55
   1   3  -5  484.88   16.92
   1   3  -5  512.44   15.67
  -1  -3   4   89.46    3.40
  -1   3   4   89.81    3.31
   1   3  -4   91.91    3.43
   1   3  -4   89.85    4.59
   1   3  -4   93.78    3.89
  -1  -3   3  895.20   27.95
  -1   3   3  928.09   27.82
   1   3  -3 1097.72   28.17
   1   3  -3 1116.30   30.43
  -1   3   3 1097.50   29.42
   1   3  -3 1036.09   29.34
   1   3  -2  781.16   24.22
  -1   3   2  766.36   23.35
  -1   3   1  341.24   11.18
   1   3  -1  340.63   11.92
  -1   3   1  335.84   11.83
   1   3   0  296.61   10.62
  -1   3   0  290.76    9.88
  -1   3   0  288.97   10.37
  -1   3  -1  507.62   16.57
   1   3   1  538.20   17.34
  -1   3  -1  537.24   16.98
   1  -3   2 1022.53   29.84
   1   3   2 1077.20   29.84
  -1   3  -2 1241.94   31.97
  -1   3  -2 1273.39   32.10
  -1   3  -2 1002.80   29.89
  -1   3  -3   79.88    3.91
  -1   3  -3   85.66    3.89
  -1   3  -3   74.41    2.85
   1   3   3   79.71    2.79
   1  -3   3   80.13    2.76
  -1   3  -4  958.47   28.79
  -1   3  -4  995.70   28.59
  -1  -3  -4  906.78   27.55
  -1   3  -4  931.25   27.53
   1   3   4  940.63   27.30
   1  -3   4  937.27   27.24
  -1   3  -5   27.24    2.20
  -1   3  -5   28.72    1.80
  -1  -3  -5   25.64    1.74
   1  -3   5   26.37    1.53
   1   3   5   27.45    1.58
  -1   3  -6   50.55    3.21
  -1  -3  -6   51.70    2.82
  -1   3  -6   49.55    2.76
   1   3   6   51.54    2.49
   1  -3   6   46.61    2.38
  -1   3  -7 1397.62   43.11
  -1   3  -7 1377.04   42.34
  -1  -3  -7 1403.45   42.44
   1  -3   7 1474.51   41.79
   1   3   7 1457.85   41.78
  -1   3  -8  817.81   25.22
  -1   3  -8  787.65   24.61
  -1  -3  -8  765.09   24.51
   1   3   8  765.75   23.71
   1  -3   8  778.76   23.75
  -1   3  -9  146.32    6.88
  -1   3  -9  139.51    6.48
  -1  -3  -9  144.35    6.60
   1   3   9  149.06    5.91
   1  -3   9  141.50    5.84
  -1   3 -10  435.78   15.79
  -1  -3 -10  440.32   15.86
   1  -3  10  460.40   14.95
   1   3  10  452.89   14.90
  -1  -3 -11  432.56   15.94
  -1   3 -11  417.03   15.79
   1  -3  11  442.52   14.83
   1   3  11  447.79   14.86
  -1  -3 -12   61.50    4.47
  -1   3 -12   60.82    4.40
  -1  -3 -12   55.86    3.41
  -1   3 -12   56.18    3.38
  -1  -3 -12   58.52    3.33
  -1   3 -12   57.29    3.27
   1  -3  12   60.19    3.69
   1   3  12   61.99    3.70
  -1  -3 -13   48.36    4.10
  -1   3 -13   45.56    4.02
  -1  -3 -13   42.58    3.10
   1  -3  13   50.97    3.48
   1   3  13   52.44    3.47
  -1  -3 -13   50.96    3.15
  -1   3 -13   45.65    3.01
  -1  -3 -14  554.13   18.08
  -1   3 -14  525.64   17.94
   1   3  14  547.48   18.69
   1  -3  14  563.12   18.88
  -1   3 -14  509.59   20.07
  -1  -3 -14  584.37   20.75
  -1   3 -15  182.50    7.74
  -1  -3 -15  193.78    7.88
  -1  -3 -15  189.10    9.77
  -1   3 -15  177.89    9.63
   1   3  15  173.41    8.13
   1  -3  15  181.14    8.35
  -1   3 -16   14.69    1.90
  -1   3 -16   14.40    2.56
  -1  -3 -16   14.51    2.57
  -1  -3 -16   14.79    1.92
  -1   3 -16   14.92    1.92
   1   3  16   15.90    2.14
   1  -3  16   14.58    2.13
  -1  -3 -16   13.45    1.72
   1   3  16   17.18    1.92
  -1  -3 -17  224.78    8.45
  -1   3 -17  208.77    8.20
  -1   3 -17  202.77   11.16
  -1  -3 -17  218.76   11.33
   1  -3  17  231.07   10.07
   1   3  17  210.19    9.61
  -1  -3 -17  218.82    8.38
  -1  -3 -17  223.13    8.67
  -1   3 -17  214.71    8.28
  -1  -3 -17  218.56    9.16
  -1   3 -17  223.81    9.23
  -1   3 -17  192.51    8.77
  -1  -3 -17  222.26    8.90
  -1   3 -18  246.24    9.46
  -1  -3 -18  253.76    9.60
  -1  -3 -18  255.84   12.88
  -1   3 -18  233.46   12.61
   1  -3  18  267.75   11.44
   1   3  18  251.23   11.06
  -1  -3 -18  249.38    9.88
  -1  -3 -18  258.39    9.65
  -1   3 -18  250.32    9.51
  -1  -3 -18  266.00   10.55
  -1   3 -18  265.19   10.64
  -1   3 -18  269.90   10.48
  -1  -3 -18  269.98   10.30
  -1  -3 -19  492.86   16.36
  -1   3 -19  481.98   16.25
  -1   3 -19  457.81   20.15
  -1  -3 -19  484.12   20.32
   1  -3  19  512.92   18.66
   1   3  19  480.27   18.14
  -1   3 -19  479.26   16.27
  -1  -3 -19  499.01   16.45
  -1  -3 -19  479.93   16.68
  -1  -3 -19  487.93   17.35
  -1   3 -19  491.47   17.49
  -1   3 -19  506.43   17.29
  -1  -3 -19  489.26   17.04
  -1  -3 -20   83.38    6.97
  -1   3 -20   86.97    7.22
   1   3  20   99.77    6.21
   1  -3  20   98.12    6.38
  -1   3 -20   90.21    4.69
  -1  -3 -20   99.39    4.87
  -1  -3 -20   90.19    5.42
  -1   3 -20   98.43    5.71
  -1   3 -20   89.70    5.25
  -1   3 -20   88.50    6.15
  -1   3 -20   95.33    4.81
  -1  -3 -20   98.59    4.88
  -1  -3 -20   97.11    5.12
  -1  -3 -21  255.71    9.53
  -1  -3 -21  251.43    9.86
  -1   3 -21  248.89    9.45
  -1   3 -21  243.84    9.37
  -1  -3 -21  249.75    9.47
   1   3  21  231.70    8.98
   1  -3  21  262.06   11.69
   1   3  21  250.62   11.19
  -1  -3 -21  246.37   10.41
  -1   3 -21  250.81   10.59
  -1   3 -21  238.12   13.11
  -1  -3 -21  232.34   12.78
  -1   3 -21  262.39   10.39
  -1   3 -21  232.55   11.38
  -1  -3 -22  108.54    5.19
  -1   3 -22  113.93    5.24
  -1  -3 -22   89.57    7.52
  -1   3 -22   90.07    7.63
   1   3  22   96.85    6.29
   1  -3  22  100.50    6.61
  -1  -3 -22   98.63    5.75
  -1   3 -22  103.42    5.96
   1   3  22  109.44    5.32
  -1  -3 -22  110.80    5.24
  -1   3 -22  103.83    5.08
  -1  -3 -22  107.94    5.47
  -1   3 -22  104.78    6.74
  -1   3 -23   88.20    6.04
  -1  -3 -23   82.21    5.11
  -1   3 -23   83.59    5.26
   1   3  23   88.36    4.60
  -1   3 -23   88.54    4.50
  -1  -3 -23   88.07    4.52
  -1  -3 -23   82.81    4.70
  -1  -3 -23   89.43    4.53
  -1   3 -23   82.23    4.40
  -1   3 -24   10.50    1.87
  -1  -3 -24   12.05    1.95
   1   3  24   16.01    1.74
  -1  -3 -24   13.32    1.73
  -1  -3 -24   15.00    1.69
  -1   3 -24   15.29    1.68
  -1  -3 -24   15.44    1.70
  -1   3 -24   13.67    1.60
  -1   3 -25   23.49    2.90
  -1  -3 -25   21.19    2.30
  -1   3 -25   16.68    2.15
   1   3  25   20.37    1.84
  -1   3 -25   22.41    1.95
  -1  -3 -25   19.61    2.00
  -1  -3 -25   20.18    1.89
  -1  -3 -25   23.02    2.00
  -1   3 -25   22.40    1.95
  -1   3 -26  151.44    7.51
  -1  -3 -26  126.73    6.22
  -1   3 -26  133.45    6.39
   1   3  26  138.46    5.50
  -1  -3 -26  144.90    5.87
  -1   3 -26  141.53    5.77
  -1   3 -26  143.19    5.79
  -1  -3 -26  145.69    5.86
  -1   3 -27  122.70    6.22
  -1  -3 -27  111.30    5.17
  -1   3 -27  101.77    5.10
   1   3  27  100.27    4.22
  -1  -3 -27  117.73    4.79
  -1   3 -27  114.29    4.73
  -1  -3 -27  121.18    4.83
  -1   3 -27  117.82    4.77
  -1   3 -28   60.94    3.82
  -1  -3 -28   53.70    3.62
  -1  -3 -28   59.03    2.83
  -1   3 -28   58.27    2.80
  -1   3 -28   61.08    2.83
  -1  -3 -28   58.52    2.82
  -1   3 -28   51.67    3.00
  -1  -3 -28   49.88    2.96
  -1  -3 -29   95.55    4.56
  -1   3 -29   97.88    3.69
  -1  -3 -29   93.38    3.66
  -1  -3 -29   96.04    3.69
  -1   3 -29   93.18    3.65
  -1  -3 -30   16.19    1.34
  -1   3 -30   18.56    1.55
   1   4 -29   21.07    1.60
  -1   4  28    1.44    0.46
   1   4 -28    2.64    0.85
   1   4 -27   94.23    4.86
  -1   4  27   83.82    3.76
   1  -4 -27   85.61    3.99
   1   4 -26   41.34    3.32
   1  -4 -26   39.72    2.62
  -1   4  26   39.38    2.52
  -1   4  25   51.99    3.17
   1   4 -25   50.04    2.79
   1   4 -25   54.19    2.87
   1  -4 -25   53.67    3.26
   1   4 -25   59.71    4.20
  -1   4  24    0.91    0.53
   1  -4 -24    1.37    0.75
   1   4 -24    0.28    0.92
   1   4 -24    0.18    0.51
   1   4 -24    0.31    0.53
   1   4 -23    4.84    1.26
   1  -4 -23    4.42    1.10
   1   4 -23    4.42    1.17
   1   4 -23    4.98    1.48
   1   4 -23    2.63    0.87
   1   4 -23    2.85    0.91
   1  -4 -22   54.38    3.74
   1  -4 -22   51.32    3.47
   1   4 -22   45.99    3.00
   1   4 -22   42.38    3.26
   1   4 -22   55.87    4.00
   1   4 -22   46.70    4.12
   1   4 -22   52.21    3.12
   1  -4 -21   66.83    4.20
   1  -4 -21   64.12    3.94
   1   4 -21   60.47    3.50
   1   4 -21   54.64    3.73
   1   4 -21   64.38    4.40
   1   4 -21   63.87    4.82
   1   4 -21   59.73    3.47
   1  -4 -20  383.67   14.30
   1   4 -20  398.55   13.43
   1   4 -20  353.92   13.66
   1   4 -20  387.14   15.49
   1   4 -20  400.32   14.95
   1   4 -20  393.06   13.40
  -1   4  19    4.06    1.53
   1  -4 -19    7.18    1.42
  -1   4  19    3.04    1.16
   1   4 -19    0.82    1.02
   1   4 -19    2.62    1.18
   1   4 -19    2.51    1.32
   1   4 -19    3.89    1.14
  -1   4  18   58.80    3.94
  -1   4  18   42.50    4.50
   1  -4 -18   53.90    3.49
   1   4 -18   45.38    3.27
   1  -4 -18   53.43    3.69
   1   4 -18   53.30    3.56
   1   4 -18   49.29    3.91
   1   4 -18   46.83    4.11
   1   4 -17    7.49    1.59
   1  -4 -17    7.24    1.27
  -1   4  17    6.06    1.43
  -1   4  17    4.60    1.45
   1   4 -17    4.81    1.17
   1   4 -17    3.26    1.42
   1   4 -17    4.89    1.43
   1   4 -17    8.53    1.45
   1  -4 -17    6.17    1.28
  -1   4  17    7.16    1.94
  -1   4  16  196.22    8.72
  -1   4  16  189.09   10.32
   1   4 -16  166.50    9.14
   1   4 -16  197.86    8.11
   1   4 -16  178.47    8.85
   1  -4 -16  194.29    8.19
  -1   4  16  223.37    8.73
  -1   4  15    9.22    1.54
  -1   4  15    4.18    1.23
   1   4 -15    7.54    1.71
   1   4 -15    8.42    1.36
   1   4 -15    8.02    1.60
   1  -4 -15    8.75    1.42
  -1   4  15    5.92    1.74
   1   4 -14   16.58    2.34
  -1   4  14   20.37    2.97
  -1   4  14   16.66    2.09
   1   4 -14   19.47    2.00
   1   4 -14   19.03    2.38
   1  -4 -14   20.74    2.11
  -1   4  13  217.63   10.62
   1   4 -13  188.87    8.79
  -1   4  13  207.18    8.42
   1   4 -13  216.16   10.28
  -1   4  12   13.44    1.70
  -1   4  12   18.01    2.67
   1   4 -12   10.80    1.73
   1   4 -12   20.29    2.66
   1   4 -11  474.89   16.40
  -1   4  11  487.94   15.93
   1   4 -11  481.56   18.06
   1   4 -10  201.15    6.88
  -1   4  10  177.85    7.13
   1   4 -10  180.40    8.91
   1   4  -9  277.68    9.08
  -1   4   9  255.94    9.12
   1   4  -9  258.92   11.19
  -1   4   8  168.19    8.32
   1   4  -8  180.08    6.29
  -1   4   8  155.67    6.01
   1   4  -8  170.36    8.11
  -1   4   7   50.88    3.92
   1   4  -7   48.33    3.73
  -1   4   7   40.49    2.85
   1   4  -6    1.29    0.60
  -1   4   6    2.10    0.70
   1   4  -5  854.59   28.20
  -1   4   5  827.88   26.94
   1   4  -4  114.96    5.03
   1   4  -4  115.33    5.87
  -1   4   4  104.21    4.92
   1   4  -3  103.43    4.80
  -1   4   3   93.14    5.27
   1   4  -3   95.65    5.23
  -1   4   3   94.86    4.57
   1   4  -2  734.77   23.16
  -1   4   2  733.71   23.87
   1   4  -2  754.52   23.87
  -1   4   2  703.68   22.71
  -1   4   1 1199.61   36.55
   1   4  -1 1166.65   36.08
  -1   4   1 1170.36   35.56
   1   4  -1 1195.09   36.59
  -1   4   0 1262.70   37.97
  -1   4   0 1232.43   37.19
   1   4   0 1212.31   38.09
  -1   4  -1   41.44    2.95
  -1   4  -1   31.20    2.46
   1   4   1   38.73    3.09
  -1   4  -2    3.69    0.91
   1   4   2    4.99    1.19
  -1   4  -3   27.24    2.31
  -1   4  -3   26.51    2.31
   1   4   3   25.24    2.54
  -1   4  -4 1886.84   56.74
  -1   4  -4 1797.30   56.82
  -1   4  -5 1172.70   33.74
  -1   4  -5 1060.53   34.87
  -1   4  -6  398.00   12.68
  -1   4  -6  366.02   13.94
  -1   4  -7   32.84    2.10
  -1   4  -7   38.10    2.29
   1   4   7   40.06    2.08
  -1   4  -7   36.77    3.11
  -1   4  -8  237.52    8.18
   1   4   8  236.82    8.01
  -1   4  -8  244.82   10.01
  -1   4  -9    9.92    1.31
  -1   4  -9   12.20    1.26
   1   4   9    9.98    1.20
  -1   4  -9   12.34    1.90
  -1   4 -10  770.80   24.69
   1   4  10  732.63   22.10
   1   4  11    7.77    1.14
  -1   4 -11    1.77    0.78
   1   4  12   10.24    1.39
  -1   4 -12    8.66    1.52
   1   4  13  125.86    5.88
  -1   4 -13  140.59    6.43
  -1   4 -13  117.62    6.52
  -1   4 -13  103.59    6.26
   1   4  13  139.91    6.22
   1   4  14  433.47   15.63
  -1   4 -14  430.79   16.66
  -1   4 -14  467.75   15.28
  -1   4 -14  484.85   16.31
  -1  -4 -14  444.88   15.35
  -1   4 -14  389.36   16.58
   1   4  14  521.67   16.18
   1   4  15  284.19   10.14
  -1   4 -15  247.67   10.18
   1   4  15  238.58    9.77
  -1   4 -15  243.50    9.22
  -1   4 -15  238.77    9.98
  -1  -4 -15  240.97    9.42
  -1   4 -15  198.31   10.43
  -1   4 -16   57.85    4.94
  -1   4 -16   68.49    4.51
   1   4  16   66.91    4.40
  -1  -4 -16   70.09    3.91
  -1   4 -16   77.67    4.70
  -1   4 -16   73.19    4.08
  -1  -4 -16   75.63    4.28
   1   4  16   79.95    4.54
  -1   4 -16   65.40    3.96
  -1  -4 -17  181.50    7.55
  -1   4 -17  190.99    8.51
  -1  -4 -17  196.09    8.09
  -1   4 -17  177.09    7.72
  -1  -4 -18  263.44    9.97
  -1   4 -18  267.58   10.88
  -1  -4 -18  271.64   10.46
  -1   4 -18  249.66   10.09
  -1  -4 -19    9.18    1.45
  -1   4 -19    9.68    1.56
  -1  -4 -19   10.97    1.68
  -1   4 -20   64.98    3.53
  -1  -4 -20   67.40    3.89
  -1   4 -20   62.97    3.50
  -1   4 -20   59.93    3.95
  -1   4 -21  291.32   10.26
  -1   4 -21  267.44   10.81
   1   4  21  285.24   10.46
  -1   4 -21  286.23   10.22
  -1  -4 -21  290.75   10.69
   1   4  21  297.42   10.96
  -1   4 -22  529.46   16.92
   1   4  22  526.29   17.07
  -1   4 -22  496.83   17.53
  -1  -4 -22  519.00   17.36
  -1   4 -22  532.73   16.95
   1   4  22  536.66   17.67
  -1   4 -23  107.71    4.72
   1   4  23  111.38    5.22
   1   4  23  101.15    4.63
  -1   4 -23   98.76    5.14
  -1   4 -23  104.34    4.71
  -1  -4 -23  107.61    5.08
  -1   4 -23  111.59    6.53
   1   4  24   21.29    1.65
   1   4  24   24.06    2.08
  -1   4 -24   21.13    1.74
  -1  -4 -24   23.04    2.03
  -1   4 -24   23.73    1.81
  -1   4 -24   23.76    2.86
  -1   4 -25   66.66    4.62
   1   4  25   71.97    3.64
  -1   4 -26   31.56    2.91
   1   4  26   31.66    2.07
  -1   4 -27  206.72    8.17
   1   4  27  184.65    6.58
  -1  -4 -28    8.19    1.21
   1   4  28    8.74    0.78
  -1   4 -29   75.96    3.14
  -1  -4 -29   41.90    2.33
  -1   5  28  105.67    3.69
  -1   5  27    3.51    0.63
   1   5 -26  146.93    6.28
  -1   5  26  135.73    5.35
  -1   5  25    5.64    0.83
  -1   5  25    7.39    1.10
   1   5 -25    6.16    1.37
   1  -5 -25    6.58    0.97
   1  -5 -24   54.78    3.05
  -1   5  24   56.48    2.96
   1   5 -24   59.22    4.05
  -1   5  24   58.41    3.31
   1  -5 -23   78.15    3.96
  -1   5  23   80.77    3.99
   1   5 -23   83.09    5.16
  -1   5  23   82.22    4.27
   1   5 -22   66.40    4.65
   1  -5 -22   60.64    3.51
   1  -5 -21   86.12    4.70
   1   5 -21   86.82    5.53
   1  -5 -21   80.98    4.32
   1   5 -20    6.51    1.54
   1  -5 -20    7.55    1.39
   1   5 -20    7.29    1.72
   1  -5 -20    6.00    1.19
   1   5 -19  161.99    7.11
   1   5 -19  156.22    8.15
   1  -5 -19  156.86    7.17
  -1   5  19  182.64    7.74
   1  -5 -18  993.15   31.33
   1   5 -18  974.35   32.75
   1   5 -18 1009.53   31.17
  -1   5  18 1085.16   32.02
   1  -5 -17   13.55    1.80
   1   5 -17   11.78    2.21
   1   5 -17   11.42    1.65
  -1   5  17   12.80    1.91
  -1   5  17    7.69    2.07
   1  -5 -16  352.69   13.10
  -1   5  16  331.18   15.91
   1   5 -16  345.47   14.29
   1   5 -16  344.23   12.96
   1   5 -16  405.36   14.47
  -1   5  16  389.86   13.82
   1   5 -15    2.96    1.20
   1   5 -15    3.00    1.06
   1  -5 -15    2.78    0.93
  -1   5  15    2.12    1.50
  -1   5  15    2.21    1.08
   1   5 -15    2.44    0.89
   1   5 -15    1.80    1.09
   1   5 -14  933.67   28.03
  -1   5  14  923.61   28.21
   1  -5 -14  795.25   27.22
  -1   5  14  825.12   30.96
   1   5 -14  858.25   28.80
   1   5 -14  820.22   27.30
   1   5 -14  950.20   28.79
   1   5 -13  249.30    9.64
   1   5 -13  249.27    9.92
   1   5 -13  215.59   11.28
  -1   5  13  244.12    9.86
   1  -5 -13  220.45    9.17
  -1   5  13  226.26   12.01
   1   5 -13  277.09   10.59
   1   5 -13  219.57    9.24
   1   5 -13  244.56   10.48
   1   5 -12   26.24    2.43
   1   5 -12   26.16    2.51
   1   5 -12   25.77    2.17
   1   5 -12   28.91    3.47
  -1   5  12   29.90    2.70
   1  -5 -12   24.45    2.25
  -1   5  12   26.62    3.54
   1   5 -12   26.37    2.39
   1   5 -12   27.74    2.91
   1   5 -12   27.56    2.77
   1   5 -11   20.36    2.87
   1   5 -11   28.83    2.75
   1   5 -11   21.29    2.16
   1   5 -11   29.75    2.91
  -1   5  11   26.41    3.47
   1   5 -11   24.59    2.32
   1   5 -11   25.40    2.48
   1   5 -10  126.41    7.58
   1   5 -10  142.77    6.35
   1   5 -10  124.71    6.09
   1   5 -10  151.77    6.90
   1   5 -10  147.39    7.10
  -1   5  10  138.36    8.27
   1   5 -10  135.84    5.63
   1   5  -9   47.34    4.25
   1   5  -9   57.41    3.11
  -1   5   9   50.26    4.67
   1   5  -8  232.21   10.91
  -1   5   8  229.98   11.24
   1   5  -8  251.67    8.87
   1   5  -7   38.74    3.68
   1   5  -7   43.17    2.75
   1   5  -6   41.66    3.75
   1   5  -5  353.50   12.01
  -1   5   5  325.96   13.43
  -1   5   4   22.12    2.12
   1   5  -4   22.94    2.69
  -1   5   4   25.88    2.92
   1   5  -4   23.29    2.26
   1   5  -3    1.47    0.74
   1   5  -3    0.97    0.71
  -1   5   3    1.87    0.98
  -1   5   3    1.65    0.67
  -1   5   2    8.87    1.35
   1   5  -2    8.88    1.53
  -1   5   2    7.75    1.65
   1   5  -2    9.82    1.73
   1   5  -1  433.38   16.10
  -1   5   1  418.41   15.02
  -1   5   1  446.70   16.21
   1   5  -1  449.76   15.87
  -1   5   0  559.39   19.15
   1   5   0  537.98   19.99
   1   5   0  580.92   20.08
   1   5   1  702.42   23.64
  -1   5  -1  657.67   22.53
   1   5   1  682.06   23.52
  -1   5  -1  732.46   23.39
   1   5   2   53.66    4.11
  -1   5  -2   48.81    3.58
   1   5   2   58.30    4.34
  -1   5  -2   57.95    4.00
  -1   5  -3    3.89    1.05
   1   5   3    3.19    1.17
  -1   5  -3    3.59    1.12
   1   5   3    0.42    0.61
  -1   5  -4   14.52    1.96
   1   5   4   13.00    2.05
  -1   5  -4   11.72    1.42
  -1   5  -5    2.01    0.87
   1   5   5    2.90    1.08
  -1   5  -5    2.60    0.76
  -1   5  -6  245.52   10.73
   1   5   6  244.91   11.27
  -1   5  -6  272.94    9.51
   1   5   7   54.51    4.51
  -1   5  -7   60.27    4.40
  -1   5  -7   58.34    3.28
  -1   5  -8   17.73    2.40
   1   5   8   13.73    2.30
  -1   5  -8   17.19    1.65
  -1   5  -9    9.00    1.24
   1   5   9    9.10    1.43
  -1   5  -9    9.03    1.62
  -1   5  -9    9.50    1.81
  -1   5 -10  198.11    7.92
  -1   5 -10  213.66    9.04
  -1   5 -10  200.77    9.07
   1   5  11  232.99    9.34
  -1   5 -11  225.71    8.83
  -1   5 -11  230.00    9.95
  -1   5 -11  225.77    8.70
  -1   5 -11  244.47   10.28
   1   5  12  285.17   10.65
  -1   5 -12  259.07    9.92
  -1   5 -12  274.53   11.08
  -1   5 -12  252.66    9.73
  -1   5 -12  270.15   11.41
  -1   5 -13  109.75    6.20
   1   5  13  131.19    6.21
  -1   5 -13  111.80    6.55
  -1   5 -13  114.08    5.34
  -1   5 -14   10.98    1.85
  -1   5 -14   11.25    1.49
  -1   5 -14   10.30    1.94
   1   5  14   12.85    1.87
  -1   5 -15  191.07    8.70
  -1   5 -15  183.59    7.52
   1   5  15  196.62    8.39
  -1   5 -16  179.63    8.30
  -1   5 -16  153.26    8.45
  -1   5 -16  177.77    7.32
  -1  -5 -16  173.06    7.32
  -1   5 -17  285.99   11.45
  -1  -5 -17  291.49   10.60
  -1   5 -18  142.20    6.84
   1   5  18  120.94    8.57
   1   5  19  331.62   12.20
   1   5  20    0.79    0.72
   1   5  20    1.32    0.84
   1   5  21   40.28    2.95
   1   5  21   37.57    2.72
   1   5  22   43.84    2.97
   1   5  22   40.82    2.75
   1   5  23   87.37    4.33
   1   5  23   87.63    4.08
  -1   5 -24    3.28    1.24
   1   5  24    5.10    1.02
   1   5  24    4.94    0.82
   1   5  25    7.67    1.05
  -1   5 -25    8.09    1.48
   1   5  25    7.35    0.82
  -1   5 -26    1.50    0.84
   1   5  26    1.35    0.55
   1   5  27   44.59    2.12
  -1   5 -27   47.24    2.77
  -1   6  26    5.84    0.69
  -1   6  25   26.00    1.47
  -1   6  25   32.02    1.82
  -1   6  24    0.08    0.51
  -1   6  24    0.31    0.46
  -1   6  23  139.45    5.50
  -1   6  23  141.96    5.69
  -1   6  22    5.80    1.08
  -1   6  22    3.81    0.87
   1   6 -21    0.49    0.99
  -1   6  21    0.78    0.69
   1  -6 -20    8.44    1.29
   1   6 -20    6.15    1.59
   1  -6 -19  281.21   10.37
   1   6 -19  285.89   11.78
   1  -6 -18  239.50    9.45
  -1   6  18  259.46   10.22
   1   6 -18  262.91    9.69
   1   6 -18  244.93   10.84
   1  -6 -17    0.62    0.62
   1   6 -17    0.36    0.66
   1   6 -17   -0.15    1.22
  -1   6  17    2.03    1.06
   1  -6 -16   12.34    1.63
  -1   6  16    7.53    2.08
   1   6 -16   12.60    2.15
   1   6 -16   11.53    1.60
  -1   6  16   13.26    1.94
   1  -6 -15  215.78    8.76
  -1   6  15  217.42   12.07
   1   6 -15  221.76    8.95
   1   6 -15  220.89   10.20
  -1   6  15  244.33    9.78
  -1   6  14  165.77    7.66
   1  -6 -14  138.46    6.63
   1   6 -14  153.79    7.01
   1   6 -14  176.79    8.47
   1   6 -14  166.81    6.79
   1   6 -14  177.46    7.82
  -1   6  14  142.27    9.51
   1   6 -13  117.19    6.68
   1   6 -13  101.47    5.48
  -1   6  13  103.73    7.98
   1   6 -13  118.33    6.01
   1   6 -13  117.13    5.55
   1   6 -12   46.54    4.72
   1   6 -12   50.17    3.55
   1   6 -12   57.19    4.46
  -1   6  12   52.08    5.38
   1   6 -12   68.07    4.17
   1   6 -12   56.86    3.65
   1   6 -12   65.51    4.31
   1   6 -11   63.48    3.93
   1   6 -11   78.27    4.70
   1   6 -11   58.97    5.22
  -1   6  11   58.25    4.09
  -1   6  11   59.86    5.70
   1   6 -11   65.09    4.18
   1   6 -11   63.68    4.00
   1   6 -11   68.01    4.84
   1   6 -10  496.51   16.40
   1   6 -10  459.65   15.45
   1   6 -10  400.43   17.40
  -1   6  10  434.48   15.67
  -1   6  10  415.91   18.40
   1   6 -10  445.78   14.77
   1   6 -10  441.87   15.59
   1   6 -10  403.25   15.12
   1   6  -9   69.35    4.40
   1   6  -9   54.44    4.84
  -1   6   9   60.32    4.00
   1   6  -9   59.76    3.50
   1   6  -9   59.98    3.94
   1   6  -9   57.74    3.78
   1   6  -8    8.20    1.59
   1   6  -8    6.03    1.64
  -1   6   8    6.09    1.30
   1   6  -8    6.67    1.15
   1   6  -8    4.86    1.22
   1   6  -8    6.90    1.30
   1   6  -7   53.99    3.79
   1   6  -7   41.20    4.09
  -1   6   7   45.09    3.34
  -1   6   7   43.19    4.48
   1   6  -7   49.36    3.15
   1   6  -7   41.26    3.18
   1   6  -7   41.10    3.12
   1   6  -6   21.05    2.34
   1   6  -6   14.11    2.40
  -1   6   6   21.50    2.21
  -1   6   6   17.55    2.88
   1   6  -6   21.25    2.08
   1   6  -6   18.68    2.05
   1   6  -6   17.93    1.99
   1   6  -5    3.18    1.09
   1   6  -5    3.21    1.26
  -1   6   5    5.12    1.11
   1   6  -5    3.88    0.97
  -1   6   5    4.44    1.53
   1   6  -5    1.47    0.73
   1   6  -5    3.75    1.00
   1   6  -4   16.54    2.23
  -1   6   4    9.80    2.10
   1   6  -4   13.44    1.71
  -1   6   4   11.92    1.60
   1   6  -4   12.11    2.17
  -1   6   3  434.02   15.28
  -1   6   3  408.11   16.77
   1   6  -3  413.83   15.71
  -1   6   3  408.50   14.52
   1   6  -3  444.06   14.77
   1   6  -2  254.95   10.88
  -1   6   2  247.70   11.49
   1   6  -2  269.20   10.59
  -1   6   2  264.01   10.31
   1   6  -1   80.16    5.35
  -1   6   1   81.89    5.61
   1   6  -1   70.27    5.19
  -1   6   1   80.02    4.73
  -1   6   0   81.41    5.52
   1   6   0   78.31    5.42
   1   6   0   77.88    5.44
  -1   6   0   74.81    4.64
   1   6   1   45.31    4.20
  -1   6  -1   53.16    4.30
  -1   6  -1   43.49    3.54
   1   6   1   48.08    4.14
  -1   6  -1   51.84    3.72
   1   6   2  334.46   14.14
  -1   6  -2  353.78   13.78
  -1   6  -2  355.10   12.22
  -1   6  -2  334.34   12.72
   1   6   2  310.97   13.46
  -1   6  -2  288.16   12.44
   1   6   3  572.49   18.59
  -1   6  -3  500.35   19.40
   1   6   3  511.30   20.26
  -1   6  -3  595.78   19.75
   1   6   3  574.32   21.41
  -1   6  -3  616.84   19.07
  -1   6  -4    1.21    0.78
   1   6   4    1.39    1.04
   1   6   4    1.68    0.94
  -1   6  -4    1.49    0.86
   1   6   4    5.10    1.05
  -1   6  -4    3.05    1.08
  -1   6  -5    3.63    1.15
   1   6   5    3.02    0.81
   1   6   5    4.79    1.41
   1   6   5    4.81    1.63
  -1   6  -5    3.20    0.98
  -1   6  -5    4.58    1.04
   1   6   5    5.54    1.13
   1   6   6  707.85   27.82
  -1   6  -6  757.49   27.58
   1   6   6  827.19   25.64
   1   6   6  869.18   30.11
  -1   6  -6  875.44   26.22
  -1   6  -6  849.85   26.07
   1   6   6  865.74   26.42
   1   6   7   51.09    3.47
  -1   6  -7   48.69    3.81
   1   6   7   41.55    4.10
  -1   6  -7   41.82    3.94
   1   6   7   49.64    5.00
  -1   6  -7   54.29    3.34
  -1   6  -7   46.46    3.17
   1   6   7   50.86    3.11
  -1   6  -8   89.36    5.45
  -1   6  -8   90.72    6.02
   1   6   8   90.60    4.95
  -1   6  -8   96.77    5.69
  -1   6  -8   87.44    4.65
  -1   6  -8   91.82    4.65
   1   6   8   81.56    6.69
   1   6   9   46.31    5.07
  -1   6  -9   50.89    3.26
   1   6   9   55.19    3.69
  -1   6  -9   51.71    4.00
  -1   6  -9   47.95    3.08
  -1   6  -9   54.22    4.21
  -1   6  -9   47.06    3.24
  -1   6 -10  749.26   24.42
  -1   6 -10  736.00   24.60
  -1   6 -10  658.54   22.32
  -1   6 -10  710.68   22.90
   1   6  10  754.70   23.60
  -1   6 -11  360.81   13.72
  -1   6 -11  341.29   12.39
  -1   6 -11  325.11   11.88
  -1   6 -11  368.60   14.13
   1   6  11  341.80   12.90
  -1   6 -12   36.18    3.33
   1   6  12   32.26    4.38
  -1   6 -12   30.38    3.25
  -1   6 -12   29.03    2.36
  -1   6 -12   33.13    2.67
  -1   6 -13   68.81    4.64
  -1   6 -13   61.36    4.68
  -1   6 -13   54.97    3.37
   1   6  13   56.58    3.64
   1   6  13   57.33    5.90
  -1   6 -14   22.50    2.66
  -1   6 -14   23.27    2.06
  -1   6 -14   22.96    2.89
   1   6  14   18.76    2.09
   1   6  14   19.98    3.52
  -1   6 -15  103.25    5.90
  -1   6 -15   94.74    6.12
  -1   6 -15  103.36    4.85
   1   6  15   95.93    5.06
   1   6  15   91.04    7.54
   1   6  16  432.35   14.97
  -1   6 -16  407.71   16.38
  -1   6 -16  446.77   16.01
  -1   6 -17  235.14   10.80
  -1   6 -17  250.26   10.20
  -1   6 -18    2.71    1.03
  -1   6 -19   27.42    2.47
   1   6  19   27.64    2.32
   1   6  20  139.21    6.04
   1   6  20  136.32    5.93
   1   6  21  149.03    6.17
   1   6  21  144.41    6.00
   1   6  22   45.15    2.72
   1   6  22   43.70    2.58
   1   6  23  134.04    5.19
   1   6  23  120.46    4.89
   1   6  24  116.27    4.50
   1   6  24  108.40    4.19
   1   6  25  221.67    7.36
   1   6  26    6.69    0.67
  -1   7  23    4.72    0.66
  -1   7  22    0.96    0.50
  -1   7  21  158.08    5.85
  -1   7  21  145.94    5.71
  -1   7  20   74.29    3.61
  -1   7  20   72.09    3.57
  -1   7  19   49.57    2.94
  -1   7  18   11.38    1.46
  -1   7  17   36.83    2.67
  -1   7  16    0.57    0.64
   1   7 -16    0.15    0.60
  -1   7  15   24.47    2.23
   1   7 -15   24.42    2.12
   1   7 -14   36.56    2.70
   1   7 -14   40.67    2.76
   1   7 -13   11.41    1.54
  -1   7  13   12.05    1.84
   1   7 -13   12.51    1.63
  -1   7  12    0.91    0.80
   1   7 -12    1.36    0.75
   1   7 -12    1.45    0.89
   1   7 -12    2.19    0.90
  -1   7  11   47.75    3.62
   1   7 -11   47.74    3.46
   1   7 -11   43.99    3.14
   1   7 -11   50.38    3.63
  -1   7  10  148.74    6.98
   1   7 -10  122.65    8.04
   1   7 -10  157.51    7.05
   1   7 -10  147.99    6.99
   1   7 -10  128.90    6.31
   1   7  -9    3.68    0.91
  -1   7   9    1.97    1.34
  -1   7   9    2.25    1.05
   1   7  -9    2.42    1.25
   1   7  -9    2.16    1.00
   1   7  -9    3.93    1.21
   1   7  -9    3.51    1.02
  -1   7   8    2.41    1.60
   1   7  -8    5.62    1.14
  -1   7   8    4.51    1.20
   1   7  -8    2.78    1.29
   1   7  -8    5.83    1.30
   1   7  -8    3.23    1.08
   1   7  -8    3.18    1.01
  -1   7   7  435.22   15.64
   1   7  -7  450.53   16.00
   1   7  -7  435.28   15.51
  -1   7   7  474.81   19.19
   1   7  -7  471.81   15.44
  -1   7   6   18.09    2.11
   1   7  -6   13.92    2.47
   1   7  -6   17.59    2.19
   1   7  -6   17.48    2.03
   1   7  -6   15.79    1.89
  -1   7   6   17.66    3.06
  -1   7   5   81.61    4.64
   1   7  -5   68.02    5.56
   1   7  -5   79.79    4.84
   1   7  -5   93.47    4.89
  -1   7   5   82.50    6.46
   1   7  -5   82.23    4.72
  -1   7   4  275.41   10.57
   1   7  -4  269.21   10.90
   1   7  -4  299.52   11.06
  -1   7   4  274.27   13.15
   1   7  -4  300.47   10.83
   1   7  -3    9.42    2.01
   1   7  -3   15.36    1.94
  -1   7   3   11.59    2.51
   1   7  -3   16.81    2.04
  -1   7   3   14.05    1.81
   1   7  -2  190.62   10.41
  -1   7   2  222.64   11.21
   1   7  -2  223.84   10.51
  -1   7   2  217.31    8.82
   1   7  -1   30.00    3.45
  -1   7   1   33.69    3.87
   1   7  -1   24.24    3.17
   1   7  -1   36.10    2.91
  -1   7   0  874.36   30.52
  -1   7   0  876.47   28.40
   1   7   0  835.92   30.14
   1   7   0  927.83   28.35
   1   7   1    9.84    2.12
  -1   7  -1   13.89    1.89
  -1   7  -1   15.09    2.17
   1   7   2  197.36   10.72
  -1   7  -2  223.33    9.17
  -1   7  -2  215.26    9.70
  -1   7  -3    4.20    1.29
   1   7   3    4.68    1.69
  -1   7  -3    4.28    1.15
  -1   7  -3    2.75    0.97
  -1   7  -4  112.38    6.20
   1   7   4   91.07    6.93
  -1   7  -4  103.10    5.34
  -1   7  -4   96.54    5.15
  -1   7  -5  239.97   10.64
   1   7   5  229.24   12.27
  -1   7  -5  244.93    9.73
  -1   7  -5  256.26    9.79
   1   7   6   24.54    2.12
  -1   7  -6   23.83    2.31
   1   7   6   24.34    3.65
  -1   7  -6   22.98    2.31
   1   7   7   37.13    2.67
  -1   7  -7   37.83    2.95
   1   7   7   44.03    4.87
  -1   7  -7   38.12    2.94
  -1   7  -8    3.14    1.21
   1   7   8    2.71    0.80
  -1   7  -8    1.56    0.86
  -1   7  -8    1.78    0.80
   1   7   8    2.06    1.40
  -1   7  -9  511.88   17.97
  -1   7  -9  475.74   16.47
   1   7   9  469.98   20.50
   1   7   9  477.35   16.05
   1   7  10   26.50    2.27
  -1   7 -10   27.80    2.99
   1   7  10   29.41    2.37
  -1   7 -10   27.65    2.47
   1   7  10   27.82    4.01
  -1   7 -11    1.92    0.83
  -1   7 -11    1.81    1.12
   1   7  11    1.01    0.70
  -1   7 -11    1.21    0.70
   1   7  11    2.15    1.41
   1   7  12    8.42    1.36
  -1   7 -12    8.50    1.71
  -1   7 -12   11.43    1.59
  -1   7 -13  134.18    5.68
  -1   7 -13  150.95    7.39
  -1   7 -13  153.98    6.35
   1   7  13  140.68    6.24
  -1   7 -14  129.34    6.58
   1   7  14  114.74    5.46
  -1   7 -15  330.54   12.27
   1   7  15  291.43   10.89
   1   7  16  227.62    8.90
   1   7  16  239.27    8.88
   1   7  17   83.13    4.25
   1   7  17   84.12    4.21
   1   7  18    5.08    1.04
   1   7  18    7.76    1.20
   1   7  19   46.23    2.78
   1   7  19   49.49    2.84
   1   7  20    8.87    1.13
   1   7  20    9.56    1.16
   1   7  21    8.38    1.00
   1   7  22   18.13    1.31
   1   7  23  208.78    6.70
   1   7  24   13.54    0.88
  -1   8  21  197.39    5.69
  -1   8  21  158.33    5.40
  -1   8  20   78.59    3.15
  -1   8  20   78.89    2.99
  -1   8  19    1.71    0.56
  -1   8  19    2.10    0.51
  -1   8  18    1.25    0.59
  -1   8  18    0.76    0.45
  -1   8  17  296.29    9.73
  -1   8  16    1.64    0.59
  -1   8  16    1.52    0.64
  -1   8  15    9.36    1.33
  -1   8  15    9.39    1.11
  -1   8  14    0.62    0.50
  -1   8  14    0.43    0.67
   1   8 -14    1.32    0.59
  -1   8  13  121.96    5.11
   1   8 -13  120.68    5.07
   1   8 -13  134.96    5.49
  -1   8  13  127.20    5.98
   1   8 -12    3.05    0.77
  -1   8  12    3.39    0.79
   1   8 -12    3.10    0.93
  -1   8  12    3.66    1.06
   1   8 -11   14.87    1.79
  -1   8  11   11.35    1.29
   1   8 -11   12.01    1.39
   1   8 -11   15.87    1.87
  -1   8  11   13.40    1.88
   1   8 -10    2.04    0.70
  -1   8  10    1.30    0.59
   1   8 -10    1.63    0.88
   1   8 -10    1.47    0.82
   1   8  -9   25.38    2.11
  -1   8   9   24.02    1.85
   1   8  -9   28.45    2.61
   1   8  -9   28.50    2.60
   1   8  -8   24.46    2.47
   1   8  -8   26.09    2.52
   1   8  -8   21.76    1.99
   1   8  -7  121.22    6.12
   1   8  -7  125.87    6.20
  -1   8   7  117.88    6.21
   1   8  -7  124.48    5.72
   1   8  -7  110.19    5.35
   1   8  -6   46.23    3.46
   1   8  -6   47.77    3.54
  -1   8   6   42.56    3.46
   1   8  -6   46.71    3.20
   1   8  -6   41.38    2.95
   1   8  -5  151.33    7.31
   1   8  -5  162.69    7.56
   1   8  -5  170.01    7.27
  -1   8   5  166.33    7.76
   1   8  -5  158.09    6.85
   1   8  -4    8.80    1.61
   1   8  -4    8.19    1.54
   1   8  -4   10.60    1.58
  -1   8   4    8.99    1.69
   1   8  -4    8.99    1.42
   1   8  -3    5.67    1.24
   1   8  -3    3.03    0.97
   1   8  -2   14.91    2.03
   1   8  -2   12.71    1.87
   1   8  -2   13.20    1.71
   1   8  -1    5.87    1.36
   1   8  -1    3.74    1.22
   1   8  -1    4.15    1.16
   1   8   0   26.93    2.75
  -1   8   0   24.11    2.47
   1   8   0   25.32    2.38
  -1   8  -1  170.53    7.72
  -1   8  -1  183.69    8.08
   1   8   1  194.59    7.82
  -1   8  -2   11.31    1.67
  -1   8  -2   11.66    1.71
   1   8   2   11.15    1.67
  -1   8  -3  158.57    6.96
  -1   8  -3  169.41    7.19
   1   8   3  154.76    6.78
   1   8   4    1.03    0.59
  -1   8  -4    3.00    0.98
  -1   8  -4    0.80    0.76
   1   8   4    0.53    0.78
   1   8   5   47.82    3.32
   1   8   5   54.15    3.20
  -1   8  -5   53.28    3.52
  -1   8  -5   54.08    3.54
   1   8   5   50.26    3.38
   1   8   6   36.66    2.84
   1   8   6   43.11    2.82
  -1   8  -6   40.13    2.99
  -1   8  -6   45.15    3.15
   1   8   6   37.05    2.83
   1   8   7    5.11    1.09
   1   8   7    6.05    1.10
  -1   8  -7    5.68    1.21
  -1   8  -8   16.06    1.82
   1   8   8   15.72    1.73
   1   8   8   14.51    1.63
   1   8   8   14.16    1.43
  -1   8  -9   48.63    3.14
   1   8   9   44.95    2.94
  -1   8  -9   47.04    3.33
   1   8   9   40.81    2.78
   1   8   9   43.35    2.60
  -1   8 -10   19.55    1.93
   1   8  10   21.36    1.74
   1   8  10   20.24    1.90
  -1   8 -10   22.88    2.19
   1   8  10   19.60    1.78
   1   8  11   29.16    2.06
   1   8  11   26.04    2.18
  -1   8 -11   29.40    2.39
   1   8  12    2.14    0.77
  -1   8 -12    2.10    0.74
   1   8  12    2.98    0.75
   1   8  13    7.83    1.07
   1   8  13    7.81    1.21
   1   8  14   14.81    1.40
   1   8  14   12.40    1.43
   1   8  15    1.01    0.60
   1   8  15    1.05    0.54
   1   8  16    9.08    1.07
   1   8  17    1.46    0.52
   1   8  18  148.43    5.21
   1   8  18  136.76    5.30
   1   8  19    4.08    0.67
   1   8  19    4.29    0.65
   1   8  20    5.30    0.59
   1   8  20    5.88    0.67
  -1   9  17   28.44    1.32
  -1   9  16   11.88    0.90
  -1   9  15    0.87    0.40
  -1   9  14   15.74    1.21
  -1   9  13  127.45    4.79
  -1   9  12   15.11    1.28
  -1   9  12   14.00    1.42
   1   9 -11    8.56    1.03
  -1   9  11    7.85    0.97
  -1   9  11    9.84    1.26
   1   9 -10  322.25   10.18
  -1   9  10  290.17    9.60
  -1   9  10  299.59   10.42
  -1   9   9  108.76    4.46
  -1   9   9  103.72    4.53
  -1   9   9  113.96    5.25
   1   9  -8    2.73    0.97
  -1   9   8    2.94    0.78
   1   9  -8    2.18    0.82
  -1   9   8    2.22    0.68
  -1   9   8    3.47    0.95
   1   9  -7   12.40    1.60
  -1   9   7   10.67    1.14
   1   9  -7   12.88    1.56
  -1   9   7   11.94    1.41
  -1   9   7   12.58    1.65
   1   9  -6   14.35    1.76
   1   9  -6   13.46    1.67
  -1   9   6   13.36    1.54
  -1   9   6   13.77    1.73
   1   9  -5  166.47    7.00
   1   9  -5  159.41    6.84
  -1   9   5  166.12    7.02
   1   9  -5  178.25    6.70
  -1   9   4    1.65    0.83
   1   9  -4    2.33    1.01
   1   9  -4    2.97    0.85
   1   9  -3   38.07    2.88
  -1   9   3   31.99    2.53
   1   9  -3   38.47    2.71
  -1   9   2  283.59   10.26
   1   9  -2  293.58   10.63
   1   9  -2  302.61   10.53
  -1   9   1  282.70   10.20
   1   9  -1  277.29   10.44
   1   9  -1  293.65   10.49
  -1   9   1  289.19   10.49
  -1   9   0  134.26    5.87
   1   9   0  130.74    6.09
   1   9   0  141.05    6.21
  -1   9   0  143.72    6.18
  -1   9  -1    5.76    1.11
   1   9   1    4.15    1.11
   1   9   1    3.61    1.00
  -1   9  -1    4.68    1.08
   1   9   1    5.06    1.16
   1   9   2   31.57    2.65
  -1   9  -2   38.60    2.68
   1   9   2   33.85    2.59
  -1   9  -2   42.99    2.88
   1   9   2   39.07    2.97
  -1   9  -3    2.36    0.85
  -1   9  -3    1.59    0.83
   1   9   3    2.78    0.84
  -1   9  -3    1.89    0.83
   1   9   3    2.03    0.94
  -1   9  -4  118.61    5.28
  -1   9  -4  112.14    5.44
   1   9   4  107.68    5.14
   1   9   4  124.28    5.92
  -1   9  -5    9.98    1.37
   1   9   5    8.28    1.25
  -1   9  -5    9.35    1.45
  -1   9  -6    6.78    1.14
   1   9   6    6.57    0.88
  -1   9  -6    8.05    1.33
   1   9   6    8.73    1.21
  -1   9  -7   53.29    2.94
   1   9   7   44.57    2.69
   1   9   7   46.95    2.52
  -1   9  -7   52.90    3.19
   1   9   7   49.57    3.37
  -1   9  -8  140.81    5.74
   1   9   8  126.21    5.14
   1   9   8  128.68    5.04
   1   9   8  132.14    6.09
   1   9   9   56.05    2.75
  -1   9  -9   61.66    3.24
   1   9   9   58.73    2.87
   1   9   9   61.78    3.67
  -1   9 -10    0.42    0.46
   1   9  10    0.28    0.48
   1   9  10    0.33    0.58
  -1   9 -11   23.47    1.56
   1   9  11   24.94    1.67
   1   9  11   27.06    2.17
   1   9  12    5.04    0.77
   1   9  12    9.44    1.19
   1   9  13   85.88    3.49
   1   9  13   83.43    3.85
   1   9  14   29.54    1.66
   1   9  15   10.07    0.89
   1   9  16   61.50    2.41
  -1  10   9   18.69    1.08
  -1  10   8  240.54    7.64
  -1  10   7    8.09    0.69
  -1  10   7   10.81    0.92
  -1  10   6    7.32    0.77
   1  10  -6    8.11    0.91
  -1  10   6    8.81    0.85
  -1  10   5   47.39    2.33
   1  10  -5   54.89    2.57
  -1  10   5   48.12    2.33
   1  10  -4    2.42    0.65
  -1  10   4    2.80    0.62
   1  10  -4    2.19    0.66
  -1  10   4    1.37    0.50
  -1  10   3   59.59    2.94
  -1  10   3   65.92    2.91
  -1  10   2   50.36    2.64
   1  10  -2   52.86    2.69
  -1  10   2   55.00    2.58
   1  10  -2   55.84    2.80
  -1  10   1   12.24    1.23
   1  10  -1   14.41    1.27
  -1  10   1   13.87    1.17
   1  10  -1   14.23    1.32
  -1  10   0  136.70    5.38
   1  10   0  134.31    5.32
  -1  10   0  149.42    5.20
   1  10   0  146.74    5.49
  -1  10  -1   19.62    1.57
   1  10   1   21.71    1.57
   1  10   1   22.88    1.69
  -1  10  -1   23.02    1.49
   1  10   2  289.89    9.88
   1  10   2  315.84   10.14
  -1  10  -2  309.93    9.71
  -1  10  -3   50.16    2.63
   1  10   3   50.16    2.48
   1  10   3   55.21    2.71
   1  10   4    4.58    0.67
  -1  10  -4    4.45    0.77
   1  10   4    3.06    0.70
  -1  10  -5   82.61    3.35
   1  10   5   79.30    3.09
   1  10   5   71.90    3.33
  -1  10  -6  285.49    8.99
   1  10   6  272.50    9.08
  -1  10  -7    0.28    0.31
   2   0 -33    0.29    0.22
   2   0 -33   -0.02    0.20
   2   0 -32   87.59    3.47
   2   0 -32   83.27    3.44
   2   0 -31    0.30    0.44
   2   0 -31   -0.05    0.44
   2   0 -31   -0.31    0.65
   2   0 -30  262.01    8.73
   2   0 -30  255.21    8.68
   2   0 -29    0.33    0.66
   2   0 -29    0.09    0.65
   2   0 -29    0.44    0.63
   2   0 -29    0.37    0.69
   2   0 -28   28.15    2.64
   2   0 -28   26.32    2.60
   2   0 -28   23.12    2.22
   2   0 -28   27.90    2.38
   2   0 -28   29.19    2.39
   2   0 -27    0.64    0.91
   2   0 -27    0.24    0.81
   2   0 -27    0.75    0.76
   2   0 -27    0.19    0.76
   2   0 -27    0.37    0.69
   2   0 -26  204.16    9.45
   2   0 -26  225.09    9.03
   2   0 -26  209.43    8.84
   2   0 -26  211.87    8.87
   2   0 -25    0.95    1.13
   2   0 -25    0.13    0.89
   2   0 -25    0.09    0.67
   2   0 -25    3.12    1.02
   2   0 -25    0.76    0.84
   2   0 -25   -0.22    0.92
   2   0 -24    9.90    2.09
   2   0 -24    4.23    1.43
   2   0 -24    5.94    2.55
  -2   0  24    3.10    1.93
   2   0 -24    8.49    1.50
   2   0 -24    6.45    1.47
   2   0 -24    7.23    1.51
   2   0 -24    7.12    1.40
   2   0 -23    0.17    0.99
   2   0 -23   -0.12    0.70
   2   0 -23    1.07    0.80
   2   0 -23    1.83    0.96
   2   0 -23    0.11    0.91
   2   0 -23   -0.56    1.07
   2   0 -23   -0.14    1.00
   2   0 -22   40.91    3.60
   2   0 -22   44.62    3.46
   2   0 -22   40.49    3.15
   2   0 -22   45.68    3.46
   2   0 -22   50.75    4.40
   2   0 -22   36.66    4.90
   2   0 -22   41.01    3.34
   2   0 -21    0.23    0.64
   2   0 -21    0.46    0.76
   2   0 -21    0.11    0.57
   2   0 -21    0.30    0.69
   2   0 -21    0.26    0.74
   2   0 -21    0.26    0.93
   2   0 -20   75.48    4.76
   2   0 -20   68.84    4.36
   2   0 -20   74.71    4.45
   2   0 -20   72.27    4.44
   2   0 -20   72.73    4.50
   2   0 -20   62.85    5.96
   2   0 -19    3.00    0.99
   2   0 -19    5.21    1.72
   2   0 -19    0.82    0.65
   2   0 -19    0.78    0.74
   2   0 -19    3.53    1.02
   2   0 -19    1.27    0.85
   2   0 -19    0.91    1.12
   2   0 -18   59.01    5.36
   2   0 -18   74.38    4.31
   2   0 -18   65.68    4.22
   2   0 -18   64.87    4.07
   2   0 -18   74.35    5.75
   2   0 -17    0.58    0.79
   2   0 -17    0.20    0.61
   2   0 -17    1.32    0.92
   2   0 -16  146.84    6.51
   2   0 -16  138.75    8.04
   2   0 -16  146.87    8.10
   2   0 -15    2.62    1.15
   2   0 -15    2.28    0.81
   2   0 -15    0.80    0.78
   2   0 -14  564.32   17.92
   2   0 -14  509.43   19.51
   2   0 -14  564.83   19.92
   2   0 -13    0.42    0.50
   2   0 -13   -0.41    0.71
   2   0 -13   -0.14    0.67
   2   0 -12  627.03   20.37
   2   0 -12  661.23   20.59
  -2   0  11    0.22    0.25
   2   0 -11    1.18    0.72
   2   0 -10   45.54    3.22
  -2   0  10   37.20    1.93
   2   0 -10   48.67    3.38
   2   0  -9    0.68    0.63
  -2   0   9    0.78    0.27
   2   0  -9    0.88    0.59
   2   0  -8  227.38    8.44
   2   0  -8  230.41    8.25
  -2   0   7    0.14    0.19
   2   0  -7   -0.16    0.43
   2   0  -7    0.27    0.28
   2   0  -6  492.43   13.79
   2   0  -6  461.19   14.44
   2   0  -5    0.63    0.30
  -2   0   5    0.29    0.18
   2   0  -4  532.32   16.26
   2   0  -4  581.54   17.03
   2   0  -3    0.32    0.19
  -2   0   2  497.98   13.13
   2   0  -2  385.89   12.58
  -2   0   1    2.19    0.37
  -2   0   0 3144.81   89.15
  -2   0  -1    0.16    0.17
  -2   0  -3    1.75    0.43
  -2   0  -4 2376.71   68.39
  -2   0  -5    0.24    0.30
  -2   0  -6 1449.95   42.95
  -2   0  -7    0.08    0.35
   2   0   7    0.58    0.41
  -2   0  -8  536.99   18.33
   2   0   8  572.53   17.77
  -2   0  -9    1.24    0.68
   2   0   9    0.59    0.48
  -2   0 -10 1293.06   40.83
   2   0  10 1347.89   39.95
   2   0  11   -0.09    0.58
  -2   0 -11    0.39    0.68
  -2   0 -12  227.69   10.24
  -2   0 -12  211.50    8.51
   2   0  13   -0.11    0.70
  -2   0 -13   -0.17    0.72
  -2   0 -13   -0.16    0.69
  -2   0 -14  322.54   13.62
   2   0  14  345.67   12.52
   2   0  15    0.95    0.89
  -2   0 -15    1.91    0.84
  -2   0 -15    0.10    0.86
  -2   0 -15    0.60    0.97
  -2   0 -16   41.97    3.24
  -2   0 -16   42.48    4.47
  -2   0 -16   37.56    3.24
   2   0  16   46.13    3.90
  -2   0 -17   -1.20    1.34
  -2   0 -17    0.48    0.85
  -2   0 -17    0.25    0.67
   2   0  17    0.16    0.78
  -2   0 -18  140.80    6.10
   2   0  18  143.88    7.70
  -2   0 -18  109.39    8.24
  -2   0 -18  120.12    6.46
  -2   0 -18  115.14    5.67
  -2   0 -18  129.95    5.98
  -2   0 -18  115.47    6.55
   2   0  19    0.72    1.22
  -2   0 -19    0.74    0.94
  -2   0 -19    2.08    0.88
  -2   0 -19   -0.10    0.81
  -2   0 -19    0.30    0.82
  -2   0 -19    0.55    1.12
  -2   0 -19    0.41    0.89
  -2   0 -20    0.20    0.62
   2   0  20    0.19    0.96
  -2   0 -20    0.41    0.71
  -2   0 -20   -0.10    0.78
  -2   0 -20    0.58    1.12
  -2   0 -20    0.43    0.89
  -2   0 -21    0.10    0.73
   2   0  21   -0.20    1.60
  -2   0 -21    0.64    0.79
  -2   0 -21    0.53    0.70
  -2   0 -21    0.45    0.99
  -2   0 -21    0.30    1.00
  -2   0 -22   82.05    7.46
   2   0  22   96.09    6.69
  -2   0 -22   88.30    5.71
  -2   0 -22   96.58    5.14
  -2   0 -22   82.75    4.87
  -2   0 -22   91.41    5.06
   2   0  23   -1.21    2.03
  -2   0 -23    0.31    1.76
  -2   0 -23    0.30    1.27
  -2   0 -23    0.11    0.77
  -2   0 -23    0.64    0.89
  -2   0 -24  183.72    9.27
  -2   0 -24  219.55    8.81
  -2   0 -24  216.65    8.75
  -2   0 -24  195.64   10.18
  -2   0 -25   -0.43    1.15
  -2   0 -25   -0.18    1.10
  -2   0 -25    0.40    0.81
  -2   0 -25    0.79    0.75
  -2   0 -26  260.49   11.44
  -2   0 -26  295.96   10.84
  -2   0 -26  310.37   10.96
  -2   0 -26  272.93   12.27
  -2   0 -27   -0.47    0.82
  -2   0 -27    0.14    1.00
  -2   0 -27    0.42    0.76
  -2   0 -27    0.08    0.79
  -2   0 -28   69.34    4.33
  -2   0 -28   79.31    3.99
  -2   0 -28   78.28    3.96
  -2   0 -28   71.36    4.70
  -2   0 -29    0.26    0.85
  -2   0 -29    0.20    0.76
  -2   0 -29    0.12    0.67
  -2   0 -29    0.06    0.72
  -2   0 -30   83.45    3.56
  -2   0 -30   84.03    3.58
  -2   0 -30   77.78    4.09
  -2   0 -31    0.19    0.38
  -2   0 -31    0.04    0.43
  -2   0 -31    0.21    0.48
  -2   0 -32    0.61    0.26
  -2   0 -32    0.34    0.22
   2   1 -32    5.08    0.70
   2  -1 -32    5.61    0.74
   2   1 -32    4.58    0.70
   2  -1 -32    6.70    0.78
   2   1 -31    1.72    0.72
   2  -1 -31    0.92    0.63
   2  -1 -31    1.45    0.58
   2   1 -31    1.81    0.63
   2   1 -31    2.04    0.60
   2  -1 -31    2.44    0.67
   2  -1 -30    0.07    1.01
   2   1 -30   -0.08    0.98
   2   1 -30    0.23    0.71
   2  -1 -30    0.83    0.66
   2   1 -30   -0.06    0.71
   2  -1 -30    0.94    0.65
   2   1 -29  128.76    6.50
   2  -1 -29  139.83    6.59
   2   1 -29  157.70    6.38
   2  -1 -29  167.59    6.47
   2   1 -29  158.61    6.66
   2  -1 -29  168.99    6.51
   2   1 -29  169.29    6.48
   2   1 -28   78.04    4.76
   2  -1 -28   80.52    4.81
   2  -1 -28   98.73    4.73
   2   1 -28   91.53    4.59
   2   1 -28   87.75    4.26
   2  -1 -28   91.37    4.97
   2   1 -28  102.01    5.30
   2   1 -28   94.11    4.62
   2  -1 -28   99.00    4.74
   2   1 -27    1.87    1.13
   2  -1 -27    2.75    1.20
   2   1 -27    1.25    0.80
   2  -1 -27    1.96    1.08
   2   1 -27    4.97    1.35
   2   1 -27    3.23    1.00
   2  -1 -27    2.10    0.89
   2  -1 -27    2.63    0.95
   2   1 -27    2.32    0.88
   2   1 -26   70.76    4.20
   2  -1 -26   71.80    4.24
   2   1 -26   71.18    4.19
   2   1 -26   63.47    4.01
   2   1 -26   77.75    5.14
   2  -1 -26   75.72    5.04
   2  -1 -26   66.25    4.52
   2   1 -26   57.15    4.31
   2   1 -26   74.36    4.28
   2  -1 -26   71.86    4.26
   2   1 -25   59.90    3.91
   2  -1 -25   64.57    4.14
   2   1 -25   62.46    4.02
   2  -1 -25   54.36    4.18
   2   1 -25   57.96    4.31
   2  -1 -25   60.75    4.73
   2   1 -25   67.01    4.91
   2   1 -25   59.47    3.97
   2  -1 -25   63.80    4.08
   2   1 -25   66.06    4.10
   2  -1 -24   82.50    4.78
   2   1 -24   75.92    4.63
   2   1 -24   65.74    6.66
   2  -1 -24   61.66    6.48
  -2   1  24   57.15    5.69
  -2  -1  24   64.36    5.80
   2   1 -24   76.82    5.03
   2  -1 -24   78.24    5.04
   2   1 -24   95.82    5.95
   2   1 -24   80.42    4.71
   2   1 -24   83.04    4.67
   2  -1 -24   87.07    5.06
   2  -1 -24   77.05    4.69
   2   1 -24   76.45    4.67
   2   1 -23  637.54   26.39
   2  -1 -23  592.20   25.92
   2  -1 -23  649.49   22.80
   2   1 -23  630.62   22.73
   2  -1 -23  678.55   22.40
   2   1 -23  672.32   22.31
   2   1 -23  688.50   22.39
   2  -1 -23  686.36   22.66
   2   1 -23  662.54   22.04
   2  -1 -23  693.83   22.49
   2   1 -23  654.83   22.39
   2  -1 -22   48.51    5.58
   2   1 -22   43.85    5.35
   2   1 -22   48.37    3.86
   2  -1 -22   47.27    3.87
   2  -1 -22   49.42    3.68
   2   1 -22   52.08    3.77
   2   1 -22   56.55    4.56
   2   1 -22   45.72    3.39
   2  -1 -22   53.86    3.87
   2   1 -22   51.99    3.73
   2   1 -22   47.03    3.48
   2  -1 -22   47.61    3.64
   2  -1 -22   52.37    3.76
   2   1 -21  393.44   17.89
   2  -1 -21  355.12   17.44
   2   1 -21  387.45   14.79
   2  -1 -21  393.35   14.85
   2   1 -21  402.46   14.52
   2  -1 -21  406.83   14.59
   2   1 -21  448.46   16.11
   2   1 -21  407.78   14.60
   2  -1 -21  405.97   14.67
   2   1 -21  388.38   14.08
   2  -1 -21  393.77   14.48
   2   1 -21  401.96   14.35
   2  -1 -21  379.66   14.37
   2   1 -20    2.69    1.59
   2  -1 -20    1.97    1.50
   2  -1 -20    3.45    1.30
   2   1 -20    3.67    1.27
   2  -1 -20    3.63    1.13
   2  -1 -20    2.53    1.06
   2   1 -20    4.23    1.20
   2   1 -20    4.78    1.22
   2   1 -20    7.61    1.66
   2   1 -20    6.43    1.23
   2   1 -20    6.11    1.23
   2  -1 -20    7.02    1.39
   2  -1 -20    3.78    1.08
   2   1 -19  411.62   17.87
   2  -1 -19  387.65   17.50
   2   1 -19  405.75   14.99
   2  -1 -19  420.51   15.14
   2  -1 -19  432.60   14.99
   2   1 -19  439.47   14.99
   2   1 -19  461.70   16.12
   2  -1 -19  414.91   14.70
   2  -1 -19  414.70   14.89
   2   1 -19  410.12   14.36
   2   1 -19  399.02   14.49
   2   1 -19  404.51   14.73
   2  -1 -19  415.12   14.87
   2  -1 -18  565.87   18.60
   2   1 -18  543.38   18.46
   2   1 -18  534.23   21.25
   2  -1 -18  530.82   21.28
   2  -1 -18  544.94   18.47
   2  -1 -18  546.85   18.53
   2   1 -18  547.17   18.48
   2  -1 -18  597.21   21.55
   2   1 -18  564.24   21.18
   2   1 -18  552.60   18.68
   2  -1 -18  559.17   18.76
   2  -1 -18  518.22   18.14
   2  -1 -17   21.46    2.23
   2   1 -17   21.37    2.21
   2   1 -17   20.90    2.98
   2  -1 -17   20.76    3.00
   2   1 -17   18.48    2.89
   2  -1 -17   20.31    3.01
   2   1 -16  141.15    6.39
   2  -1 -16  139.90    6.39
   2   1 -16  160.75    8.28
   2  -1 -16  146.90    8.04
   2   1 -16  150.63    8.18
   2  -1 -16  124.58    7.64
   2   1 -15  825.24   25.80
   2  -1 -15  853.06   25.93
   2  -1 -15  874.89   28.28
   2   1 -15  867.63   28.15
   2   1 -15  831.39   28.04
   2  -1 -15  845.31   28.17
   2  -1 -14  714.21   21.70
   2   1 -14  670.51   21.57
   2   1 -14  712.33   23.68
   2  -1 -14  706.74   23.72
   2   1 -14  722.24   23.86
   2  -1 -14  683.46   23.73
   2  -1 -13   12.83    1.45
   2   1 -13   11.09    1.39
   2   1 -13   13.04    1.97
   2  -1 -13   13.81    2.04
   2   1 -13   13.23    1.95
   2  -1 -13   13.65    2.01
  -2   1  13   12.23    1.49
   2   1 -12  994.36   30.82
   2  -1 -12 1031.41   30.96
  -2   1  12 1007.56   31.28
   2   1 -12  995.25   32.56
   2  -1 -12 1085.55   32.90
   2  -1 -12 1056.44   32.91
   2   1 -12 1069.71   32.90
   2  -1 -11   39.49    3.17
   2   1 -11   40.69    3.19
   2  -1 -11   44.00    3.40
   2   1 -11   43.90    3.39
   2   1 -11   45.01    3.07
   2   1 -10   64.69    4.04
   2  -1 -10   64.65    3.98
   2  -1 -10   70.60    4.27
   2   1 -10   68.90    4.22
   2   1 -10   72.54    3.92
  -2   1   9  268.45    9.33
   2   1  -9  287.06   10.11
   2  -1  -9  244.87    9.78
   2   1  -9  265.75   10.29
   2  -1  -9  257.82   10.15
   2   1  -9  271.49    9.68
  -2   1   8 6875.30  193.02
   2  -1  -8 7036.38  193.75
   2   1  -8 6580.74  193.57
   2   1  -8 6778.91  193.98
   2  -1  -8 6532.67  193.92
   2   1  -8 6961.42  193.36
   2   1  -7 1076.01   32.53
  -2   1   7 1067.96   31.99
   2  -1  -7 1092.10   32.59
   2  -1  -7 1049.32   32.77
   2   1  -7 1080.23   32.82
   2   1  -7 1106.42   32.37
  -2   1   6  272.28    9.07
   2  -1  -6  280.83    9.53
   2   1  -6  261.70    9.35
   2  -1  -6  261.29    9.65
   2   1  -6  263.79    9.64
   2   1  -6  282.38    9.37
  -2   1   5   49.59    2.50
   2   1  -5   44.42    2.54
   2   1  -5   50.29    2.86
   2  -1  -5   49.28    2.82
   2   1  -5   47.59    2.58
  -2   1   4 2401.98   68.64
   2  -1  -4 2306.23   69.05
   2   1  -4 2319.91   68.81
  -2   1   3 1119.08   30.80
   2   1  -3 1049.22   31.01
   2  -1  -2  238.72    7.88
   2   1  -2  222.73    7.78
  -2  -1   2  252.84    7.86
  -2   1   2  257.98    7.79
  -2   1   2  243.30    7.87
   2  -1  -2  224.68    7.89
   2   1  -2  241.38    7.98
   2  -1  -1 9999.00  275.69
   2   1  -1 9375.37  275.63
  -2   1   1 9980.69  275.73
  -2  -1   0  149.87    5.03
  -2   1   0  151.09    5.00
   2  -1   0  155.40    5.22
   2   1   0  145.55    5.15
  -2   1  -1 3279.91   93.55
  -2  -1  -1 3292.42   93.56
   2   1   1 3287.49   93.65
   2  -1   1 3339.73   93.66
  -2  -1  -2  691.71   20.26
  -2   1  -2  682.70   20.26
   2   1   2  690.30   20.23
   2  -1   2  668.62   20.18
  -2   1  -3  546.11   16.01
  -2  -1  -3  494.72   15.92
   2   1   3  514.11   15.70
   2  -1   3  524.54   15.70
  -2   1  -4  338.18   10.85
  -2  -1  -4  328.91   10.79
   2  -1   4  320.63   10.38
   2   1   4  324.60   10.39
  -2   1  -5  117.63    5.15
  -2  -1  -5  123.37    5.18
   2  -1   5  113.83    4.72
  -2  -1  -6  142.34    5.96
  -2   1  -6  137.66    5.94
   2  -1   6  150.55    5.61
   2   1   6  148.97    5.56
  -2   1  -7  314.93   11.25
  -2  -1  -7  314.39   11.20
   2   1   7  311.31   10.54
   2  -1   7  311.76   10.57
  -2   1  -8  923.73   28.45
  -2  -1  -8  884.30   28.29
   2   1   8  896.48   27.53
   2  -1   8  915.91   27.57
  -2   1  -9  449.27   15.98
  -2  -1  -9  447.92   15.97
   2   1   9  463.89   15.16
   2  -1   9  466.32   15.20
  -2   1 -10  577.06   20.15
  -2  -1 -10  597.69   20.26
   2  -1  10  590.21   19.23
   2   1  10  600.08   19.24
  -2   1 -11   32.10    3.07
  -2  -1 -11   33.82    3.17
   2   1  11   39.07    2.84
   2  -1  11   37.36    2.82
  -2   1 -12   81.15    5.37
  -2  -1 -12   89.11    5.63
  -2   1 -12   83.19    4.32
  -2  -1 -12   75.13    4.15
   2  -1  12   86.83    4.75
   2   1  12   86.00    4.73
  -2   1 -13  505.07   19.31
  -2  -1 -13  530.90   19.42
   2  -1  13  553.21   18.17
   2   1  13  553.89   18.18
  -2  -1 -13  496.50   17.20
  -2   1 -13  493.32   17.28
   2   1  14    6.26    1.46
  -2  -1 -14    5.04    1.16
  -2   1 -14    3.86    1.09
  -2  -1 -14    6.08    1.28
  -2   1 -14    4.07    1.51
  -2  -1 -14    4.59    1.58
  -2   1 -14    4.84    1.20
  -2  -1 -15  287.48   11.00
  -2   1 -15  274.18   10.94
  -2   1 -15  271.97   13.13
  -2  -1 -15  270.63   13.10
  -2   1 -15  285.19   11.28
  -2  -1 -15  297.89   11.26
   2   1  15  298.35   11.91
   2  -1  15  312.86   12.07
  -2  -1 -16    5.97    1.35
  -2   1 -16    6.42    1.40
  -2   1 -16    7.68    2.19
  -2  -1 -16    8.43    2.20
  -2  -1 -16    5.75    1.32
  -2   1 -16    6.63    1.37
   2  -1  16    8.84    1.78
   2   1  16    6.38    1.56
  -2  -1 -17  404.12   13.65
  -2   1 -17  407.95   13.67
   2  -1  17  399.37   15.50
   2   1  17  417.28   15.62
  -2  -1 -17  359.84   16.92
  -2   1 -17  364.15   17.07
  -2  -1 -17  383.56   14.39
  -2   1 -17  396.84   14.57
  -2   1 -17  372.10   13.42
  -2   1 -17  393.88   13.62
  -2  -1 -17  413.82   13.73
  -2  -1 -17  384.11   13.50
  -2   1 -17  368.24   14.70
  -2  -1 -17  378.87   14.68
  -2  -1 -18  101.56    5.16
  -2   1 -18  103.45    5.15
   2   1  18  117.13    6.79
   2  -1  18  102.46    6.49
  -2  -1 -18  100.85    7.74
  -2   1 -18   97.46    7.62
  -2   1 -18   99.28    5.80
  -2  -1 -18  102.71    5.80
  -2   1 -18  108.15    5.25
  -2   1 -18   97.39    5.03
  -2  -1 -18   99.51    5.10
  -2  -1 -18  106.89    5.22
  -2   1 -18  103.74    6.15
  -2  -1 -18   99.11    5.93
  -2   1 -19   95.50    5.00
  -2  -1 -19   98.37    5.05
   2   1  19   93.69    6.26
   2  -1  19   96.16    6.41
  -2  -1 -19   87.71    7.35
  -2   1 -19   80.74    7.17
  -2   1 -19   89.84    5.60
  -2  -1 -19   94.33    5.63
  -2  -1 -19  100.55    5.10
  -2  -1 -19   94.95    4.96
  -2   1 -19   99.80    5.11
  -2   1 -19   91.89    4.88
  -2  -1 -19   84.94    5.63
  -2   1 -19   91.24    5.90
  -2   1 -20   18.86    2.10
  -2  -1 -20   20.48    2.15
  -2  -1 -20   16.94    2.06
   2   1  20   18.83    2.89
   2  -1  20   17.67    2.77
  -2  -1 -20   18.05    2.08
  -2   1 -20   21.83    2.19
  -2   1 -20   17.84    2.46
  -2   1 -20   19.91    3.57
  -2  -1 -20   21.26    2.56
  -2  -1 -20   17.84    3.46
  -2   1 -21   68.79    6.79
  -2  -1 -21   63.46    6.53
  -2  -1 -21   75.63    4.49
  -2  -1 -21   73.21    4.39
  -2   1 -21   75.62    4.43
   2   1  21   74.27    5.77
   2  -1  21   66.71    5.54
  -2  -1 -21   75.79    4.41
  -2   1 -21   78.06    4.46
  -2   1 -21   64.31    4.90
  -2  -1 -21   70.79    5.01
  -2   1 -22  504.51   23.90
  -2  -1 -22  532.02   24.03
  -2  -1 -22  556.03   19.64
  -2   1 -22  623.23   19.83
  -2  -1 -22  602.87   19.78
   2  -1  22  611.43   22.38
   2   1  22  597.64   22.21
  -2  -1 -22  601.54   19.77
  -2   1 -22  608.21   19.75
  -2   1 -22  570.01   20.96
  -2  -1 -22  567.59   20.79
  -2   1 -23   60.99    6.72
  -2  -1 -23   56.58    6.39
   2  -1  23   72.59    5.93
   2   1  23   76.77    6.01
  -2  -1 -23   77.78    4.61
  -2  -1 -23   80.41    4.63
  -2   1 -23   87.12    4.72
  -2  -1 -23   80.95    4.64
  -2   1 -23   84.43    4.67
  -2   1 -23   75.64    5.31
  -2  -1 -23   76.53    5.27
  -2  -1 -24  188.86    7.95
  -2   1 -24  189.06    7.93
  -2  -1 -24  176.48    8.69
  -2   1 -24  169.39    8.63
  -2  -1 -24  178.18    7.83
  -2   1 -24  184.37    7.84
  -2  -1 -25   53.31    4.23
  -2   1 -25   57.11    4.39
  -2   1 -25   59.51    3.77
  -2  -1 -25   62.47    3.86
  -2   1 -25   53.15    4.70
  -2  -1 -25   65.13    3.92
  -2   1 -25   65.24    3.91
  -2  -1 -26   47.84    3.80
  -2   1 -26   46.46    3.78
  -2  -1 -26   52.93    3.40
  -2   1 -26   53.37    3.40
  -2   1 -26   46.87    4.19
  -2   1 -26   49.88    3.29
  -2  -1 -26   52.99    3.40
  -2  -1 -27   18.95    2.23
  -2   1 -27   17.47    2.19
  -2   1 -27   19.83    1.95
  -2  -1 -27   20.89    2.02
  -2  -1 -27   18.07    2.50
  -2   1 -27   23.04    2.79
  -2  -1 -27   22.51    2.09
  -2   1 -27   21.17    1.99
  -2   1 -28   19.24    2.14
  -2  -1 -28   22.80    2.30
  -2   1 -28   24.57    2.03
  -2  -1 -28   28.63    2.18
  -2   1 -28   24.91    2.67
  -2  -1 -28   24.97    2.64
  -2   1 -28   26.67    2.08
  -2  -1 -28   25.87    2.09
  -2  -1 -29   32.20    2.59
  -2   1 -29   33.67    2.64
  -2   1 -29   39.87    2.41
  -2  -1 -29   40.06    2.42
  -2   1 -29   39.02    2.39
  -2  -1 -29   43.03    2.50
  -2  -1 -29   39.16    3.03
  -2   1 -29   37.83    3.00
  -2   1 -30    2.67    0.76
  -2  -1 -30    3.20    0.81
  -2  -1 -30    3.89    0.73
  -2   1 -30    3.85    0.75
  -2  -1 -30    5.01    0.82
  -2   1 -30    5.32    0.83
  -2  -1 -30    4.70    1.02
  -2   1 -30    5.92    1.09
  -2  -1 -31   -0.07    0.42
  -2  -1 -31    0.54    0.36
  -2   1 -31    0.26    0.34
  -2   1 -31    0.10    0.34
  -2   1 -31    1.01    0.53
  -2  -1 -31    0.24    0.43
   2  -2 -31   13.86    1.14
   2   2 -31   13.08    1.12
   2  -2 -31   13.30    1.15
   2   2 -31   14.07    1.15
   2   2 -30   52.03    2.61
   2  -2 -30   53.07    2.63
   2   2 -30   35.25    2.57
   2  -2 -30   37.31    2.58
   2   2 -30   53.91    2.62
   2  -2 -30   50.84    2.60
   2  -2 -29  123.53    5.66
   2   2 -29  120.02    5.69
   2  -2 -29  122.86    5.48
   2  -2 -29  139.75    5.44
   2   2 -29  128.84    5.31
   2   2 -29  127.34    5.66
   2  -2 -29  136.87    5.43
   2   2 -29  136.19    5.38
   2  -2 -28   21.85    2.17
   2   2 -28   21.05    2.19
   2  -2 -28   23.05    2.10
   2   2 -28   25.36    2.04
   2  -2 -28   25.65    2.07
   2   2 -28   22.20    1.98
   2   2 -28   26.09    2.44
   2  -2 -28   20.18    2.03
   2  -2 -28   23.50    2.00
   2   2 -28   22.59    1.96
   2  -2 -27    6.62    1.46
   2   2 -27    7.47    1.54
   2   2 -27    9.03    1.40
   2  -2 -27    7.71    1.33
   2  -2 -27    7.70    1.49
   2   2 -27   10.02    1.73
   2   2 -27    7.96    1.36
   2  -2 -27    8.79    1.41
   2  -2 -27    7.37    1.29
   2   2 -27    9.49    1.40
   2   2 -26    0.54    0.90
   2  -2 -26   -0.13    0.83
   2   2 -26   -1.05    1.25
   2  -2 -26   -0.80    1.26
   2  -2 -26   -0.10    0.73
   2   2 -26   -0.20    0.87
   2  -2 -26   -0.18    0.77
   2   2 -26    0.52    0.66
   2   2 -26    1.14    0.76
   2  -2 -26    0.45    0.69
   2   2 -25   72.99    4.74
   2  -2 -25   66.18    4.55
   2  -2 -25   70.41    4.18
   2   2 -25   71.16    4.17
   2  -2 -25   68.28    4.22
   2   2 -25   66.80    4.34
   2   2 -25   80.79    5.27
   2  -2 -25   68.66    4.14
   2   2 -25   71.00    4.16
   2   2 -24    2.49    1.27
   2   2 -24    1.56    1.03
   2  -2 -24    0.39    1.04
   2  -2 -24    1.29    0.90
   2   2 -24    3.89    1.25
   2  -2 -24    3.48    1.13
   2  -2 -24    5.03    1.25
   2   2 -24    1.00    0.80
   2   2 -24    1.09    0.80
   2  -2 -23  198.23   12.02
   2   2 -23  191.78   11.93
  -2   2  23  189.92   10.57
  -2  -2  23  176.53   10.08
   2   2 -23  250.06   10.54
   2   2 -23  207.75    9.17
   2   2 -23  197.92    8.65
   2  -2 -23  217.24    8.89
   2  -2 -23  213.38    8.86
   2   2 -23  210.06    8.75
   2  -2 -23  234.63    9.44
   2   2 -23  222.34    8.82
   2  -2 -23  194.15    8.69
   2   2 -23  209.21    9.36
   2  -2 -23  225.01    9.55
   2   2 -22    0.80    1.98
   2  -2 -22    0.54    1.78
   2  -2 -22    2.34    1.11
   2   2 -22    2.07    1.10
   2  -2 -22    0.95    0.97
   2   2 -22    1.05    0.96
   2   2 -22    1.79    1.00
   2  -2 -22    1.29    0.97
   2   2 -22    4.44    1.49
   2   2 -22    3.40    1.01
   2  -2 -22    3.25    1.07
   2   2 -22    3.38    1.19
   2   2 -21  110.89    8.25
   2  -2 -21  111.28    8.31
   2  -2 -21  115.33    6.25
   2   2 -21  115.75    6.23
   2  -2 -21  114.30    5.86
   2   2 -21  113.12    5.78
   2   2 -21  123.22    6.98
   2  -2 -21  117.95    5.91
   2  -2 -21  120.77    6.18
   2   2 -21  120.85    5.77
   2   2 -21  111.60    5.76
   2   2 -21  102.61    5.98
   2   2 -20   33.48    4.39
   2  -2 -20   41.25    4.82
   2   2 -20   39.42    3.33
   2  -2 -20   41.31    3.43
   2  -2 -20   40.65    3.18
   2   2 -20   39.12    3.14
   2   2 -20   44.19    3.89
   2   2 -20   40.04    3.16
   2  -2 -20   43.70    3.39
   2   2 -20   43.63    3.10
   2  -2 -20   39.72    3.16
   2   2 -20   40.96    3.07
   2  -2 -20   40.84    3.22
   2  -2 -19  166.03    9.95
   2   2 -19  156.88    9.63
   2   2 -19  166.51    7.64
   2  -2 -19  188.25    8.00
   2  -2 -19  165.83    7.40
   2   2 -19  161.75    7.35
   2   2 -19  177.82    8.40
   2  -2 -19  158.11    7.34
   2   2 -19  162.00    7.15
   2  -2 -19  177.30    7.75
   2  -2 -19  165.59    7.40
   2   2 -19  171.92    7.18
   2   2 -19  159.37    7.29
   2   2 -18    0.21    1.03
   2  -2 -18    2.03    0.93
   2  -2 -18    1.07    1.30
   2   2 -18    1.99    0.93
   2   2 -18    1.52    0.85
   2  -2 -18    0.39    0.91
   2   2 -18    1.33    0.82
   2  -2 -18    0.29    0.84
   2  -2 -18    3.45    0.99
   2  -2 -18    2.51    0.87
   2   2 -18    4.06    0.93
   2   2 -18    2.35    0.78
   2   2 -18    1.45    0.93
   2   2 -18    2.53    0.91
  -2   2  17    1.40    0.77
   2   2 -17    3.63    1.48
   2  -2 -17    2.03    1.25
   2   2 -17    4.09    1.06
   2  -2 -17    1.39    0.73
   2  -2 -17    1.58    1.04
   2   2 -17    2.89    1.25
   2   2 -17    0.79    0.66
   2  -2 -17    2.79    0.88
   2  -2 -16  174.51    9.03
   2   2 -16  190.74    9.26
   2  -2 -16  173.90    7.49
   2   2 -16  181.39    7.49
  -2   2  16  166.13    8.08
   2  -2 -16  183.54    9.44
   2   2 -16  178.07    9.27
   2  -2 -15 1061.92   33.52
   2   2 -15 1028.05   33.31
   2   2 -15 1024.25   31.14
   2  -2 -15 1038.59   31.23
  -2   2  15  982.67   32.25
   2   2 -15  989.96   33.34
   2  -2 -15  949.86   33.30
   2  -2 -14   -0.14    0.61
   2   2 -14    1.29    0.91
  -2   2  14    0.84    0.78
   2   2 -14    0.82    0.57
   2  -2 -14    2.59    0.77
   2  -2 -14    2.23    0.97
   2   2 -14   -0.15    0.65
   2   2 -13  146.97    7.14
   2   2 -13  132.33    6.91
   2  -2 -13  139.20    7.04
   2  -2 -13  131.94    7.01
  -2   2  13  150.64    6.93
   2   2 -13  132.58    6.98
   2  -2 -13  134.68    5.73
   2   2 -13  130.51    5.67
   2   2 -12    0.48    0.68
   2   2 -12    0.72    0.65
   2  -2 -12    1.93    0.82
  -2   2  12    2.38    0.90
   2   2 -12    1.65    0.56
   2  -2 -12    0.87    0.50
   2  -2 -12    1.33    0.75
   2   2 -12    1.42    0.74
   2   2 -11 1099.70   32.87
   2   2 -11 1033.65   32.66
   2  -2 -11 1057.31   32.73
   2  -2 -11 1012.80   32.55
   2   2 -11 1010.84   32.43
  -2   2  11 1018.27   32.31
   2   2 -10  357.02   13.20
   2  -2 -10  367.91   13.30
   2   2 -10  368.65   13.28
   2  -2 -10  366.59   13.23
  -2   2  10  368.81   13.14
   2   2 -10  365.13   13.17
   2   2  -9  578.44   19.53
   2  -2  -9  556.92   19.42
  -2   2   9  624.41   19.64
   2   2  -9  613.88   19.42
   2  -2  -9  599.85   19.46
   2   2  -8  553.43   17.80
   2  -2  -8  520.99   17.66
  -2   2   8  581.68   17.94
   2   2  -8  502.57   17.36
   2  -2  -8  541.75   17.62
   2  -2  -7   26.52    2.14
   2   2  -7   26.77    2.17
   2   2  -7   23.40    1.95
   2  -2  -7   27.19    2.15
  -2   2   7   32.95    2.42
   2   2  -6   42.74    2.68
   2  -2  -6   43.10    2.68
  -2   2   6   44.07    2.82
   2  -2  -6   44.77    2.74
   2   2  -6   42.26    2.53
   2   2  -5  283.73    9.24
   2  -2  -5  256.93    8.99
   2   2  -5  237.75    7.75
  -2   2   5  308.81    9.64
  -2   2   4    0.75    0.22
  -2   2   4    0.53    0.41
   2  -2  -4    0.27    0.36
   2   2  -4    0.99    0.44
   2   2  -3 4499.69  112.11
  -2   2   3 3689.21  109.95
  -2  -2   3 3777.42  110.80
  -2   2   3 3712.43  110.70
   2   2  -3 4251.77  111.29
   2  -2  -3 3964.73  111.12
  -2   2   3 4554.90  111.95
   2   2  -2  204.79    7.37
  -2   2   2  179.74    6.05
  -2  -2   2  174.03    6.09
   2   2  -2  198.75    6.58
   2  -2  -2  176.54    6.40
  -2   2   2  211.42    7.15
  -2  -2   1 2615.84   79.01
  -2   2   1 2704.71   78.97
  -2   2   1 2807.98   78.88
   2  -2  -1 2909.08   79.41
   2   2  -1 2751.49   79.28
   2   2  -1 3040.17   79.53
   2  -2  -1 2789.65   79.33
  -2   2   0 1158.66   33.28
  -2   2   0 1113.61   33.24
  -2  -2   0 1124.65   33.29
   2   2   0 1192.96   33.57
   2  -2   0 1211.54   33.61
  -2   2  -1   86.62    3.44
  -2  -2  -1   88.53    3.41
  -2   2  -1   88.14    3.41
   2   2   1   89.28    3.52
  -2   2  -2  237.27    7.80
  -2   2  -2  239.23    7.80
  -2  -2  -2  237.09    7.76
   2  -2   2  238.08    7.68
   2   2   2  226.88    7.67
  -2   2  -3 1566.04   43.00
  -2  -2  -3 1513.82   42.86
   2   2   3 1440.72   42.53
   2  -2   3 1389.11   42.46
  -2   2  -3 1490.33   42.82
  -2  -2  -4   51.78    2.74
  -2   2  -4   53.88    2.82
   2  -2   4   51.85    2.47
   2   2   4   50.98    2.47
  -2   2  -5 2100.18   60.48
  -2  -2  -5 2155.44   60.45
   2   2   5 2035.75   59.79
   2  -2   5 2044.08   59.76
  -2   2  -6  399.78   13.44
  -2  -2  -6  400.76   13.38
   2   2   6  388.41   12.63
   2  -2   6  392.56   12.67
  -2   2  -7  635.83   20.73
  -2  -2  -7  641.91   20.76
   2  -2   7  654.84   19.95
   2   2   7  637.78   19.88
  -2  -2  -8  180.15    7.70
  -2   2  -8  178.60    7.72
   2   2   8  182.49    6.95
   2  -2   8  182.52    6.96
  -2   2  -9   24.93    2.49
  -2  -2  -9   30.06    2.68
   2   2   9   27.54    2.12
   2  -2   9   26.18    2.11
  -2  -2 -10  156.33    7.55
  -2   2 -10  159.23    7.61
   2  -2  10  164.61    6.73
   2   2  10  154.77    6.61
  -2   2 -11   30.83    3.07
  -2  -2 -11   29.93    3.02
   2  -2  11   30.87    2.49
   2   2  11   29.86    2.47
  -2  -2 -11   31.93    2.37
  -2   2 -11   28.11    2.26
  -2   2 -12   64.11    4.72
  -2  -2 -12   71.33    4.93
   2   2  12   60.82    3.87
   2  -2  12   62.90    3.92
  -2   2 -12   57.84    3.59
  -2  -2 -12   62.16    3.66
   2  -2  13   48.72    3.53
   2   2  13   51.32    3.59
  -2  -2 -13   62.17    4.83
  -2   2 -13   46.82    4.28
  -2  -2 -13   56.40    3.46
  -2   2 -13   51.50    3.37
  -2   2 -13   41.01    3.11
  -2  -2 -13   51.60    3.42
   2   2  14  785.33   26.05
   2  -2  14  830.10   26.26
  -2   2 -14  822.05   28.40
  -2  -2 -14  849.64   28.57
  -2   2 -14  817.79   25.63
  -2  -2 -14  814.05   25.55
  -2  -2 -14  760.07   25.52
  -2   2 -14  757.11   25.63
   2   2  15  354.03   13.43
   2  -2  15  351.56   13.40
  -2  -2 -15  342.61   12.93
  -2   2 -15  336.09   12.98
  -2  -2 -15  340.59   15.21
  -2   2 -15  351.95   15.43
  -2   2 -15  336.92   12.75
  -2  -2 -15  345.98   12.76
   2   2  16  184.78    8.57
   2  -2  16  191.21    8.68
  -2   2 -16  160.28    8.31
  -2   2 -16  176.68    8.26
  -2  -2 -16  175.74    8.12
  -2  -2 -16  172.76   10.09
  -2   2 -16  169.59   10.03
  -2   2 -16  170.31    7.91
  -2  -2 -16  179.38    7.94
  -2  -2 -17  264.35    9.79
  -2   2 -17  257.78    9.72
  -2  -2 -17  266.04   13.46
  -2   2 -17  261.20   13.45
   2  -2  17  265.35   11.41
   2   2  17  261.06   11.31
  -2   2 -17  249.63    9.99
  -2   2 -17  244.99   11.28
  -2   2 -17  263.27   11.16
  -2  -2 -17  264.56   11.03
  -2  -2 -17  261.27    9.77
  -2   2 -17  266.35    9.77
  -2  -2 -17  265.83    9.92
  -2   2 -17  255.96   10.70
  -2  -2 -17  262.16   10.68
  -2  -2 -18    1.41    0.73
  -2   2 -18    0.26    0.83
  -2  -2 -18    1.82    0.84
  -2  -2 -18    2.75    0.93
  -2   2 -18    0.52    0.84
  -2  -2 -18    0.26    1.12
  -2   2 -18    0.54    1.16
  -2   2 -18   -0.13    0.87
  -2  -2 -18    0.52    0.82
   2  -2  18    0.32    1.17
   2   2  18    0.16    1.29
  -2   2 -18    1.02    0.99
  -2  -2 -18    0.98    0.93
  -2   2 -18    0.71    0.74
  -2  -2 -19   85.27    4.59
  -2   2 -19   90.26    4.66
  -2   2 -19   82.10    7.24
  -2  -2 -19   84.84    7.31
   2   2  19   92.39    6.04
   2  -2  19   88.58    5.99
  -2   2 -19   86.74    4.87
   2   2  19   79.94    4.34
  -2   2 -19   84.31    4.56
  -2  -2 -19   83.02    4.56
  -2  -2 -19   82.98    4.68
  -2   2 -19   85.15    5.44
  -2  -2 -19   84.51    5.30
  -2   2 -20  228.46    9.05
  -2  -2 -20  238.29    9.21
  -2   2 -20  220.69   12.97
  -2  -2 -20  218.10   12.77
   2  -2  20  233.36   11.05
   2   2  20  240.17   11.06
  -2   2 -20  225.40    9.42
   2   2  20  223.65    8.89
  -2  -2 -20  228.64    9.15
  -2   2 -20  234.18    9.14
  -2  -2 -20  230.36    9.32
  -2   2 -20  233.27   10.38
  -2  -2 -20  223.24   10.11
  -2   2 -21  286.30   10.56
  -2  -2 -21  278.09   10.56
  -2   2 -21  268.67   14.79
  -2  -2 -21  259.46   14.35
  -2  -2 -21  273.98   10.74
  -2  -2 -21  279.01   10.56
  -2   2 -21  280.87   10.52
  -2   2 -21  260.38   11.63
  -2  -2 -21  266.79   11.57
   2   2  21  275.46   10.19
   2  -2  21  282.50   12.69
   2   2  21  279.20   12.52
  -2  -2 -22    9.70    1.99
  -2  -2 -22    2.88    2.66
  -2   2 -22    0.91    3.31
  -2   2 -22    9.70    2.11
   2  -2  22    5.79    2.09
   2   2  22   13.20    1.59
   2   2  22    7.46    2.17
  -2  -2 -22   11.35    1.67
  -2   2 -22    9.62    1.51
  -2  -2 -22   10.89    1.68
  -2  -2 -22    9.86    1.56
  -2   2 -22   10.30    1.55
  -2   2 -23    0.15    1.20
  -2  -2 -23    0.14    1.21
   2   2  23    0.66    0.62
  -2  -2 -23    1.04    0.74
  -2   2 -23    2.32    0.89
  -2  -2 -23    1.14    0.78
  -2   2 -23    1.58    0.82
  -2  -2 -23    0.83    0.89
  -2  -2 -24  355.21   13.90
  -2   2 -24  347.95   13.97
  -2   2 -24  376.83   12.88
  -2  -2 -24  373.85   12.93
  -2   2 -24  352.84   12.72
  -2  -2 -24  377.36   12.96
  -2  -2 -24  353.95   13.05
   2   2  24  337.78   11.95
  -2  -2 -25  170.64    8.18
  -2   2 -25  162.68    8.17
  -2  -2 -25  178.95    7.44
  -2   2 -25  187.44    7.49
  -2  -2 -25  188.27    7.53
  -2   2 -25  180.27    7.38
  -2  -2 -26    5.24    1.13
  -2  -2 -26    3.95    1.02
  -2   2 -26    2.61    0.90
  -2   2 -26    3.44    0.92
  -2   2 -26    3.32    1.18
  -2  -2 -26    2.95    1.04
  -2  -2 -27    5.69    1.09
  -2  -2 -27    6.28    1.14
  -2   2 -27    6.10    1.08
  -2   2 -27    7.08    1.12
  -2   2 -27    5.70    1.50
  -2   2 -27    6.18    1.34
  -2  -2 -27    5.94    1.27
  -2   2 -28   27.09    2.61
  -2  -2 -28   24.13    2.52
  -2  -2 -28   23.93    2.23
  -2   2 -28   19.30    2.10
  -2   2 -28   25.51    1.89
  -2  -2 -28   25.11    1.91
  -2   2 -28   26.73    1.92
  -2  -2 -28   26.71    1.95
  -2   2 -29   85.62    4.41
  -2  -2 -29   69.69    4.07
  -2   2 -29   64.50    3.67
  -2  -2 -29   68.61    3.71
  -2  -2 -29   80.48    3.50
  -2   2 -29   82.80    3.50
  -2   2 -29   74.44    3.39
  -2  -2 -29   87.54    3.61
  -2  -2 -30   14.08    1.49
  -2   2 -30   14.02    1.47
  -2   2 -30   12.91    1.06
  -2  -2 -30   14.37    1.14
  -2   2 -30   12.66    1.07
  -2  -2 -30   15.15    1.16
  -2   2 -31   24.33    1.54
  -2  -2 -31   19.66    1.34
   2   3 -30   44.63    1.98
   2  -3 -30   41.19    1.90
   2   3 -30   46.84    2.00
   2  -3 -30   39.53    1.87
   2   3 -29  133.19    5.45
   2  -3 -29  135.48    5.00
   2   3 -29  138.59    5.05
   2   3 -29  133.44    5.01
   2  -3 -29  130.10    5.38
   2  -3 -29  134.85    5.01
   2   3 -28   35.23    2.69
   2   3 -28   33.23    2.45
   2  -3 -28   31.23    2.34
   2  -3 -28   37.41    2.24
   2   3 -28   38.10    2.25
   2   3 -28   34.67    2.18
   2  -3 -28   38.30    2.51
   2  -3 -28   35.41    2.20
   2   3 -27    7.29    1.47
   2   3 -27    2.09    1.09
   2  -3 -27    4.19    1.18
  -2   3  27    7.29    1.02
   2  -3 -27    6.93    1.24
   2   3 -27    4.91    1.03
   2   3 -27    6.27    1.09
   2  -3 -27    6.03    1.08
   2  -3 -27    5.63    1.06
   2   3 -27    5.89    1.23
   2   3 -26   60.39    3.85
   2   3 -26   60.54    4.21
   2   3 -26   55.67    3.71
   2  -3 -26   57.42    3.71
   2  -3 -26   64.67    3.51
   2   3 -26   59.13    3.37
   2   3 -26   65.04    3.49
   2  -3 -26   59.46    3.41
   2  -3 -26   53.13    3.52
   2   3 -25   53.69    3.81
   2   3 -25   64.65    4.49
   2   3 -25   49.86    3.69
   2  -3 -25   54.95    3.80
   2  -3 -25   57.75    3.44
   2   3 -25   57.65    3.44
   2  -3 -25   59.18    3.50
   2   3 -25   59.52    3.50
   2  -3 -25   57.85    3.69
   2   3 -24   18.69    2.51
   2   3 -24   16.43    2.18
   2   3 -24   12.08    1.97
   2  -3 -24   13.24    1.99
   2  -3 -24   15.85    2.09
   2  -3 -24   15.19    1.76
   2   3 -24   14.56    1.73
   2  -3 -24   12.83    1.82
   2   3 -24   16.88    1.82
   2  -3 -24   15.63    1.81
   2   3 -23  524.71   18.17
   2   3 -23  468.32   17.09
   2   3 -23  462.59   16.74
   2  -3 -23  482.78   16.88
   2  -3 -23  467.23   16.73
   2   3 -23  469.85   16.08
   2  -3 -23  486.81   16.16
   2   3 -23  471.78   16.10
   2  -3 -23  448.04   16.36
   2  -3 -23  482.94   16.17
   2   3 -22  102.18    6.07
   2   3 -22   89.74    5.40
   2  -3 -22   88.75    5.14
   2   3 -22   86.28    5.11
  -2  -3  22   69.42    5.74
  -2   3  22   69.68    5.76
   2  -3 -22   87.79    5.07
   2  -3 -22   89.76    4.75
   2  -3 -22   91.23    5.12
   2   3 -22   82.28    4.60
   2   3 -22   86.04    4.66
   2  -3 -22   87.89    4.72
   2  -3 -21    2.04    0.86
   2   3 -21    0.56    0.71
   2  -3 -21    0.38    0.81
   2   3 -21    0.37    0.71
   2  -3 -21    0.28    0.76
  -2   3  21    0.81    0.73
  -2   3  21   -0.18    1.42
  -2  -3  21   -0.18    1.40
   2   3 -21    1.05    0.94
   2   3 -21    0.80    0.73
   2  -3 -21    1.39    0.92
   2  -3 -21   -0.24    2.04
   2  -3 -21    1.74    0.96
   2   3 -21    2.75    1.28
   2  -3 -20  294.58   11.04
   2  -3 -20  313.03   11.66
   2   3 -20  279.32   10.94
   2   3 -20  283.05   10.94
   2  -3 -20  297.17   11.05
   2  -3 -20  279.99   14.09
   2   3 -20  277.32   13.97
  -2   3  20  333.42   11.39
  -2  -3  20  273.08   13.04
   2   3 -20  301.79   12.03
   2   3 -20  315.93   12.60
   2  -3 -20  278.17   11.39
   2   3 -20  287.89   11.40
   2  -3 -20  302.96   11.56
   2   3 -19 1258.25   38.23
   2  -3 -19 1195.93   36.91
   2   3 -19 1166.42   36.84
  -2   3  19 1363.58   37.58
   2   3 -19 1213.78   37.35
   2  -3 -19 1240.90   37.49
   2   3 -19 1178.17   36.90
   2  -3 -19 1231.04   37.56
   2  -3 -19 1156.20   36.83
   2   3 -19 1282.12   38.77
   2  -3 -19 1167.31   37.42
   2   3 -19 1103.15   40.44
   2  -3 -19 1149.64   40.80
   2   3 -18  314.39   12.35
   2   3 -18  286.74   11.19
   2  -3 -18  304.23   11.37
  -2   3  18  358.42   12.05
   2  -3 -18  308.25   11.64
   2   3 -18  322.34   11.73
   2  -3 -18  308.73   11.42
   2  -3 -18  317.39   11.80
   2   3 -18  306.41   11.34
   2   3 -18  322.92   12.66
   2  -3 -18  311.16   11.80
   2   3 -18  294.40   13.82
   2  -3 -18  308.78   14.19
  -2   3  18  281.24   12.82
   2   3 -17    0.42    0.97
   2   3 -17    0.09    0.91
   2  -3 -17   -0.60    1.08
  -2   3  17    0.33    0.67
   2   3 -17   -0.65    0.95
   2  -3 -17   -0.78    1.58
   2  -3 -17    0.19    0.80
  -2   3  17    2.01    0.86
   2  -3 -17    3.55    1.00
   2   3 -17    0.91    0.82
   2  -3 -17   -0.10    0.61
   2  -3 -16   14.40    1.76
   2   3 -16   12.49    1.70
   2  -3 -16   16.41    1.88
   2   3 -16   12.52    2.42
   2  -3 -16   12.81    2.43
  -2   3  16   15.43    2.41
   2   3 -16   17.46    2.17
  -2   3  15  171.10    8.72
   2  -3 -15  166.07    8.85
   2   3 -15  159.33    8.56
   2   3 -15  182.41    7.15
   2  -3 -15  174.10    7.12
   2   3 -15  173.96    8.56
  -2   3  14    1.55    1.03
   2  -3 -14    0.97    0.54
   2   3 -14    0.50    0.48
   2  -3 -14    0.30    0.61
   2   3 -14    0.28    0.58
   2   3 -14    0.14    0.46
   2  -3 -14    2.53    0.97
  -2   3  13   48.40    3.97
   2   3 -13   40.48    3.56
   2  -3 -13   38.12    3.55
   2  -3 -13   44.89    2.77
   2   3 -13   42.25    2.68
   2  -3 -13   48.86    3.72
   2   3 -13   46.45    3.62
  -2   3  12   18.78    2.49
   2   3 -12   18.26    2.20
   2  -3 -12   17.16    2.21
   2   3 -12   14.68    1.47
   2  -3 -12   17.90    1.61
   2   3 -12   23.61    2.38
   2  -3 -12   20.74    2.27
   2   3 -11  151.61    6.99
   2  -3 -11  155.11    7.06
   2   3 -11  147.80    6.98
   2  -3 -11  148.81    7.14
  -2   3  11  161.70    7.75
   2   3 -10  137.68    6.28
   2  -3 -10  134.42    6.25
  -2   3  10  141.73    7.01
   2   3 -10  127.79    6.15
   2  -3 -10  138.14    6.54
   2  -3  -9  512.41   17.27
   2   3  -9  502.18   17.26
   2   3  -9  516.43   18.28
  -2   3   9  572.76   18.71
   2   3  -9  511.45   17.29
   2  -3  -9  550.87   17.86
   2  -3  -8  701.35   22.92
   2   3  -8  737.61   23.08
   2   3  -8  728.49   24.25
  -2   3   8  791.49   24.38
   2   3  -7   26.94    2.04
   2  -3  -7   24.67    1.94
   2   3  -7   21.63    2.29
  -2   3   7   21.83    2.32
  -2  -3   6   30.60    2.02
   2   3  -6   34.53    2.23
   2  -3  -6   29.32    2.03
   2   3  -6   34.27    2.76
  -2   3   6   24.28    1.61
  -2   3   6   38.17    2.99
   2   3  -6   29.80    1.62
  -2  -3   5 3241.24   94.88
  -2   3   5 3412.84   94.87
   2  -3  -5 3459.10   95.11
   2   3  -5 3529.20   95.24
   2   3  -5 3603.88   96.86
  -2   3   5 3042.68   94.40
  -2   3   5 3559.89   96.73
   2   3  -5 3230.21   94.65
  -2  -3   4 1128.50   35.72
  -2   3   4 1232.44   35.66
   2  -3  -4 1253.56   36.03
   2   3  -4 1314.20   36.25
   2   3  -4 1328.08   37.88
  -2   3   4 1193.32   35.67
  -2   3   4 1350.35   37.90
  -2   3   3 1144.71   33.56
  -2  -3   3 1067.07   33.63
   2  -3  -3 1185.83   33.96
   2   3  -3 1278.42   34.23
   2   3  -3 1254.11   36.03
  -2   3   3 1181.44   33.93
  -2   3   3 1210.31   35.75
   2   3  -2 1014.62   25.84
   2  -3  -2  918.12   25.47
  -2   3   2  816.74   25.07
  -2  -3   2  799.88   25.18
   2   3  -2  913.87   27.61
  -2   3   2  899.19   25.72
   2   3  -1   67.09    2.67
   2  -3  -1   59.31    2.41
  -2   3   1   56.39    2.19
  -2  -3   1   53.21    2.24
   2   3  -1   63.10    3.78
  -2  -3   0   53.74    2.31
   2   3   0   62.91    2.58
   2  -3   0   56.93    2.37
  -2   3   0   59.34    3.41
   2   3   0   60.83    3.74
  -2   3   0   54.90    2.74
   2  -3   1  552.20   15.73
   2   3   1  537.53   15.68
  -2   3  -1  515.07   16.30
   2   3   1  537.31   15.90
   2  -3   1  521.06   15.63
  -2   3  -1  520.75   17.12
  -2  -3  -1  475.23   15.57
  -2   3  -1  534.77   15.74
  -2   3  -2  276.63    9.80
  -2  -3  -2  272.65    9.24
  -2   3  -2  295.18   10.47
  -2   3  -2  292.74    9.34
   2  -3   2  310.17    9.30
   2   3   2  297.27    9.26
  -2   3  -3   73.52    3.61
  -2   3  -3   74.95    3.29
  -2  -3  -3   70.86    3.21
   2   3   3   72.03    3.12
   2  -3   3   79.94    3.18
  -2   3  -4 1093.92   33.21
  -2  -3  -4 1107.27   32.68
  -2   3  -4 1116.60   32.73
   2   3   4 1089.63   32.35
   2  -3   4 1104.71   32.32
  -2   3  -5  133.10    5.89
  -2   3  -5  142.11    5.70
  -2  -3  -5  138.40    5.63
   2  -3   5  138.21    5.24
   2   3   5  141.43    5.30
  -2   3  -6    1.44    0.65
  -2   3  -6    1.18    0.58
  -2  -3  -6    2.42    0.68
   2  -3   6    1.65    0.51
   2   3   6    1.74    0.51
  -2  -3  -7   12.99    1.57
  -2   3  -7   13.69    1.62
   2   3   7   13.51    1.34
   2  -3   7   14.19    1.37
  -2   3  -8  818.85   26.66
  -2  -3  -8  838.81   26.73
   2   3   8  853.20   25.76
   2  -3   8  850.44   25.75
  -2  -3  -9    0.67    0.62
   2  -3   9    1.43    0.61
   2   3   9    0.92    0.52
  -2  -3 -10  491.81   17.78
  -2   3 -10  498.05   17.88
   2  -3  10  514.60   16.61
   2   3  10  497.94   16.51
  -2  -3 -11  818.53   26.76
  -2   3 -11  805.14   26.74
  -2  -3 -11  821.15   24.87
  -2   3 -11  704.56   24.49
  -2   3 -11  789.28   24.62
  -2  -3 -11  805.78   24.60
   2   3  11  823.69   25.08
   2  -3  11  810.60   25.09
  -2   3 -12   49.25    4.17
  -2  -3 -12   44.96    4.01
  -2  -3 -12   47.84    3.24
  -2   3 -12   47.68    3.18
  -2   3 -12   45.00    3.05
  -2  -3 -12   48.34    3.09
   2  -3  12   48.03    3.30
   2   3  12   44.80    3.19
  -2   3 -13    0.85    0.70
  -2  -3 -13    0.09    0.63
  -2  -3 -13    0.26    0.67
  -2  -3 -13   -0.35    1.00
  -2   3 -13    1.87    0.77
  -2   3 -13    0.89    0.90
   2  -3  13    2.62    0.88
   2   3  13    1.65    0.72
  -2  -3 -14  202.98   10.45
  -2   3 -14  214.65   10.81
   2  -3  14  208.20    8.97
   2   3  14  213.30    8.98
  -2  -3 -14  196.13    8.66
  -2   3 -14  197.64    8.68
  -2   3 -14  226.26    8.80
  -2  -3 -14  219.43    8.66
  -2  -3 -15  105.95    7.25
  -2   3 -15  103.52    7.28
   2  -3  15  113.24    6.11
   2   3  15  111.94    6.00
  -2  -3 -15  114.44    5.98
  -2   3 -15   99.93    5.75
  -2   3 -15  117.05    5.74
  -2   3 -15   99.99    6.12
  -2   3 -15  107.08    5.65
  -2  -3 -15  116.98    5.77
  -2  -3 -16    7.49    1.24
  -2  -3 -16    7.84    1.28
  -2   3 -16    7.65    1.21
  -2   3 -16    8.10    1.78
  -2   3 -16   10.41    1.63
  -2  -3 -16    7.53    1.60
   2   3  16    6.77    1.50
   2  -3  16    6.92    1.71
  -2   3 -16   10.48    1.37
  -2  -3 -16    8.14    1.31
  -2  -3 -16    7.62    2.12
  -2   3 -16    9.17    1.70
  -2   3 -16    8.09    2.27
  -2  -3 -16    8.23    1.55
  -2  -3 -16    7.38    1.34
  -2   3 -17  115.55    8.16
  -2  -3 -17  122.02    8.23
   2  -3  17  115.83    6.60
   2   3  17  113.43    6.45
  -2  -3 -17  117.81    5.42
  -2   3 -17  116.52    5.30
  -2  -3 -17  119.83    6.17
  -2   3 -17  114.96    6.16
  -2   3 -17  120.28    6.01
  -2   3 -17  102.79    6.56
  -2   3 -17  107.01    5.16
  -2  -3 -17  113.78    5.46
  -2  -3 -17  117.89    5.41
  -2  -3 -18  911.61   27.92
  -2  -3 -18  893.06   28.14
  -2   3 -18  885.30   27.76
  -2  -3 -18  915.33   27.92
  -2   3 -18  903.74   27.80
   2   3  18  880.40   27.79
   2  -3  18  947.15   30.25
   2   3  18  882.22   29.69
  -2   3 -18  920.22   29.32
  -2  -3 -18  917.93   29.16
  -2  -3 -18  853.41   32.18
  -2   3 -18  828.32   32.33
  -2   3 -18  810.46   29.97
  -2   3 -18  944.00   28.99
  -2  -3 -19  373.36   13.44
  -2  -3 -19  385.63   13.29
  -2   3 -19  377.38   13.15
  -2  -3 -19  387.03   13.29
  -2   3 -19  377.99   13.14
   2   3  19  360.31   12.94
   2  -3  19  394.88   15.38
   2   3  19  376.88   14.94
  -2  -3 -19  378.42   14.32
  -2   3 -19  390.12   14.59
   2   3  19  400.17   13.63
  -2   3 -19  356.08   17.22
  -2  -3 -19  359.66   17.04
  -2   3 -19  339.85   15.07
  -2  -3 -20   94.51    4.98
  -2   3 -20   88.55    4.62
  -2  -3 -20  100.26    4.89
  -2  -3 -20   94.34    4.77
  -2   3 -20   89.14    4.61
   2   3  20   87.74    4.46
   2  -3  20   98.15    6.33
   2   3  20   87.28    5.89
  -2  -3 -20   92.02    5.51
  -2   3 -20   96.46    5.75
   2   3  20   98.75    5.00
  -2   3 -20   82.70    7.37
  -2  -3 -20   79.16    7.04
  -2   3 -20   89.27    6.16
  -2  -3 -21    8.14    1.36
  -2  -3 -21    7.56    1.34
  -2   3 -21    7.71    1.30
  -2   3 -21    6.91    1.24
   2  -3  21    4.00    1.48
   2   3  21    7.76    1.84
   2   3  21    5.66    1.04
   2   3  21    7.12    1.34
  -2  -3 -21    7.66    1.43
  -2   3 -21    6.03    1.69
  -2  -3 -21    7.16    1.64
  -2  -3 -21    1.30    2.62
  -2   3 -21    3.84    2.64
  -2   3 -22  506.96   18.24
  -2  -3 -22  485.03   17.87
  -2  -3 -22  502.61   16.86
  -2   3 -22  492.27   16.75
  -2  -3 -22  518.67   16.93
  -2   3 -22  508.97   16.82
  -2  -3 -22  514.37   17.27
   2   3  22  516.76   17.02
  -2  -3 -23  207.78    9.28
  -2   3 -23  206.08    9.43
   2   3  23  225.11    8.56
  -2  -3 -23  221.96    8.54
  -2   3 -23  220.13    8.46
  -2   3 -23  216.95    8.43
  -2  -3 -23  224.27    8.56
  -2  -3 -23  218.44    8.79
  -2   3 -24    0.30    0.59
  -2   3 -24    0.22    0.67
  -2  -3 -24    0.08    0.70
  -2  -3 -24    0.16    0.65
  -2   3 -24    0.36    0.70
  -2  -3 -24    0.67    0.73
   2   3  24   -0.22    0.59
  -2   3 -25    7.21    1.46
  -2  -3 -25    7.23    1.38
   2   3  25    6.75    1.08
  -2  -3 -25   10.98    1.40
  -2   3 -25    8.68    1.25
  -2   3 -25    7.46    1.21
  -2  -3 -25   10.60    1.38
  -2   3 -26   61.80    3.89
  -2  -3 -26   64.44    3.88
  -2  -3 -26   71.82    3.54
  -2   3 -26   71.54    3.48
  -2  -3 -26   73.49    3.57
  -2   3 -26   70.12    3.49
   2   3  26   61.97    3.11
  -2   3 -27   31.85    2.48
  -2  -3 -27   33.29    2.47
  -2   3 -27   39.09    2.26
  -2  -3 -27   34.43    2.20
  -2   3 -27   39.37    2.26
  -2  -3 -27   35.53    2.20
  -2  -3 -28   32.68    1.87
  -2   3 -28   29.48    1.79
  -2  -3 -28   32.74    1.87
  -2   3 -28   31.62    1.84
  -2   3 -28   33.70    2.66
  -2  -3 -28   28.45    2.54
  -2  -3 -29   32.36    1.63
  -2   3 -29   33.93    1.63
  -2  -3 -29   31.81    1.63
  -2   3 -29   33.97    1.64
  -2  -3 -29   34.82    2.41
  -2  -3 -30  127.45    5.21
  -2   3 -30  175.91    5.70
  -2   4  29   17.36    0.95
   2   4 -28   10.31    1.27
   2  -4 -28   12.06    1.23
  -2   4  28   10.36    0.99
   2  -4 -27    1.99    0.71
   2   4 -27    3.27    0.98
  -2   4  27    2.56    0.69
   2  -4 -26  167.17    6.81
  -2   4  26  163.73    6.63
   2   4 -25   13.53    1.98
   2   4 -25   14.68    1.94
   2  -4 -25   12.15    1.56
   2   4 -25   10.04    1.24
   2   4 -25   10.82    1.26
   2   4 -24    3.30    1.18
   2   4 -24    2.49    1.11
   2   4 -24    2.40    0.74
   2   4 -24    0.89    0.63
   2  -4 -24    1.69    0.86
   2  -4 -24    1.94    0.92
   2   4 -23   26.94    2.17
   2  -4 -23   28.10    2.48
   2   4 -23   35.71    3.34
   2   4 -23   28.20    2.82
   2   4 -23   26.65    2.15
   2   4 -23   24.24    2.26
   2  -4 -23   32.15    2.79
   2   4 -22  118.76    5.36
   2   4 -22  124.57    6.52
   2   4 -22  124.27    6.80
   2   4 -22  113.47    5.26
  -2   4  22  130.15    5.91
   2  -4 -22  126.75    6.20
  -2   4  21  157.70    6.91
   2   4 -21  137.93    6.07
   2   4 -21  158.39    7.86
   2   4 -21  145.13    7.40
   2   4 -21  141.83    6.11
   2   4 -21  133.21    6.34
   2  -4 -21  141.64    6.86
  -2   4  20  314.96   11.41
   2  -4 -20  307.00   11.20
   2   4 -20  281.31   10.38
   2   4 -20  297.40   12.03
   2   4 -20  304.99   12.40
   2   4 -20  278.85   10.35
   2  -4 -20  286.47   11.30
   2   4 -20  259.71   10.52
   2  -4 -19   65.50    4.05
  -2   4  19   74.31    4.49
   2  -4 -19   65.21    4.24
   2   4 -19   58.39    3.71
   2   4 -19   69.56    4.86
   2   4 -19   65.79    4.13
   2   4 -19   75.46    4.91
   2  -4 -18   33.09    2.73
  -2   4  18   35.78    3.89
  -2   4  18   39.68    3.17
   2  -4 -18   30.91    2.85
   2   4 -18   31.87    3.21
   2   4 -18   34.69    2.88
   2   4 -18   34.01    3.24
   2   4 -18   27.32    2.46
   2  -4 -17   50.94    3.47
  -2   4  17   59.00    5.09
  -2   4  17   47.12    4.03
   2   4 -17   55.16    4.22
   2   4 -17   55.41    3.67
   2   4 -17   47.55    3.22
  -2   4  17   61.92    4.04
   2  -4 -17   55.51    3.77
  -2   4  16  581.78   22.45
  -2   4  16  654.05   20.63
   2  -4 -16  587.72   20.03
   2  -4 -16  575.89   19.61
   2   4 -16  637.70   21.16
   2   4 -16  583.89   19.90
   2  -4 -15   89.62    5.04
  -2   4  15   97.52    6.72
  -2   4  15  105.93    5.54
   2   4 -15  102.95    5.76
   2   4 -15   95.57    5.11
   2   4 -15  106.37    5.83
   2  -4 -14   50.53    3.45
  -2   4  14   51.81    4.70
  -2   4  14   55.93    3.81
   2   4 -14   52.34    3.52
   2   4 -14   56.83    4.01
   2   4 -14   57.43    3.97
   2   4 -14   51.69    4.61
  -2   4  13  109.92    6.97
  -2   4  13  110.99    5.70
   2   4 -13  111.20    5.49
   2   4 -13  114.72    7.03
  -2   4  12  225.61   10.62
   2   4 -12  209.58   10.28
  -2   4  11  171.05    8.68
   2   4 -11  147.22    8.05
  -2   4  10  173.94    8.76
   2   4 -10  165.95    8.50
  -2   4   9   15.05    2.27
   2   4  -9   12.54    2.04
  -2   4   9   10.61    1.38
  -2   4   8  118.01    6.61
  -2   4   8  110.03    4.74
   2   4  -8  115.77    6.46
  -2   4   7  690.00   23.20
   2   4  -7  675.95   20.66
   2   4  -7  645.64   22.91
  -2   4   6   38.96    3.35
   2   4  -6   32.83    2.13
   2   4  -6   31.23    3.04
   2   4  -5  735.13   23.62
   2   4  -5  775.01   25.62
   2   4  -4   70.60    3.71
  -2   4   4   68.02    3.28
   2   4  -3    3.61    0.86
   2   4  -3    3.47    1.08
  -2   4   3    3.37    0.68
  -2   4   2  213.25    9.05
   2   4  -2  211.81    9.25
  -2   4   1 1099.45   33.68
  -2   4   1 1038.26   32.04
   2   4  -1 1106.82   34.07
  -2   4   0   81.89    4.66
  -2   4   0   75.62    3.80
   2   4   0   76.73    4.88
  -2   4  -1  354.97   12.77
  -2   4  -1  334.66   11.76
   2   4   1  341.49   13.43
  -2   4  -2  216.08    8.69
  -2   4  -2  196.41    7.89
   2   4   2  209.85    9.44
  -2   4  -3  720.57   21.46
  -2   4  -3  652.47   21.87
  -2   4  -4  579.28   17.91
  -2   4  -4  554.32   18.74
  -2   4  -5   46.57    2.64
  -2   4  -5   45.11    3.22
  -2   4  -6  396.72   12.94
  -2   4  -6  371.55   12.73
   2   4   6  411.54   12.61
  -2   4  -6  398.55   14.30
  -2   4  -7  108.63    5.00
  -2   4  -7  114.61    4.86
   2   4   7  118.12    4.81
  -2   4  -7  119.60    6.11
   2   4   8  581.73   17.74
  -2   4  -8  571.95   17.70
   2   4   9 1157.61   33.79
  -2   4  -9 1073.38   34.45
   2   4  10    4.19    0.92
  -2   4 -10    4.19    1.08
   2   4  11    6.75    1.25
  -2   4 -11    6.76    1.50
  -2   4 -12   16.87    2.42
  -2   4 -12   16.25    2.18
   2   4  12   15.73    1.91
  -2   4 -13   11.98    1.93
   2   4  13   10.49    1.63
  -2   4 -13    9.05    1.96
  -2   4 -14   95.56    6.47
  -2   4 -14   97.98    6.09
   2   4  14  103.82    5.57
  -2   4 -15    0.46    0.90
   2   4  15   -0.68    1.44
  -2  -4 -15    0.98    0.70
  -2   4 -15   -0.72    1.80
  -2   4 -15   -0.92    1.18
  -2  -4 -16  271.88    9.87
   2   4  16  253.88   10.37
  -2   4 -16  242.71    9.71
  -2   4 -16  223.55   11.60
  -2   4 -16  228.09   10.84
   2   4  17  187.65    7.83
  -2   4 -17  194.66    8.81
  -2   4 -17  172.44    7.76
  -2   4 -17  164.93    8.86
  -2   4 -18    3.89    1.52
   2   4  18    4.85    1.20
  -2   4 -18    5.36    1.39
  -2  -4 -18    2.64    0.89
  -2   4 -18    1.69    1.07
  -2   4 -19   86.30    4.39
  -2   4 -19   90.51    6.11
   2   4  19   98.28    5.07
   2   4  19  100.44    4.90
  -2   4 -19   89.17    4.43
  -2  -4 -19   91.91    4.63
  -2   4 -19   77.76    4.83
  -2   4 -20    3.63    0.92
  -2   4 -20    3.53    0.88
   2   4  20    3.61    0.97
  -2   4 -20    2.90    1.41
   2   4  20    2.53    0.96
  -2  -4 -20    3.85    0.97
  -2   4 -20    3.71    1.07
  -2   4 -21   37.97    2.60
   2   4  21   40.86    3.02
   2   4  21   41.32    2.80
  -2   4 -21   39.05    3.90
  -2   4 -21   34.66    2.53
  -2  -4 -21   38.47    2.77
  -2   4 -21   38.27    3.05
  -2   4 -22  251.17    8.81
   2   4  22  243.01    8.87
   2   4  22  255.14    9.41
  -2   4 -22  219.36    9.27
  -2   4 -22  247.12    8.79
  -2  -4 -22  236.21    9.00
  -2   4 -22  211.35   10.57
   2   4  23    6.17    1.00
   2   4  23    6.30    1.21
  -2   4 -23    6.21    1.18
  -2   4 -23    6.46    0.99
  -2   4 -23    5.04    0.92
   2   4  24   33.37    2.36
  -2   4 -24   28.95    1.99
  -2   4 -24   26.37    1.88
   2   4  25  125.76    5.21
   2   4  26  221.06    7.69
   2   4  27  114.30    4.26
  -2  -4 -28    8.10    1.17
   2   4  29   11.35    0.85
  -2   4 -29   12.41    1.14
  -2   5  28   13.44    0.93
  -2   5  27   34.81    1.95
   2  -5 -26   42.55    2.33
  -2   5  26   42.45    2.43
  -2   5  25  114.46    4.95
  -2   5  25  106.51    4.36
   2  -5 -25  112.21    4.74
  -2   5  24   41.44    2.50
   2  -5 -24   42.24    2.65
   2   5 -23   21.28    2.45
   2  -5 -23   19.55    2.05
   2  -5 -23   19.27    1.83
   2   5 -22  274.91   11.10
   2   5 -22  280.94   11.09
   2  -5 -22  256.13   10.12
   2  -5 -22  252.00    9.71
   2   5 -21   47.73    3.86
   2  -5 -21   43.92    3.23
  -2   5  21   49.39    3.43
   2  -5 -21   38.89    2.90
   2   5 -20   25.35    2.90
   2   5 -20   28.41    2.59
  -2   5  20   31.88    2.80
   2  -5 -20   27.79    2.61
   2   5 -19  199.57    9.33
   2   5 -19  205.66    8.43
  -2   5  19  203.38    8.71
   2  -5 -19  184.44    8.33
  -2   5  18   26.04    2.72
   2   5 -18   29.11    3.13
   2   5 -18   32.82    2.76
   2   5 -18   33.14    3.25
  -2   5  18   21.51    3.24
   2  -5 -18   28.27    2.66
  -2   5  17   71.03    4.61
   2   5 -17   74.91    4.41
   2   5 -17   70.94    4.93
   2   5 -17   80.60    5.12
   2  -5 -17   66.19    4.23
  -2   5  16  127.85    6.61
   2   5 -16  122.96    6.18
   2   5 -16  139.87    7.19
   2   5 -16  136.80    7.15
  -2   5  16  124.39    8.20
   2  -5 -16  122.52    6.21
  -2   5  15  110.18    5.84
   2  -5 -15   92.65    5.24
   2   5 -15   99.88    5.37
   2   5 -15  107.19    6.08
   2   5 -15  102.22    6.06
  -2   5  15   97.86    7.19
   2   5 -14  629.16   19.14
   2   5 -14  508.09   21.23
  -2   5  14  557.79   19.25
   2  -5 -14  511.05   18.51
   2   5 -14  509.79   18.61
   2   5 -14  603.62   20.04
   2   5 -14  608.50   19.95
  -2   5  14  514.20   21.43
   2   5 -13   31.85    2.78
   2   5 -13   29.42    2.32
   2   5 -13   27.88    2.55
   2   5 -13   24.58    3.35
  -2   5  13   27.48    2.72
   2  -5 -13   28.46    2.54
   2   5 -13   27.73    2.57
   2   5 -13   29.50    3.00
   2   5 -13   28.76    2.91
  -2   5  13   27.58    3.75
   2   5 -12  241.22    9.20
   2   5 -12  263.46    9.94
   2   5 -12  226.74   11.52
  -2   5  12  249.78   10.17
   2  -5 -12  227.47    9.48
   2   5 -12  227.09    9.62
   2   5 -12  277.17   10.78
   2   5 -12  264.16   10.47
  -2   5  12  235.63   12.00
   2   5 -11   25.97    3.24
  -2   5  11   25.59    3.38
   2  -5 -11   22.95    2.24
   2   5 -11   22.54    2.10
   2   5 -11   30.57    2.68
   2   5 -11   29.72    2.88
   2   5 -11   32.14    2.88
   2   5 -11   21.33    2.24
   2   5 -10  226.57    9.81
   2   5 -10  292.22   11.00
   2   5 -10  290.18   10.67
   2   5 -10  237.44   11.72
  -2   5  10  254.31   12.14
   2   5  -9  102.31    5.55
  -2   5   9   96.73    5.20
  -2   5   9   91.58    6.37
   2   5  -9   95.56    4.34
   2   5  -9   90.33    6.31
  -2   5   8 1027.17   35.43
   2   5  -8 1115.78   32.38
   2   5  -8 1010.15   35.34
  -2   5   7   13.20    2.30
   2   5  -7   14.13    1.50
   2   5  -7   14.86    2.35
   2   5  -6   24.92    3.08
   2   5  -5  572.20   18.68
   2   5  -5  558.00   20.72
   2   5  -4  163.02    7.21
  -2   5   4  175.65    8.53
   2   5  -4  162.41    8.45
   2   5  -3    6.16    1.32
  -2   5   3    4.41    1.33
   2   5  -3    9.09    1.76
   2   5  -2  153.66    7.31
  -2   5   2  168.58    8.12
   2   5  -2  152.54    8.07
   2   5  -1  829.74   27.72
  -2   5   1  890.34   28.40
   2   5  -1  837.80   28.74
   2   5   0  211.09    9.58
  -2   5   0  238.03    9.92
  -2   5   0  201.67    8.30
   2   5   0  223.29   10.26
  -2   5  -1   59.14    3.70
   2   5   1   60.74    4.74
  -2   5  -2  269.15   10.74
   2   5   2  258.80   11.45
  -2   5  -3  528.26   16.51
   2   5   3  469.45   18.66
  -2   5  -3  474.39   16.95
  -2   5  -4 1693.80   48.43
  -2   5  -4 1550.37   49.23
   2   5   4 1625.83   51.50
  -2   5  -5   28.59    2.22
   2   5   5   31.28    3.50
  -2   5  -5   27.54    2.71
  -2   5  -6  211.96    7.97
   2   5   6  187.23   10.04
  -2   5  -6  206.74    9.15
  -2   5  -7    0.82    0.54
  -2   5  -8   78.84    4.04
  -2   5  -8   76.38    4.86
   2   5   8   79.98    4.36
  -2   5  -8   74.46    4.72
  -2   5  -9  123.37    6.49
  -2   5  -9  109.96    6.16
   2   5   9  124.95    5.87
  -2   5 -10  108.12    6.10
  -2   5 -10  107.25    6.09
  -2   5 -10  112.57    5.08
  -2   5 -11   75.22    5.00
  -2   5 -11   76.07    5.07
   2   5  11   79.67    4.58
  -2   5 -11   78.47    4.05
  -2   5 -12    9.44    1.27
  -2   5 -12    8.15    1.74
  -2   5 -12    9.80    1.80
  -2   5 -13  208.78    9.96
  -2   5 -13  221.59    8.46
  -2   5 -13  240.05   10.25
  -2   5 -14  715.82   25.64
  -2   5 -14  787.60   25.74
  -2   5 -15   54.49    4.53
  -2   5 -15   61.32    4.55
   2   5  16   58.70    3.77
  -2   5 -16   46.93    4.24
  -2   5 -16   60.16    4.42
   2   5  17  160.30    7.10
  -2   5 -17  151.87    8.28
  -2   5 -17  161.92    7.95
  -2   5 -18   30.76    3.39
   2   5  18   39.76    2.99
   2   5  18   33.24    2.73
  -2   5 -18   32.01    3.11
  -2   5 -19  170.87    8.99
   2   5  19  189.35    7.84
  -2   5 -19  166.73    7.99
   2   5  19  199.90    7.82
  -2   5 -20   60.49    4.68
   2   5  20   62.52    3.78
   2   5  20   64.73    3.72
  -2   5 -20   54.34    3.75
  -2   5 -21   59.05    4.57
   2   5  21   66.89    3.79
   2   5  21   61.42    3.56
  -2   5 -22  253.17   10.92
   2   5  22  262.39    9.56
   2   5  22  257.07    9.29
  -2   5 -23   64.60    4.37
   2   5  23   60.58    3.17
   2   5  23   63.40    3.43
   2   5  24    1.78    0.55
   2   5  24    2.02    0.74
   2   5  25    6.78    0.96
   2   5  26    4.87    0.72
   2   5  27   24.33    1.32
   2   5  28   53.56    2.17
  -2   6  26   13.66    1.03
  -2   6  25   35.03    1.76
  -2   6  25   40.37    2.13
  -2   6  24  114.62    4.43
  -2   6  24  113.63    4.66
  -2   6  23   35.55    2.24
  -2   6  23   35.28    2.33
  -2   6  22    2.66    0.82
   2  -6 -21    1.64    0.75
   2  -6 -20   13.30    1.65
   2  -6 -20   12.72    1.40
   2   6 -19    8.83    1.41
   2  -6 -19   12.42    1.60
  -2   6  19    9.53    1.61
   2   6 -18  147.90    6.60
   2   6 -18  141.62    7.38
  -2   6  18  147.80    6.94
   2  -6 -18  148.04    6.61
   2   6 -17  148.53    7.51
   2   6 -17  134.97    6.42
  -2   6  17  155.95    7.15
   2  -6 -17  136.64    6.42
   2   6 -16   14.25    1.83
   2   6 -16   13.01    2.14
  -2   6  16   12.93    1.94
   2  -6 -16   12.46    1.70
  -2   6  15  259.21   10.40
   2  -6 -15  241.26    9.61
   2   6 -15  270.07   11.06
   2   6 -15  234.60    9.73
  -2   6  15  218.70   12.25
   2   6 -14  250.80    9.14
   2  -6 -14  216.20    9.15
  -2   6  14  240.66   10.03
  -2   6  14  215.99   12.02
   2   6 -14  259.98   10.77
   2   6 -14  219.78    9.40
   2   6 -13  481.62   15.60
   2  -6 -13  422.53   15.45
   2   6 -13  447.91   18.83
  -2   6  13  444.66   19.16
   2   6 -13  428.44   15.80
   2   6 -13  479.18   16.40
   2   6 -12   75.40    4.27
   2  -6 -12   68.93    4.15
   2   6 -12   64.07    5.66
   2   6 -12   73.69    4.62
   2   6 -12   71.41    4.47
  -2   6  12   68.70    6.13
   2   6 -11  181.07    8.08
  -2   6  11  184.91    8.23
   2  -6 -11  167.23    7.42
   2   6 -11  174.08    9.83
   2   6 -11  191.55    7.79
  -2   6  11  168.68   10.08
   2   6 -11  163.97    7.72
  -2   6  10  675.42   21.74
   2  -6 -10  595.20   20.62
   2   6 -10  583.13   23.66
  -2   6  10  668.02   24.64
   2   6 -10  622.89   21.23
   2   6 -10  678.84   21.17
   2   6  -9   21.22    2.20
   2   6  -9   16.19    2.77
  -2   6   9   16.82    2.15
   2   6  -9   17.86    2.15
  -2   6   9   16.78    2.98
   2   6  -9   19.03    1.83
   2   6  -8   16.05    1.91
   2   6  -8   19.64    2.95
  -2   6   8   15.25    2.02
   2   6  -8   19.21    2.20
   2   6  -8   14.55    1.65
   2   6  -7  183.81   10.17
  -2   6   7  187.20    8.45
   2   6  -7  212.64    8.73
   2   6  -7  211.39    8.14
   2   6  -6  241.66   12.18
   2   6  -6  272.30   10.54
   2   6  -6  289.49   10.24
  -2   6   6  263.16   12.50
  -2   6   6  248.62   10.28
  -2   6   5  215.76   11.26
  -2   6   5  216.23    9.23
  -2   6   4    5.10    1.14
  -2   6   4    3.87    1.02
   2   6  -4    5.50    1.27
  -2   6   4    5.56    1.63
   2   6  -4    3.87    1.44
  -2   6   3  229.70    9.45
   2   6  -3  206.33   10.77
  -2   6   3  232.59    9.14
   2   6  -3  262.29    9.68
  -2   6   3  230.21   11.01
   2   6  -3  201.13    9.59
  -2   6   2   27.02    2.60
  -2   6   2   24.28    3.12
   2   6  -2   22.85    2.71
   2   6  -2   23.17    3.12
   2   6  -1    6.47    1.56
  -2   6   1    7.89    1.89
   2   6  -1    6.45    1.74
  -2   6   1    8.12    1.46
  -2   6   0  144.60    7.03
   2   6   0  138.77    7.76
  -2   6   0  147.52    8.09
   2   6   0  130.03    8.00
  -2   6  -1 1037.53   32.23
   2   6   1  988.49   33.57
   2   6   1  965.75   33.82
  -2   6  -2    5.78    1.21
   2   6   2    6.95    1.75
   2   6   2    4.70    1.68
  -2   6  -2    3.78    1.19
  -2   6  -3  442.10   15.95
   2   6   3  408.96   17.28
   2   6   3  402.85   17.30
  -2   6  -3  438.94   14.94
   2   6   4  402.43   17.07
  -2   6  -4  394.37   14.04
  -2   6  -4  416.55   15.38
   2   6   4  371.73   16.50
  -2   6  -4  410.67   13.78
   2   6   4  410.18   13.54
  -2   6  -5   10.43    1.84
   2   6   5   12.79    1.47
   2   6   5   10.44    2.31
   2   6   5    8.22    2.00
  -2   6  -5   12.30    1.60
  -2   6  -5   11.87    1.50
   2   6   6  697.47   21.53
   2   6   6  608.25   24.58
   2   6   6  670.09   25.75
  -2   6  -6  681.71   21.89
  -2   6  -6  684.10   21.58
   2   6   7   88.41    4.33
  -2   6  -7   79.64    4.23
   2   6   7   70.11    5.88
   2   6   7   85.28    6.81
  -2   6  -7   79.43    4.36
  -2   6  -8   18.99    1.96
  -2   6  -8   22.20    2.69
   2   6   8   16.87    2.90
   2   6   8   19.93    1.95
  -2   6  -8   20.99    2.57
  -2   6  -8   19.98    1.94
   2   6   9   82.71    4.31
  -2   6  -9   86.27    5.45
  -2   6  -9   89.17    4.44
   2   6   9   85.19    4.42
  -2   6  -9   87.38    5.47
   2   6  10  172.13    7.31
  -2   6 -10  185.40    7.37
  -2   6 -10  167.67    8.60
  -2   6 -10  182.83    8.75
   2   6  11   41.04    2.94
  -2   6 -11   45.35    2.99
  -2   6 -11   46.04    3.94
  -2   6 -12   29.58    3.24
  -2   6 -12   33.01    3.30
   2   6  12   34.28    2.71
  -2   6 -13    8.31    1.89
   2   6  13    8.85    1.44
  -2   6 -13    7.46    1.70
   2   6  13    8.90    2.47
   2   6  14  208.11    8.32
  -2   6 -14  212.33    9.58
   2   6  14  191.44   11.78
  -2   6 -14  191.07    9.53
   2   6  15  421.61   14.44
  -2   6 -15  422.97   15.73
   2   6  15  386.97   18.45
  -2   6 -15  396.82   15.91
  -2   6 -16   15.29    2.36
  -2   6 -16   17.47    2.32
   2   6  16   16.38    1.92
   2   6  16   14.12    1.76
  -2   6 -17   63.49    4.34
   2   6  17   61.77    3.76
  -2   6 -17   57.31    4.50
  -2   6 -18    1.13    0.85
   2   6  18    0.68    0.72
  -2   6 -18    0.29    0.94
   2   6  19  183.60    7.33
  -2   6 -19  178.06    7.73
  -2   6 -19  177.41    8.54
  -2   6 -20  136.22    7.11
   2   6  20  147.12    6.12
   2   6  20  150.75    6.21
  -2   6 -21   15.07    2.07
   2   6  21   16.51    1.58
   2   6  21   17.12    1.66
  -2   6 -22   80.40    4.58
   2   6  22   73.60    3.54
   2   6  22   77.18    3.70
  -2   6 -23   52.35    3.37
   2   6  23   50.62    2.66
   2   6  23   47.45    2.47
   2   6  24   44.65    2.30
   2   6  25  167.59    5.69
  -2   7  23   79.15    3.12
  -2   7  22  159.83    5.92
  -2   7  22  171.15    5.95
  -2   7  21  198.57    7.13
  -2   7  21  196.49    7.08
  -2   7  20  121.64    5.08
  -2   7  19   42.15    2.68
   2  -7 -18   16.49    1.55
  -2   7  18   16.97    1.75
   2  -7 -17  108.87    4.93
  -2   7  17  122.14    5.77
   2   7 -17  118.93    5.29
  -2   7  16   12.96    1.79
   2  -7 -16   11.88    1.41
   2   7 -16    9.59    1.42
  -2   7  16   10.14    1.45
   2   7 -15    1.32    0.71
   2   7 -14    8.67    1.28
   2   7 -14    6.99    1.33
   2   7 -13  288.48   10.39
   2   7 -13  252.96   10.27
  -2   7  13  273.10   10.89
   2   7 -12  155.64    6.78
  -2   7  12  146.32    7.04
   2   7 -12  142.95    6.99
   2   7 -12  129.92    6.45
   2   7 -11   15.67    1.95
   2   7 -11   15.08    2.67
   2   7 -11   17.40    2.07
  -2   7  11   15.46    2.09
   2   7 -11   14.68    2.04
  -2   7  11   15.59    3.11
   2   7 -10   25.92    3.58
   2   7 -10   31.60    2.82
  -2   7  10   30.25    2.87
   2   7 -10   34.51    3.04
   2   7 -10   27.74    2.67
   2   7  -9    9.49    1.67
   2   7  -9    9.75    2.17
   2   7  -9    9.90    1.65
  -2   7   9    8.58    1.62
   2   7  -9    9.60    1.66
   2   7  -9    9.00    1.41
   2   7  -8   20.80    3.14
   2   7  -8   24.78    2.52
  -2   7   8   22.61    2.42
   2   7  -8   21.87    2.40
  -2   7   8   24.35    3.73
   2   7  -8   22.57    2.13
   2   7  -7  219.22    9.45
  -2   7   7  225.15    9.52
   2   7  -7  244.89    9.75
  -2   7   7  240.28   12.18
   2   7  -7  240.41    9.17
   2   7  -6    2.14    1.30
   2   7  -6    3.16    1.09
  -2   7   6    2.62    1.00
   2   7  -6    4.11    1.26
   2   7  -6    3.14    0.99
  -2   7   6    1.79    1.55
   2   7  -5   47.52    4.81
   2   7  -5   50.28    3.65
  -2   7   5   47.55    3.53
   2   7  -5   62.37    4.07
  -2   7   5   51.14    5.04
   2   7  -5   62.07    3.93
  -2   7   4    1.74    0.92
  -2   7   4    4.48    1.83
   2   7  -4    3.25    1.03
   2   7  -4    3.32    1.15
   2   7  -4    0.65    0.88
  -2   7   3  325.00   12.47
  -2   7   3  357.21   15.51
  -2   7   3  341.10   13.09
   2   7  -3  305.14   14.84
  -2   7   2   84.18    4.66
  -2   7   2   83.87    6.36
  -2   7   2   92.83    5.23
   2   7  -2   92.41    5.28
  -2   7   1   20.96    2.52
   2   7  -1   18.59    2.70
   2   7  -1   24.77    2.61
   2   7  -1   17.16    2.85
   2   7   0  958.51   32.82
   2   7   0  883.66   32.98
   2   7   1    1.18    1.10
   2   7   1    1.24    1.12
  -2   7  -1    1.52    1.01
   2   7   1    0.97    0.61
   2   7   2   33.58    3.96
  -2   7  -2   37.05    3.02
   2   7   2   31.98    3.83
  -2   7  -2   39.91    3.51
   2   7   2   33.72    2.51
  -2   7  -3    9.44    1.80
   2   7   3    9.91    1.41
   2   7   3    7.64    2.09
   2   7   3    9.67    2.14
  -2   7  -3    9.81    1.60
  -2   7  -3   10.28    1.50
  -2   7  -4  357.87   13.93
  -2   7  -4  350.54   12.47
   2   7   4  325.44   15.56
  -2   7  -4  349.41   12.78
  -2   7  -5    1.32    0.93
   2   7   5    0.44    0.56
  -2   7  -5    0.26    0.56
  -2   7  -5    1.10    0.76
   2   7   5    0.48    1.02
   2   7   6   21.86    2.18
  -2   7  -6   28.99    3.04
  -2   7  -6   27.20    2.35
   2   7   6   23.24    3.55
  -2   7  -6   23.42    2.31
   2   7   6   24.79    2.12
   2   7   7   37.35    2.80
  -2   7  -7   34.30    2.67
   2   7   7   34.28    4.39
  -2   7  -7   32.28    2.72
   2   7   7   34.79    2.54
   2   7   8   50.55    3.34
  -2   7  -8   54.97    3.44
   2   7   8   53.96    5.61
   2   7   8   56.07    3.35
   2   7   9   32.21    2.51
  -2   7  -9   33.59    3.33
   2   7   9   34.16    2.55
  -2   7  -9   33.31    2.58
   2   7   9   32.55    4.43
   2   7  10    2.00    0.72
  -2   7 -10    0.29    0.76
  -2   7 -10    1.75    0.71
   2   7  10    0.27    1.12
   2   7  10    1.31    0.75
   2   7  11    4.52    1.01
  -2   7 -11    2.15    1.07
   2   7  12    9.94    1.42
  -2   7 -12    8.48    1.36
  -2   7 -12    8.37    1.71
   2   7  12    9.35    1.47
   2   7  13   89.68    4.51
  -2   7 -13   84.63    5.35
   2   7  14  283.84   10.45
  -2   7 -14  298.44   11.80
   2   7  15    1.55    0.79
  -2   7 -15    1.33    0.91
   2   7  16   98.17    4.62
  -2   7 -16   99.11    5.36
   2   7  16   89.75    4.60
   2   7  17    0.14    0.61
   2   7  17    1.02    0.71
  -2   7 -17    0.50    0.74
   2   7  18  105.29    4.65
   2   7  18  100.38    4.65
   2   7  19   94.88    4.20
   2   7  19   88.90    4.14
   2   7  20   19.49    1.57
   2   7  21   45.11    2.34
   2   7  22  103.87    3.90
   2   7  23   39.04    1.84
   2   7  23   39.36    1.78
  -2   8  21   47.24    1.96
  -2   8  20   77.65    2.96
  -2   8  20   81.80    3.18
  -2   8  19    2.83    0.54
  -2   8  19    3.23    0.63
  -2   8  18    4.60    0.81
  -2   8  18    5.56    0.75
  -2   8  17  112.36    4.41
  -2   8  16    8.85    1.03
  -2   8  15   43.12    2.67
  -2   8  15   48.91    2.59
   2   8 -15   46.01    2.61
  -2   8  14   17.42    1.75
  -2   8  14   18.55    1.55
   2   8 -14   18.62    1.66
  -2   8  13  116.02    5.51
  -2   8  13  119.53    4.89
   2   8 -13  116.96    5.10
  -2   8  12   27.43    1.95
   2   8 -12   28.90    2.37
  -2   8  12   29.13    2.51
   2   8 -12   27.22    2.17
  -2   8  11    4.25    1.12
   2   8 -11    6.09    1.23
   2   8 -11    4.41    1.02
  -2   8  11    5.21    0.87
  -2   8  11    5.70    1.27
   2   8 -11    5.62    1.31
   2   8 -10   48.82    3.30
  -2   8  10   37.07    2.36
   2   8 -10   40.77    2.87
  -2   8  10   46.03    3.21
   2   8 -10   46.62    3.41
  -2   8  10   39.96    3.24
  -2   8   9  386.44   14.00
   2   8  -9  349.27   13.05
   2   8  -9  389.82   13.75
   2   8  -9  385.43   13.96
  -2   8   9  382.94   13.51
  -2   8   8    0.67    0.67
   2   8  -8    0.92    0.77
   2   8  -8    0.96    0.80
   2   8  -8    1.15    0.84
  -2   8   8    0.58    0.83
   2   8  -8    0.84    0.60
   2   8  -7   48.43    3.38
   2   8  -7   52.54    3.67
  -2   8   7   49.32    3.37
  -2   8   7   54.30    3.78
   2   8  -7   51.39    3.25
   2   8  -6    1.67    0.86
   2   8  -6    1.31    0.87
  -2   8   6    1.39    0.76
  -2   8   6    1.03    0.79
   2   8  -6    0.89    0.67
   2   8  -5    0.90    0.77
   2   8  -5    1.87    0.95
  -2   8   5    1.04    0.84
   2   8  -5    1.34    0.76
  -2   8   5    0.27    0.66
  -2   8   4  169.53    7.46
  -2   8   4  190.13    8.28
   2   8  -4  183.35    7.93
   2   8  -3  100.60    5.48
  -2   8   3  101.16    5.56
   2   8  -3  109.65    5.57
  -2   8   2  126.73    6.24
   2   8  -2  134.75    6.60
   2   8  -2  142.39    6.48
   2   8  -1   46.12    3.62
   2   8  -1   38.69    3.12
  -2   8   0   33.40    2.68
   2   8   0   28.75    2.66
   2   8   0   33.60    2.95
  -2   8  -1  305.98   11.32
  -2   8  -1  288.70   10.79
   2   8   1  328.57   11.59
   2   8   2   47.60    3.43
  -2   8  -2   52.87    3.60
  -2   8  -2   58.89    3.55
   2   8   2   55.27    3.81
   2   8   3   65.05    4.12
   2   8   3   73.00    3.79
  -2   8  -3   74.25    4.36
  -2   8  -3   80.63    4.25
   2   8   3   85.09    4.78
   2   8   4   96.50    5.17
   2   8   4  107.57    4.90
  -2   8  -4  113.58    5.54
  -2   8  -4  106.08    5.16
   2   8   4  111.38    5.67
   2   8   5  258.97   10.36
  -2   8  -5  299.96   11.94
   2   8   5  276.88   10.08
  -2   8  -5  288.09   10.76
  -2   8  -5  295.03   10.50
  -2   8  -6   43.10    2.92
   2   8   6   40.20    2.92
  -2   8  -6   42.34    3.63
   2   8   6   42.21    2.79
  -2   8  -7  121.79    5.35
   2   8   7  108.98    5.10
   2   8   7  110.29    5.25
  -2   8  -8   25.05    2.09
   2   8   8   25.15    1.92
   2   8   8   22.38    2.03
   2   8   8   24.24    2.06
  -2   8  -9  330.12   11.22
   2   8   9  308.63   11.03
   2   8   9  325.28   11.30
   2   8   9  320.11   10.85
  -2   8 -10   36.83    2.77
  -2   8 -10   41.11    3.40
   2   8  10   36.41    2.35
   2   8  10   42.60    2.75
   2   8  10   39.80    2.47
  -2   8 -11    6.34    1.13
   2   8  11    5.01    1.02
   2   8  11    4.73    0.90
   2   8  12    0.42    0.56
  -2   8 -12    1.63    0.62
   2   8  12    1.17    0.63
   2   8  13    3.51    0.85
   2   8  13    2.54    0.69
   2   8  14    2.73    0.78
   2   8  14    2.85    0.71
   2   8  15   50.19    2.83
   2   8  15   52.96    2.73
   2   8  16    0.28    0.43
   2   8  17   11.22    1.07
   2   8  18    6.57    0.84
   2   8  18    7.04    0.81
   2   8  19   15.29    1.13
   2   8  19   15.97    1.10
   2   8  20    1.71    0.38
  -2   9  16   10.33    0.81
  -2   9  15   13.65    1.03
  -2   9  14   47.95    2.28
  -2   9  13   10.68    1.05
  -2   9  12   11.35    1.10
  -2   9  12   13.68    1.30
  -2   9  11    0.54    0.44
  -2   9  11    0.41    0.34
  -2   9  11    0.61    0.49
   2   9 -10   29.54    2.05
  -2   9  10   25.21    1.71
  -2   9  10   26.42    2.05
   2   9  -9    5.09    1.01
  -2   9   9    5.11    0.83
  -2   9   9    5.05    0.88
  -2   9   9    5.75    1.08
   2   9  -8   82.48    4.25
   2   9  -8   86.43    4.17
  -2   9   8   72.99    3.70
  -2   9   8   70.68    3.35
  -2   9   8   85.48    4.23
   2   9  -7   10.06    1.52
  -2   9   7    8.46    0.99
   2   9  -7    9.18    1.34
  -2   9   7    7.09    1.25
   2   9  -6  320.54   11.70
   2   9  -6  311.34   11.40
  -2   9   6  334.26   11.65
  -2   9   5  191.07    7.49
   2   9  -5  189.37    7.80
  -2   9   5  213.12    8.09
   2   9  -5  196.93    7.45
  -2   9   4   42.60    2.78
  -2   9   4   43.53    3.03
   2   9  -4   47.95    2.90
  -2   9   3   72.25    3.82
   2   9  -3   73.88    3.95
  -2   9   3   80.09    4.27
  -2   9   2   26.42    2.11
   2   9  -2   22.78    2.14
   2   9  -2   28.52    2.31
  -2   9   1   93.24    4.34
   2   9  -1   81.49    4.41
   2   9  -1   90.47    4.62
  -2   9   0  146.76    6.00
   2   9   0  145.95    6.47
  -2   9   0  159.34    6.53
  -2   9  -1   31.07    2.28
   2   9   1   29.33    2.39
   2   9   1   37.41    2.81
  -2   9  -1   34.26    2.59
  -2   9  -2   76.47    3.76
   2   9   2   64.96    3.72
   2   9   2   75.79    4.32
   2   9   3   90.43    4.67
  -2   9  -3   94.96    4.25
   2   9   3   81.87    4.26
   2   9   3   87.42    4.75
   2   9   4   51.32    3.33
  -2   9  -4   53.04    2.92
   2   9   4   49.44    3.03
   2   9   4   56.34    3.62
  -2   9  -5    9.60    1.20
   2   9   5   11.66    1.56
  -2   9  -5    9.28    1.39
   2   9   5    9.90    1.28
   2   9   5   10.49    1.56
  -2   9  -6  154.96    5.88
   2   9   6  155.30    6.04
  -2   9  -6  150.39    6.41
   2   9   6  150.27    6.78
  -2   9  -7   10.32    1.36
   2   9   7    9.35    1.12
   2   9   7    8.78    1.00
   2   9   8   21.75    1.58
  -2   9  -8   24.44    1.95
   2   9   8   22.16    1.59
  -2   9  -9    4.33    0.83
   2   9   9    5.26    0.81
   2   9   9    5.29    0.69
   2   9   9    5.93    1.13
  -2   9 -10   29.44    1.82
   2   9  10   28.87    1.78
   2   9  10   27.54    2.24
   2   9  11  156.84    5.60
   2   9  11  151.03    6.27
   2   9  12  112.59    4.25
   2   9  12  106.12    4.75
   2   9  13    9.40    0.92
   2   9  14   10.49    0.90
   2   9  16    0.54    0.24
  -2  10   7   43.89    1.87
  -2  10   6  158.64    5.05
  -2  10   6  133.58    4.70
  -2  10   5   10.78    0.98
  -2  10   5    9.93    0.80
  -2  10   4   31.34    1.79
   2  10  -4   31.67    1.92
  -2  10   3    0.48    0.47
  -2  10   3    0.84    0.36
   2  10  -3    0.68    0.54
   2  10  -2    2.95    0.67
  -2  10   2    3.18    0.70
  -2  10   2    2.98    0.48
   2  10  -2    3.01    0.73
  -2  10   1    9.85    1.08
  -2  10   1    8.52    0.75
   2  10   0  293.58    9.29
  -2  10   0  267.03    9.29
   2  10   1  101.29    4.05
   2  10   2    6.97    0.84
  -2  10  -3   76.00    3.32
  -2  10  -4   91.87    3.73
  -2  10  -5    6.46    0.76
  -2  10  -6   28.79    1.55
   2  10   6   32.21    1.77
   2  10   7   57.31    2.52
   2  10   8  194.09    6.36
   2  10   9    4.84    0.54
   3   0 -32   78.55    3.24
   3   0 -32   78.00    3.23
   3   0 -31    0.66    0.55
   3   0 -31   -0.05    0.45
   3   0 -31    0.20    0.44
   3   0 -30   64.28    3.30
   3   0 -30   67.36    3.34
   3   0 -29    0.15    0.62
   3   0 -29    0.09    0.64
   3   0 -29    0.07    0.63
   3   0 -29    0.07    0.57
   3   0 -28   67.94    3.81
   3   0 -28   61.65    3.66
   3   0 -28   62.42    3.68
   3   0 -28   57.09    3.88
   3   0 -27    0.57    0.77
   3   0 -27    0.19    0.78
   3   0 -27    0.30    0.72
   3   0 -27    0.47    0.71
   3   0 -27    0.09    0.70
   3   0 -27    0.08    0.63
   3   0 -26 1209.93   35.84
   3   0 -26 1047.10   34.64
   3   0 -26 1147.34   35.22
   3   0 -26 1170.36   35.15
   3   0 -26 1175.17   35.28
   3   0 -26 1083.68   35.57
   3   0 -25    0.39    0.82
   3   0 -25    0.34    0.70
   3   0 -25    0.63    0.84
   3   0 -25    0.92    0.99
   3   0 -25    0.56    0.87
   3   0 -25    0.45    0.80
   3   0 -25    0.21    0.79
   3   0 -24  545.07   18.69
   3   0 -24  552.27   18.98
   3   0 -24  527.97   18.82
   3   0 -24  539.41   18.89
   3   0 -24  525.50   19.20
   3   0 -23    1.87    1.10
   3   0 -23   -0.11    0.70
   3   0 -23    0.95    0.83
   3   0 -23    0.36    0.81
   3   0 -23    0.24    0.85
   3   0 -23    0.56    1.13
   3   0 -23   -0.13    1.03
   3   0 -22  368.99   13.91
   3   0 -22  361.84   13.49
   3   0 -22  342.14   13.03
   3   0 -22  352.01   13.45
   3   0 -22  323.15   16.56
   3   0 -22  355.38   13.51
   3   0 -21    1.20    0.86
   3   0 -21   -0.26    0.79
   3   0 -21    1.52    0.91
   3   0 -21    0.69    0.68
   3   0 -21    0.28    0.93
   3   0 -21    0.11    0.64
   3   0 -21   -0.24    0.65
   3   0 -20   45.76    3.47
   3   0 -20   39.47    4.72
   3   0 -20   41.85    3.47
   3   0 -20   44.46    3.37
   3   0 -20   43.14    3.39
   3   0 -20   52.95    4.03
   3   0 -20   49.10    4.91
   3   0 -20   46.43    3.62
   3   0 -20   43.94    3.42
   3   0 -19    1.24    0.82
   3   0 -19    0.66    0.99
   3   0 -19    0.96    0.78
   3   0 -19    1.57    0.84
   3   0 -19    0.20    0.60
   3   0 -19    0.66    0.72
   3   0 -19    0.11    0.56
   3   0 -19    0.23    0.77
   3   0 -18  299.00   14.37
   3   0 -18  334.31   12.27
   3   0 -18  329.09   12.24
   3   0 -18  336.26   12.26
   3   0 -18  313.91   11.96
   3   0 -18  320.85   14.43
   3   0 -17    4.21    1.07
   3   0 -17    3.19    1.27
   3   0 -16  270.37   10.21
   3   0 -16  266.52   12.30
   3   0 -16  270.41   12.31
   3   0 -15   -0.34    0.82
   3   0 -15    0.17    0.48
   3   0 -15   -0.17    0.81
   3   0 -14   62.81    3.54
   3   0 -14   58.39    4.52
   3   0 -14   58.49    4.61
   3   0 -13    1.58    0.67
   3   0 -13    0.28    0.76
   3   0 -13    0.76    0.94
   3   0 -12 2069.94   61.24
   3   0 -12 2148.33   63.31
   3   0 -12 2139.55   63.74
   3   0 -11    0.58    0.55
   3   0 -11    2.36    0.92
   3   0 -10    8.26    1.47
   3   0 -10   10.31    1.57
   3   0  -9   -0.19    0.56
   3   0  -9    0.66    0.57
   3   0  -9    0.12    0.30
   3   0  -8  765.96   26.60
   3   0  -8  808.82   26.59
   3   0  -7    0.73    0.60
   3   0  -7    0.09    0.29
   3   0  -7    0.09    0.36
   3   0  -6    9.19    0.91
   3   0  -6    4.97    1.03
   3   0  -5    0.29    0.25
  -3   0   4 2433.31   69.58
   3   0  -4 2399.91   68.87
  -3   0   3    6.07    0.80
   3   0  -3    0.86    0.33
  -3   0   2    8.22    0.88
  -3   0   1   -0.04    0.22
  -3   0   0 3770.23  107.14
  -3   0  -1    0.08    0.25
  -3   0  -2 1861.62   53.72
  -3   0  -3    3.71    0.66
  -3   0  -4  156.80    6.09
   3   0   5    0.21    0.32
  -3   0  -6  870.08   27.97
   3   0   6  932.32   27.39
  -3   0  -7    0.19    0.42
   3   0   7    0.91    0.46
  -3   0  -8  699.25   23.32
   3   0   8  730.02   22.46
  -3   0  -9    0.23    0.61
   3   0   9    0.63    0.55
  -3   0 -10  171.71    8.35
   3   0  10  191.25    7.65
  -3   0 -11   -0.15    0.74
   3   0  11   -0.19    0.67
  -3   0 -11    0.15    0.42
   3   0  12    7.84    1.41
  -3   0 -12    6.45    1.12
  -3   0 -12    5.36    1.49
  -3   0 -13   -0.09    0.74
  -3   0 -13   -0.18    0.84
  -3   0 -14   85.15    6.29
  -3   0 -14   85.03    4.86
  -3   0 -15    0.65    1.13
  -3   0 -15    1.02    0.79
   3   0  15    0.55    0.97
  -3   0 -16   16.45    2.12
  -3   0 -16   11.78    2.58
  -3   0 -16   13.15    1.98
   3   0  16   15.40    2.27
   3   0  17    0.16    0.88
  -3   0 -17    0.54    0.80
  -3   0 -17   -0.26    0.85
  -3   0 -17   -0.13    0.89
  -3   0 -17    0.44    0.60
  -3   0 -17   -0.09    0.60
  -3   0 -17    0.45    0.58
  -3   0 -18  297.03   10.66
   3   0  18  303.20   12.67
  -3   0 -18  262.03   14.21
  -3   0 -18  261.45   11.29
  -3   0 -18  284.81   10.57
  -3   0 -18  263.54   10.33
  -3   0 -18  248.20   11.34
  -3   0 -19   -0.88    1.99
  -3   0 -19   -0.72    1.19
  -3   0 -19    0.16    0.92
  -3   0 -19    0.40    0.92
  -3   0 -19    1.21    0.84
   3   0  19    0.37    1.02
  -3   0 -20   40.50    3.14
   3   0  20   40.35    4.15
  -3   0 -20   33.36    4.85
  -3   0 -20   35.94    3.53
  -3   0 -20   39.98    3.11
  -3   0 -20   35.29    3.70
  -3   0 -21   -0.32    1.42
  -3   0 -21    0.47    0.96
  -3   0 -21   -0.17    1.13
  -3   0 -21   -0.11    1.06
  -3   0 -21    0.53    0.91
   3   0  21   -0.40    1.23
  -3   0 -22  164.10   11.36
   3   0  22  195.85   10.17
  -3   0 -22  191.47    8.17
  -3   0 -22  176.86    8.94
  -3   0 -22  194.21    8.22
   3   0  23   -1.00    1.92
  -3   0 -23   -0.62    2.06
  -3   0 -23    0.62    1.03
  -3   0 -23   -0.42    0.95
  -3   0 -23   -0.42    0.96
  -3   0 -24   41.73    3.18
  -3   0 -24   39.27    3.70
  -3   0 -24   43.71    3.26
  -3   0 -25    0.14    0.95
  -3   0 -25    0.29    0.76
  -3   0 -25    0.10    0.77
  -3   0 -26   17.16    1.86
  -3   0 -26   13.18    2.00
  -3   0 -26   13.44    1.72
  -3   0 -27    1.09    0.74
  -3   0 -27    1.49    0.80
  -3   0 -27   -0.33    0.90
  -3   0 -28    1.68    0.72
  -3   0 -28    2.16    0.76
  -3   0 -28    1.51    0.83
  -3   0 -29    0.06    0.56
  -3   0 -29   -0.06    0.57
  -3   0 -29    0.08    0.74
  -3   0 -30   84.65    3.51
  -3   0 -30   85.57    3.54
  -3   0 -31   -0.20    0.35
  -3   0 -31   -0.14    0.36
  -3   0 -31   -0.04    0.39
   3  -1 -32   43.25    2.05
   3   1 -32   42.50    2.05
   3  -1 -32   42.01    2.04
   3   1 -32   39.05    2.00
   3  -1 -31   74.80    3.19
   3   1 -31   74.42    3.18
   3  -1 -31   49.82    2.99
   3   1 -31   50.07    3.01
   3  -1 -31   73.67    3.17
   3   1 -31   73.83    3.16
   3  -1 -30  224.80    7.69
   3   1 -30  219.89    7.63
   3  -1 -30  227.16    7.72
   3   1 -30  214.66    7.62
   3  -1 -30  179.15    7.66
   3   1 -30  177.54    7.67
   3   1 -29    8.35    1.14
   3   1 -29    7.67    1.24
   3  -1 -29    9.65    1.34
   3  -1 -29    9.05    1.32
   3   1 -29    9.02    1.29
   3  -1 -29   10.86    1.45
   3   1 -29    5.94    1.25
   3  -1 -29    7.61    1.36
   3   1 -28   41.64    2.85
   3  -1 -28   53.17    3.21
   3   1 -28   47.35    3.06
   3   1 -28   45.52    3.01
   3  -1 -28   47.31    3.13
   3  -1 -28   50.18    3.16
   3   1 -28   39.58    3.15
   3  -1 -28   40.94    3.18
   3   1 -27   29.39    2.55
   3   1 -27   29.02    2.65
   3  -1 -27   33.37    2.68
   3   1 -27   35.26    2.70
   3  -1 -27   33.14    2.69
   3   1 -27   35.53    2.72
   3   1 -27   34.96    2.72
   3  -1 -27   31.60    2.65
   3   1 -27   30.35    2.81
   3  -1 -27   30.49    2.81
   3   1 -26   20.14    2.22
   3  -1 -26   22.69    2.42
   3   1 -26   26.16    2.68
   3  -1 -26   19.70    2.21
   3   1 -26   23.58    2.33
   3  -1 -26   22.24    2.29
   3   1 -26   21.84    2.28
   3  -1 -26   22.15    2.31
   3   1 -26   24.59    2.35
   3   1 -26   18.76    2.34
   3  -1 -26   23.40    2.57
   3   1 -25   79.41    5.08
   3  -1 -25   85.95    5.24
   3  -1 -25   88.02    4.98
   3   1 -25   85.86    4.90
   3  -1 -25   94.60    5.44
   3   1 -25   97.96    5.58
   3   1 -25   82.54    4.93
   3  -1 -25   82.67    4.81
   3  -1 -25   85.99    5.04
   3   1 -25   94.31    5.08
   3  -1 -25   81.05    4.85
   3   1 -25   83.18    4.73
   3  -1 -24  505.67   17.29
   3   1 -24  505.78   17.35
   3  -1 -24  465.08   16.47
   3   1 -24  449.38   16.28
   3  -1 -24  463.16   16.44
   3   1 -24  483.73   16.47
   3   1 -24  447.76   16.28
   3  -1 -24  425.75   16.04
   3   1 -24  461.59   16.10
   3  -1 -24  466.69   16.62
   3   1 -24  440.70   16.67
   3  -1 -24  449.83   16.72
   3   1 -23   80.92    7.32
   3  -1 -23   95.14    7.75
   3   1 -23   99.06    5.73
   3  -1 -23   89.53    5.51
   3   1 -23   94.24    5.39
   3  -1 -23   98.10    5.51
   3  -1 -23  108.67    6.16
   3   1 -23  112.56    6.28
   3   1 -23   99.94    5.42
   3  -1 -23   99.22    5.58
   3  -1 -23  101.96    5.59
   3   1 -23   99.54    5.49
   3   1 -23   98.60    5.27
   3  -1 -23   97.09    5.50
   3   1 -22   39.99    5.00
   3  -1 -22   28.58    4.22
   3   1 -22   36.15    3.28
   3  -1 -22   40.47    3.47
   3  -1 -22   36.96    3.20
   3   1 -22   41.17    3.36
   3   1 -22   44.78    3.78
   3  -1 -22   35.84    3.13
   3   1 -22   36.53    3.03
   3   1 -22   39.72    3.08
   3   1 -22   33.95    3.10
   3  -1 -22   34.68    3.16
   3  -1 -22   37.77    3.19
   3  -1 -21    0.35    0.73
   3  -1 -21    2.62    1.59
   3   1 -21    0.26    1.36
   3   1 -21    0.75    0.98
   3  -1 -21   -0.13    0.92
   3  -1 -21    0.71    0.83
   3   1 -21    0.12    1.02
   3  -1 -21    0.70    0.83
   3   1 -21    0.46    0.97
   3   1 -21    0.83    0.87
   3   1 -21    0.10    0.58
   3   1 -21    0.44    0.57
   3  -1 -21    1.19    0.79
   3  -1 -21    1.24    0.92
   3  -1 -20  695.07   23.67
   3   1 -20  707.77   23.68
   3   1 -20  704.51   23.44
   3  -1 -20  708.15   23.76
   3   1 -20  705.71   23.18
   3   1 -20  701.16   27.22
   3  -1 -20  664.50   26.96
   3   1 -20  733.28   23.97
   3  -1 -20  749.18   24.10
   3   1 -20  728.89   23.83
   3  -1 -20  727.04   23.84
   3   1 -20  799.92   24.81
   3  -1 -20  705.72   23.52
   3  -1 -20  781.41   27.45
   3  -1 -20  709.05   23.76
   3   1 -20  731.21   26.92
   3  -1 -19  373.13   13.88
   3   1 -19  361.73   13.49
   3   1 -19  381.10   13.85
   3  -1 -19  362.92   13.77
   3   1 -19  349.52   16.32
   3  -1 -19  344.26   16.32
   3   1 -19  394.18   14.04
   3  -1 -19  391.19   14.06
   3  -1 -19  360.91   13.81
   3   1 -19  377.17   13.85
   3   1 -19  438.11   14.76
   3  -1 -19  391.61   14.01
   3   1 -19  382.13   16.46
   3  -1 -19  397.25   16.71
   3  -1 -19  373.96   13.62
   3  -1 -18   39.81    3.12
   3   1 -18   39.16    3.08
   3   1 -18   38.12    4.22
   3  -1 -18   35.19    4.16
   3  -1 -18   41.65    3.16
   3   1 -18   35.96    2.98
   3   1 -18   35.65    2.86
   3  -1 -18   33.96    2.91
   3  -1 -18   48.20    4.61
   3   1 -18   42.62    3.42
   3   1 -18   43.08    4.33
   3   1 -18   39.99    3.13
   3  -1 -18   39.49    3.12
   3  -1 -18   41.35    3.03
   3   1 -17  417.25   17.58
   3  -1 -17  387.65   17.31
   3   1 -17  456.62   15.38
   3  -1 -17  459.55   15.43
   3  -1 -17  443.69   17.74
   3   1 -17  431.65   17.54
   3   1 -16   45.97    4.30
   3  -1 -16   48.23    4.40
   3   1 -16   52.00    3.39
   3  -1 -16   52.22    3.40
   3  -1 -16   47.64    4.40
   3   1 -16   52.87    4.57
   3   1 -15  326.30   13.85
   3  -1 -15  338.68   14.07
   3   1 -15  337.97   11.97
   3  -1 -15  337.84   11.99
   3  -1 -15  344.26   14.17
   3   1 -15  327.32   13.93
   3   1 -14  701.54   23.56
   3  -1 -14  592.05   22.86
  -3   1  14  610.68   20.86
   3   1 -14  706.10   21.32
   3  -1 -14  691.75   21.27
   3   1 -14  702.43   23.70
   3  -1 -14  690.60   23.74
   3   1 -13  588.89   21.12
   3  -1 -13  565.77   21.02
  -3   1  13  593.06   19.27
   3   1 -13  635.87   21.71
   3  -1 -13  622.33   21.62
   3   1 -13  611.23   19.28
   3  -1 -13  627.24   19.40
   3   1 -12    5.73    1.18
   3  -1 -12   11.40    1.80
  -3   1  12    2.82    0.79
   3  -1 -12    2.52    1.08
   3   1 -12    4.02    1.30
   3  -1 -12   11.91    1.34
   3   1 -12    4.99    0.96
   3   1 -12    6.36    1.51
   3   1 -11  822.89   24.44
   3   1 -11  726.72   24.79
  -3   1  11  705.47   23.23
   3  -1 -11  782.32   25.02
   3   1 -11  766.56   25.26
   3  -1 -11  782.94   25.42
   3   1 -10   34.33    2.59
  -3   1  10   31.65    2.16
   3   1 -10   29.76    2.73
   3  -1 -10   33.52    2.88
   3   1 -10   32.69    2.94
   3  -1 -10   31.07    2.88
   3   1  -9    2.75    0.73
   3   1  -9    4.37    1.13
   3  -1  -9    3.53    1.03
  -3   1   9    1.87    0.56
   3  -1  -9    2.25    0.81
   3   1  -9    1.93    0.89
  -3   1   8 1623.30   49.54
   3  -1  -8 1774.01   50.90
   3   1  -8 1642.38   50.57
   3   1  -8 1773.47   50.35
   3  -1  -8 1703.86   51.10
   3   1  -8 1755.17   51.19
  -3   1   7  345.24   11.80
   3   1  -7  382.41   12.48
   3   1  -7  376.28   13.14
   3  -1  -7  368.88   13.08
  -3   1   6  849.43   25.85
   3   1  -6  850.72   26.29
   3  -1  -6  881.86   27.09
   3   1  -6  889.70   27.09
  -3   1   5 1493.57   45.67
   3   1  -5 1646.72   46.16
   3  -1  -5 1507.55   46.54
   3   1  -5 1674.61   46.81
   3   1  -4 4260.56  116.63
   3   1  -4 4087.48  117.05
   3  -1  -4 3968.29  116.89
  -3   1   4 3955.81  116.15
  -3   1   4 4328.66  116.57
  -3  -1   4 3929.33  116.40
   3  -1  -3  417.73   14.05
   3   1  -3  412.37   14.00
   3   1  -3  416.38   14.09
  -3   1   3  457.72   13.83
   3  -1  -3  419.96   14.15
   3   1  -3  448.49   14.30
  -3   1   3  467.24   13.83
  -3  -1   3  452.89   13.94
   3  -1  -2  189.29    7.26
   3   1  -2  208.01    7.43
  -3   1   2  202.34    6.86
  -3  -1   2  202.36    6.99
   3   1  -2  201.72    7.28
   3  -1  -2  196.13    7.24
   3  -1  -1  399.43   14.37
   3   1  -1  420.84   14.48
  -3   1   1  423.67   14.02
   3   1   0   72.02    3.34
   3  -1   0   71.84    3.30
  -3   1   0   69.63    2.98
  -3  -1   0   70.59    3.05
   3   1   1   75.93    3.36
   3  -1   1   69.66    3.23
  -3  -1  -1   68.90    3.08
  -3   1  -1   69.64    3.04
   3  -1   2   14.32    1.24
   3   1   2   14.78    1.27
  -3   1  -2   13.81    1.17
  -3  -1  -2   13.32    1.16
   3  -1   3 1998.05   58.30
   3   1   3 2011.00   58.32
  -3   1  -3 2089.85   58.49
  -3  -1  -3 1981.87   58.41
   3  -1   4  912.96   26.75
   3   1   4  916.02   26.76
  -3   1  -4  902.55   27.13
  -3  -1  -4  825.38   27.08
   3   1   5   16.68    1.44
   3  -1   5   19.83    1.56
  -3   1  -5   18.27    1.74
  -3  -1  -5   17.38    1.68
   3   1   6   95.67    4.32
   3  -1   6  101.98    4.40
  -3  -1  -6  101.81    4.89
  -3   1  -6   95.58    4.84
   3  -1   7    7.70    1.07
   3   1   7    8.52    1.11
  -3  -1  -7    5.27    1.08
  -3   1  -7    6.79    1.23
   3  -1   8   48.84    2.98
   3   1   8   54.41    3.08
  -3   1  -8   54.25    3.66
  -3  -1  -8   43.10    3.28
   3  -1   9  573.35   18.32
   3   1   9  574.25   18.28
  -3  -1  -9  520.58   19.13
  -3   1  -9  569.01   19.49
   3   1  10   51.75    3.24
   3  -1  10   45.63    3.10
  -3   1 -10   45.81    3.74
  -3  -1 -10   49.12    3.78
  -3   1 -10   43.40    2.79
  -3  -1 -10   43.60    2.76
   3  -1  11  437.12   14.28
   3   1  11  420.64   14.15
  -3   1 -11  396.00   15.42
  -3  -1 -11  382.29   15.19
  -3  -1 -11  361.23   13.27
  -3   1 -11  393.83   13.59
   3   1  12  224.02    9.03
   3  -1  12  235.38    9.15
  -3   1 -12  209.38   10.23
  -3  -1 -12  210.17   10.06
  -3   1 -12  204.65    8.46
  -3  -1 -12  205.52    8.36
   3  -1  13  162.57    7.36
   3   1  13  165.16    7.41
  -3   1 -13  138.58    8.24
  -3  -1 -13  149.70    8.39
  -3  -1 -13  146.46    6.72
  -3   1 -13  147.74    6.79
   3  -1  14  507.80   17.38
   3   1  14  519.28   17.46
  -3   1 -14  445.17   18.81
  -3  -1 -14  471.41   18.96
  -3  -1 -14  476.32   16.55
  -3   1 -14  451.40   16.56
   3  -1  15   21.37    2.57
   3   1  15   24.53    2.74
  -3   1 -15   21.72    3.21
  -3  -1 -15   22.27    3.19
  -3   1 -15   18.75    2.26
  -3  -1 -15   23.70    2.45
  -3  -1 -16   21.48    2.50
  -3   1 -16   22.64    2.55
  -3  -1 -16   24.17    2.55
  -3   1 -16   21.36    2.47
  -3   1 -16   19.54    3.31
  -3  -1 -16   25.45    3.59
   3  -1  16   25.87    2.91
   3   1  16   28.27    3.03
  -3   1 -17  514.59   16.60
  -3  -1 -17  479.66   16.43
   3  -1  17  514.96   18.57
   3   1  17  526.17   18.66
  -3   1 -17  479.24   17.55
  -3  -1 -17  499.77   17.61
  -3  -1 -17  458.76   17.51
  -3   1 -17  471.48   17.80
  -3  -1 -17  508.17   16.57
  -3   1 -17  520.65   16.65
  -3  -1 -17  462.36   16.39
  -3   1 -17  410.75   19.87
  -3  -1 -17  477.41   20.63
  -3  -1 -18   89.05    4.76
  -3   1 -18   89.81    4.76
   3   1  18  101.14    6.29
   3  -1  18   85.50    5.92
  -3  -1 -18   87.29    5.42
  -3   1 -18   87.93    5.51
  -3  -1 -18   83.32    5.53
  -3   1 -18   84.72    5.68
  -3   1 -18   89.65    4.81
  -3  -1 -18   87.24    4.73
  -3  -1 -18   88.98    4.76
  -3   1 -18   78.79    7.12
  -3  -1 -18   82.72    7.19
  -3  -1 -19   92.14    4.95
  -3   1 -19   97.72    5.04
   3   1  19   89.51    6.20
   3  -1  19   97.05    6.40
  -3  -1 -19   89.97    5.63
  -3   1 -19   85.17    5.62
  -3   1 -19   90.97    5.98
  -3  -1 -19   94.38    5.99
  -3   1 -19   95.51    5.00
  -3  -1 -19   92.52    4.99
  -3  -1 -19   99.40    5.11
  -3   1 -19   82.40    7.41
  -3  -1 -19   74.85    7.14
  -3  -1 -20  113.89    5.71
  -3   1 -20  122.34    5.84
  -3  -1 -20  112.20    6.53
  -3   1 -20  111.48    6.62
   3   1  20  122.49    7.41
   3  -1  20  115.98    7.28
  -3  -1 -20  107.61    6.71
  -3   1 -20  105.39    6.69
  -3   1 -20  115.48    5.76
  -3  -1 -20  113.42    5.76
  -3  -1 -20  114.74    5.74
  -3   1 -20   96.32    8.41
  -3  -1 -20  108.11    8.77
  -3  -1 -21   31.11    3.30
  -3   1 -21   31.25    3.33
   3  -1  21   32.28    3.74
   3   1  21   33.83    3.83
  -3  -1 -21   30.88    2.76
  -3   1 -21   33.67    2.84
  -3   1 -21   34.34    3.83
  -3  -1 -21   31.36    2.74
  -3   1 -21   32.37    2.80
  -3   1 -21   26.28    4.35
  -3  -1 -21   30.81    4.63
  -3  -1 -22  315.83   12.96
  -3   1 -22  291.55   12.77
   3  -1  22  327.51   14.16
   3   1  22  302.70   13.81
  -3  -1 -22  259.69   15.21
  -3   1 -22  249.65   15.15
  -3  -1 -22  324.39   11.89
  -3   1 -22  316.59   11.76
  -3   1 -22  287.89   13.43
  -3  -1 -22  341.43   12.02
  -3   1 -22  324.20   11.83
  -3   1 -23  442.61   18.04
  -3   1 -23  442.59   17.24
  -3  -1 -23  427.64   17.02
  -3   1 -23  474.36   16.12
  -3  -1 -23  472.70   16.14
  -3   1 -23  470.46   16.08
  -3  -1 -23  477.04   16.19
  -3   1 -24  153.86    8.57
  -3  -1 -24  156.81    8.00
  -3   1 -24  147.75    7.88
  -3  -1 -24  164.07    7.18
  -3   1 -24  160.88    7.13
  -3   1 -24  164.02    7.15
  -3  -1 -24  161.95    7.15
  -3  -1 -25   29.71    3.09
  -3   1 -25   27.07    2.96
  -3   1 -25   32.96    2.68
  -3  -1 -25   34.17    2.75
  -3  -1 -25   35.52    2.78
  -3   1 -25   32.64    2.69
  -3   1 -26  163.54    8.10
  -3  -1 -26  159.83    7.95
  -3   1 -26  194.43    7.58
  -3  -1 -26  184.56    7.51
  -3  -1 -26  189.02    7.56
  -3   1 -26  190.40    7.52
  -3  -1 -27   10.51    1.64
  -3   1 -27    8.46    1.53
  -3   1 -27    9.76    1.37
  -3  -1 -27    9.74    1.38
  -3  -1 -27   11.95    1.48
  -3   1 -27    9.05    1.29
  -3   1 -28    6.45    1.23
  -3  -1 -28    6.69    1.21
  -3   1 -28    7.08    1.10
  -3  -1 -28    7.44    1.16
  -3  -1 -28    7.20    1.11
  -3   1 -28    7.04    1.08
  -3  -1 -29   52.23    3.40
  -3   1 -29   48.49    3.05
  -3  -1 -29   50.92    3.11
  -3   1 -29   58.23    2.88
  -3  -1 -29   60.19    2.94
  -3  -1 -29   58.43    2.91
  -3   1 -29   55.72    2.86
  -3  -1 -30   15.33    1.20
  -3   1 -30   12.54    1.12
  -3  -1 -30   13.03    1.42
  -3  -1 -30   12.56    1.13
  -3   1 -30   14.23    1.16
  -3   1 -31   13.62    1.13
  -3  -1 -31   12.90    1.09
   3  -2 -31  372.67   11.34
   3   2 -31  356.35   11.31
   3  -2 -31  355.94   11.30
   3   2 -31  368.88   11.37
   3  -2 -30   30.19    2.16
   3   2 -30   26.70    2.12
   3   2 -30   34.55    2.09
   3  -2 -30   33.34    2.22
   3  -2 -30   38.31    2.17
   3  -2 -30   37.29    2.15
   3   2 -30   37.59    2.15
   3   2 -29   11.06    1.32
   3  -2 -29   11.19    1.32
   3   2 -29   11.91    1.33
   3  -2 -29    7.58    1.30
   3   2 -29    7.86    1.38
   3   2 -29   11.23    1.33
   3  -2 -29   12.06    1.35
   3  -2 -29   11.15    1.41
   3  -2 -28    0.07    0.66
   3   2 -28    0.57    0.67
   3  -2 -28    0.14    0.66
   3   2 -28    0.07    0.65
   3   2 -28    0.08    0.58
   3   2 -28   -0.09    0.70
   3  -2 -28    0.17    0.67
   3  -2 -28    0.72    0.74
   3   2 -27   51.02    3.47
   3   2 -27   48.47    3.34
   3  -2 -27   46.70    3.46
   3   2 -27   43.91    3.42
   3   2 -27   50.14    3.19
   3  -2 -27   53.52    3.30
   3  -2 -27   52.79    3.41
   3   2 -27   52.55    3.24
   3  -2 -27   54.12    3.31
   3   2 -26   38.04    3.09
   3   2 -26   42.32    3.34
   3   2 -26   40.47    2.93
   3  -2 -26   39.75    2.94
   3  -2 -26   36.97    3.13
   3   2 -26   34.42    3.06
   3  -2 -26   38.15    2.98
   3   2 -26   36.46    2.82
   3  -2 -26   40.66    2.96
   3   2 -25   10.07    1.85
   3  -2 -25    7.29    1.50
   3  -2 -25    6.59    1.32
   3  -2 -25    6.91    1.38
   3   2 -25    6.46    1.33
   3   2 -25    7.02    1.39
   3   2 -25    5.48    1.36
   3   2 -25    5.70    1.43
   3  -2 -25    6.72    1.50
   3  -2 -25    6.97    1.41
   3  -2 -25    6.27    1.40
   3   2 -24   -0.54    0.95
   3  -2 -24    0.32    0.86
   3   2 -24    0.51    0.75
   3  -2 -24    1.06    0.86
   3   2 -24    0.31    0.79
   3   2 -24   -0.12    0.91
   3   2 -24    0.49    0.85
   3  -2 -24    0.37    0.90
   3  -2 -24    0.83    0.84
   3  -2 -24    0.65    0.76
   3   2 -24   -0.29    0.84
   3   2 -23  394.03   14.28
   3  -2 -23  379.53   13.42
   3   2 -23  333.01   13.05
   3   2 -23  348.21   13.75
   3   2 -23  349.34   13.57
   3  -2 -23  341.02   13.52
   3  -2 -23  354.89   13.53
   3  -2 -23  369.94   13.34
   3   2 -23  346.13   13.15
   3   2 -23  366.97   13.01
   3   2 -22   10.87    1.94
   3  -2 -22    8.57    1.74
   3   2 -22    7.21    1.55
   3   2 -22    8.60    1.42
   3   2 -22    7.86    1.40
   3  -2 -22    7.80    1.49
   3  -2 -22    7.28    1.48
   3   2 -22    7.54    1.44
   3  -2 -22    6.83    1.42
   3   2 -22    7.43    1.47
   3   2 -21    5.32    1.44
   3  -2 -21    3.36    1.65
   3   2 -21    3.37    1.19
   3  -2 -21    3.31    1.23
   3   2 -21    4.06    1.79
   3   2 -21    4.40    1.05
   3   2 -21    4.88    1.16
   3  -2 -21    5.90    1.33
   3   2 -21    3.53    1.15
   3   2 -21    4.30    1.16
   3  -2 -21    5.00    1.20
   3  -2 -21    4.89    1.24
   3   2 -20    7.13    1.56
   3  -2 -20    6.51    1.40
   3  -2 -20    7.40    1.46
   3   2 -20    6.16    1.32
   3   2 -20    6.47    1.34
   3   2 -20    8.03    1.31
   3   2 -20    6.87    1.29
   3  -2 -20    5.53    1.30
   3   2 -20    6.95    1.45
   3  -2 -20    4.97    1.31
   3   2 -20    6.52    1.94
   3  -2 -20    5.17    1.90
   3   2 -19  701.63   22.93
   3  -2 -19  749.26   23.24
   3   2 -19  742.33   22.94
   3   2 -19  765.03   23.73
   3  -2 -19  692.25   22.82
   3   2 -19  646.72   22.61
   3  -2 -19  734.27   26.10
   3   2 -19  672.59   25.54
   3   2 -19  630.89   25.58
   3  -2 -19  672.11   26.26
   3   2 -19  658.60   22.62
   3  -2 -19  672.49   22.70
   3   2 -19  661.05   22.40
   3  -2 -19  679.31   22.94
   3   2 -19  725.73   22.38
   3  -2 -18    1.45    0.69
   3   2 -18    1.52    0.74
   3   2 -18    1.54    0.82
   3   2 -18    2.31    0.80
   3  -2 -18    1.95    1.14
   3   2 -18    1.85    0.86
   3  -2 -18    1.79    0.89
   3   2 -18    1.06    0.99
   3   2 -18    2.60    1.21
   3  -2 -18    2.25    1.18
   3   2 -18    1.97    0.74
   3   2 -18    0.92    0.59
   3  -2 -18    2.26    0.85
   3   2 -18    1.62    0.75
   3  -2 -18    0.61    0.65
   3   2 -17   88.94    4.98
   3   2 -17  104.67    5.16
   3  -2 -17  108.36    5.28
   3   2 -17   84.21    4.89
   3  -2 -17   87.74    4.96
   3   2 -17  103.30    5.06
   3   2 -17  102.51    6.69
   3  -2 -17  108.57    6.89
   3   2 -17   90.00    6.53
   3  -2 -17  101.91    7.03
   3   2 -16   21.88    2.87
   3  -2 -16   21.87    2.88
   3   2 -16   16.10    1.84
   3  -2 -16   19.38    1.99
  -3   2  16   16.71    2.11
   3   2 -16   18.57    2.76
   3  -2 -16   18.43    2.78
   3   2 -15    0.33    0.83
   3  -2 -15    0.50    0.64
  -3   2  15    0.46    0.66
   3  -2 -15    0.51    0.69
   3   2 -15    0.74    0.59
   3  -2 -15    0.08    0.54
   3   2 -15    0.17    0.63
   3   2 -14    4.81    1.45
   3  -2 -14    5.12    1.46
   3   2 -14    6.49    1.47
  -3   2  14    2.80    1.07
   3  -2 -14    5.22    1.04
   3   2 -14    5.34    1.00
   3   2 -14    5.30    1.44
   3  -2 -14    3.09    1.17
   3  -2 -13  178.21    8.55
   3   2 -13  166.73    8.34
   3   2 -13  190.51    8.46
  -3   2  13  174.20    7.70
   3   2 -13  163.05    8.21
   3  -2 -13  165.08    8.33
   3   2 -13  163.32    6.67
   3  -2 -13  174.64    6.84
   3  -2 -12    1.51    0.93
   3   2 -12    2.17    1.03
   3   2 -12    2.23    0.87
  -3   2  12    2.39    0.88
   3   2 -12    1.82    0.72
   3  -2 -12    2.56    0.80
   3   2 -12    2.78    1.00
   3  -2 -12    4.13    1.25
   3   2 -11  108.61    5.87
   3  -2 -11   98.28    5.68
  -3   2  11   97.90    5.17
   3   2 -11   95.90    5.45
   3  -2 -11  102.71    5.71
   3   2 -11  112.17    5.75
   3   2 -11   94.59    4.30
   3  -2 -11  105.06    4.49
  -3   2  10    3.20    0.92
   3   2 -10    0.87    0.68
   3   2 -10    0.94    0.83
   3  -2 -10    1.29    0.78
   3   2 -10    0.63    0.62
   3  -2 -10    0.54    0.67
  -3   2   9   65.98    3.81
   3  -2  -9   60.62    4.00
   3   2  -9   63.80    4.08
   3   2  -9   56.93    3.85
  -3   2   8  260.52    9.65
   3  -2  -8  255.00    9.99
   3   2  -8  252.55    9.96
   3   2  -8  249.46    9.86
  -3   2   7  242.11    9.04
   3   2  -7  234.38    9.20
   3  -2  -7  226.93    9.18
   3   2  -7  243.21    9.34
  -3   2   6  455.42   14.65
   3   2  -6  417.87   14.70
   3   2  -6  448.95   14.89
   3  -2  -6  423.99   14.72
  -3  -2   6  420.10   14.29
   3   2  -5   78.16    4.09
   3  -2  -5   71.54    3.96
  -3  -2   5   79.13    3.75
  -3   2   5   72.58    3.60
  -3   2   5   77.82    3.94
   3   2  -4  234.28    8.94
   3  -2  -4  239.55    8.99
  -3  -2   4  258.47    8.56
  -3   2   4  231.70    8.32
  -3   2   4  264.62    9.11
   3   2  -3  108.48    4.80
   3  -2  -3  101.27    4.68
  -3  -2   3  105.85    4.25
  -3   2   3  101.64    4.13
  -3   2   3  114.64    4.87
  -3   2   2  194.82    6.78
  -3  -2   2  213.30    6.94
   3   2  -2  187.34    7.16
   3  -2  -2  197.95    7.31
   3  -2  -2  193.87    7.32
   3   2  -2  198.28    7.46
  -3   2   2  214.27    7.67
  -3   2   1  887.65   26.23
  -3  -2   1  864.78   26.27
  -3   2   1  949.66   27.29
   3  -2  -1  932.80   26.93
   3   2  -1  854.48   26.71
   3  -2  -1  845.55   26.77
   3   2  -1  935.10   27.13
  -3  -2   0   58.84    2.68
  -3   2   0   55.26    2.61
   3   2   0   59.46    2.99
   3  -2   0   60.21    3.00
  -3  -2  -1  523.48   15.90
  -3   2  -1  505.97   15.86
   3  -2   1  540.87   16.28
   3   2   1  497.46   16.16
  -3   2  -2    1.50    0.46
  -3  -2  -2    1.23    0.41
   3  -2   2    1.70    0.51
   3   2   2    2.12    0.58
  -3  -2  -3  495.53   15.26
  -3   2  -3  484.22   15.26
   3   2   3  455.21   14.99
   3  -2   3  469.10   14.99
  -3   2  -4  239.23    8.87
  -3  -2  -4  234.04    8.72
   3  -2   4  237.20    8.37
   3   2   4  247.00    8.45
  -3  -2  -5  108.27    5.06
  -3   2  -5  108.66    5.17
   3  -2   5  110.24    4.69
   3   2   5  110.71    4.69
  -3  -2  -6  147.91    6.49
  -3   2  -6  149.00    6.60
   3  -2   6  147.79    5.94
   3   2   6  149.11    5.98
  -3   2  -7  252.70   10.11
  -3  -2  -7  258.38   10.05
   3   2   7  256.73    9.23
   3  -2   7  259.06    9.27
  -3   2  -8  201.70    8.74
  -3  -2  -8  201.99    8.63
   3  -2   8  196.68    7.73
   3   2   8  202.27    7.76
  -3   2  -9  708.18   24.37
  -3  -2  -9  715.78   24.30
   3   2   9  738.80   23.08
   3  -2   9  741.83   23.10
  -3   2 -10  574.02   19.04
  -3  -2 -10  568.05   18.90
  -3   2 -10  613.27   21.15
  -3  -2 -10  611.37   20.96
   3  -2  10  621.28   19.58
   3   2  10  604.88   19.47
  -3   2 -11  475.28   15.95
  -3  -2 -11  468.04   15.79
  -3   2 -11  495.34   18.11
  -3  -2 -11  450.49   17.61
   3  -2  11  487.82   16.34
   3   2  11  469.48   16.21
  -3   2 -12  115.09    5.59
  -3  -2 -12  111.94    5.48
  -3   2 -12  108.98    6.89
  -3  -2 -12  117.58    7.01
   3  -2  12  117.11    5.85
   3   2  12  113.46    5.76
  -3  -2 -13   33.14    2.77
  -3   2 -13   29.27    2.67
  -3   2 -13   31.45    3.69
  -3  -2 -13   36.41    3.88
   3  -2  13   35.12    3.02
   3   2  13   37.73    3.10
  -3  -2 -14  722.95   24.09
  -3   2 -14  707.01   24.09
  -3   2 -14  750.06   27.06
  -3  -2 -14  726.51   26.81
   3  -2  14  748.25   24.58
   3   2  14  774.57   24.71
  -3   2 -15   40.65    4.58
  -3  -2 -15   40.56    4.51
   3   2  15   41.79    3.57
   3  -2  15   46.27    3.74
  -3   2 -15   45.27    3.53
  -3  -2 -15   45.82    3.45
  -3   2 -15   43.75    3.57
  -3  -2 -15   42.30    3.43
  -3  -2 -16  138.05    5.99
  -3   2 -16  131.15    5.87
  -3  -2 -16  130.62    5.97
  -3  -2 -16  137.18    5.99
  -3   2 -16  128.11    5.82
  -3   2 -16  127.28    8.81
  -3  -2 -16  125.58    8.63
   3   2  16  132.54    7.10
   3  -2  16  136.00    7.19
  -3  -2 -16  138.20    6.99
  -3   2 -16  125.85    6.92
   3   2  16  135.67    5.83
  -3   2 -16  114.81    6.93
  -3  -2 -16  138.32    6.79
  -3   2 -16  132.81    6.80
  -3   2 -17   38.54    2.89
  -3  -2 -17   41.22    2.95
  -3  -2 -17   46.36    3.14
  -3   2 -17   39.29    4.97
  -3  -2 -17   43.88    5.06
   3   2  17   44.44    3.90
   3   2  17   43.78    2.94
   3  -2  17   40.74    3.77
  -3  -2 -17   45.01    3.06
  -3   2 -17   41.94    2.99
  -3   2 -17   39.69    3.64
  -3  -2 -17   40.89    3.57
  -3   2 -17   37.67    3.76
  -3   2 -17   44.40    3.72
  -3  -2 -17   44.26    3.61
  -3  -2 -18    6.16    1.58
  -3   2 -18    7.26    2.59
  -3  -2 -18    4.97    2.29
  -3   2 -18    5.02    1.58
   3  -2  18    8.55    1.89
   3   2  18    8.30    1.91
   3   2  18    8.23    1.28
  -3  -2 -18    6.94    1.36
  -3   2 -18    7.98    1.42
  -3  -2 -18    6.79    1.32
  -3   2 -18    5.47    1.24
  -3  -2 -18    8.54    1.83
  -3   2 -18    5.42    1.70
  -3   2 -18    5.80    1.66
  -3  -2 -18    8.62    1.44
  -3  -2 -19  524.79   17.51
  -3   2 -19  525.65   17.47
  -3  -2 -19  523.66   17.73
  -3  -2 -19  511.31   17.42
  -3   2 -19  521.53   17.43
  -3   2 -19  484.37   22.30
  -3  -2 -19  522.27   22.47
   3   2  19  527.63   19.62
   3   2  19  528.46   17.22
   3  -2  19  548.89   19.84
  -3   2 -19  485.63   19.09
  -3  -2 -19  536.47   19.30
  -3   2 -19  492.16   19.52
  -3  -2 -19  519.35   18.79
  -3   2 -19  513.67   18.95
  -3  -2 -20   -0.44    1.17
  -3   2 -20   -0.31    1.21
  -3  -2 -20   -0.89    1.85
  -3   2 -20    0.31    1.80
   3  -2  20   -0.72    1.70
  -3   2 -20    0.55    1.08
   3   2  20    0.58    0.69
  -3  -2 -20    0.31    0.68
  -3  -2 -20   -0.38    0.86
  -3   2 -20   -0.19    0.82
  -3   2 -20   -0.09    0.80
  -3  -2 -20   -0.19    0.77
  -3  -2 -21  130.82    6.14
  -3   2 -21  134.39    6.14
  -3   2 -21  109.16    9.00
  -3  -2 -21  105.67    8.81
   3   2  21  128.42    5.75
   3  -2  21  129.56    7.74
   3   2  21  125.64    7.58
  -3   2 -21  124.31    7.66
  -3  -2 -21  133.53    6.18
  -3   2 -21  134.19    6.15
  -3  -2 -21  129.75    6.30
  -3   2 -21  131.18    7.23
  -3  -2 -21  128.38    7.04
   3   2  22   -0.18    1.49
   3  -2  22    0.56    1.31
  -3   2 -22    2.00    1.30
   3   2  22    1.44    0.80
  -3  -2 -22    0.29    1.44
  -3   2 -22    0.93    1.45
  -3  -2 -22    2.48    1.27
  -3   2 -22    1.53    1.19
  -3  -2 -22    1.43    0.94
  -3   2 -22    0.75    0.79
  -3  -2 -22    0.96    0.84
  -3   2 -22    0.28    0.81
  -3   2 -23   70.75    4.98
  -3  -2 -23   67.48    4.83
  -3   2 -23   68.05    5.32
   3   2  23   65.99    3.61
  -3   2 -23   70.31    4.09
  -3  -2 -23   76.18    4.26
  -3  -2 -23   68.98    4.10
  -3   2 -23   75.24    4.19
  -3   2 -24   38.89    3.56
  -3  -2 -24   40.72    3.59
  -3  -2 -24   43.70    3.04
  -3   2 -24   41.55    2.95
  -3  -2 -24   44.47    3.09
  -3   2 -24   41.42    2.97
  -3   2 -24   41.33    3.96
  -3   2 -25  225.48   10.00
  -3  -2 -25  224.80    9.90
  -3   2 -25  242.72    9.13
  -3  -2 -25  251.98    9.26
  -3   2 -25  235.83    9.05
  -3  -2 -25  255.54    9.28
  -3   2 -25  241.03   10.85
  -3   2 -26   66.53    4.37
  -3  -2 -26   70.74    4.41
  -3   2 -26   75.74    3.89
  -3  -2 -26   80.09    4.01
  -3   2 -26   75.45    5.01
  -3   2 -26   73.61    3.85
  -3  -2 -26   73.65    3.90
  -3   2 -27    4.86    1.14
  -3  -2 -27    4.16    1.07
  -3  -2 -27    6.72    1.10
  -3   2 -27    6.66    1.08
  -3  -2 -27    6.03    1.04
  -3   2 -27    7.31    1.11
  -3   2 -28   80.98    4.27
  -3  -2 -28   90.21    4.39
  -3  -2 -28   89.59    4.82
   3   2  28   74.57    3.40
  -3  -2 -28   96.99    4.04
  -3   2 -28   89.48    3.91
  -3  -2 -28  101.37    4.08
  -3   2 -28   95.21    3.96
  -3  -2 -29  112.17    5.15
  -3  -2 -29  115.66    4.40
  -3   2 -29  111.27    4.31
  -3  -2 -29  115.60    4.40
  -3   2 -29  109.38    4.31
  -3  -2 -30   18.86    1.56
   3  -3 -30    6.99    0.66
   3   3 -30    7.46    0.73
   3  -3 -30    6.59    0.65
   3   3 -30    8.37    0.75
   3  -3 -29  256.57    8.63
   3   3 -29  256.47    8.66
   3  -3 -29  269.16    8.67
   3   3 -29  268.17    8.71
   3  -3 -29  271.57    9.25
   3   3 -28   69.83    3.74
   3  -3 -28   66.22    3.47
   3   3 -28   66.57    3.53
   3  -3 -28   73.79    3.36
   3   3 -28   70.63    3.31
   3  -3 -28   70.70    3.31
   3   3 -28   78.46    3.43
   3  -3 -28   68.51    3.61
   3   3 -27  107.37    5.07
   3   3 -27   91.86    4.96
   3  -3 -27   95.52    4.81
   3   3 -27   99.70    4.94
   3   3 -27  101.26    4.56
   3  -3 -27  104.95    4.61
   3  -3 -27  110.63    4.68
   3   3 -27  101.22    4.55
   3  -3 -27  100.79    4.91
   3   3 -26   -0.10    0.73
   3   3 -26    0.10    0.79
   3  -3 -26   -0.80    1.01
   3   3 -26   -0.64    1.09
   3  -3 -26    0.18    0.73
   3  -3 -26   -0.29    0.92
   3  -3 -26   -0.07    0.90
   3   3 -26   -0.22    0.83
   3   3 -26   -0.58    0.85
   3  -3 -25   11.85    1.51
   3   3 -25   11.73    1.54
   3   3 -25    9.54    1.68
   3  -3 -25   12.33    1.76
   3   3 -25   11.47    1.73
   3   3 -25   12.74    1.92
   3  -3 -25   10.05    1.60
   3  -3 -25   14.11    1.63
   3   3 -25   12.05    1.53
   3  -3 -25   11.19    1.72
   3  -3 -24   18.75    2.25
   3   3 -24   18.53    2.38
   3   3 -24   21.48    2.48
   3   3 -24   15.23    2.07
   3  -3 -24   14.05    1.95
   3   3 -24   18.89    1.99
   3  -3 -24   17.86    2.09
   3  -3 -24   20.27    2.23
   3  -3 -24   21.03    2.08
   3  -3 -24   18.38    1.96
   3   3 -24   18.72    1.98
   3  -3 -23    5.83    1.25
   3   3 -23    3.71    1.06
   3   3 -23    3.82    1.04
   3  -3 -23    4.18    1.15
   3   3 -23    6.80    1.63
   3  -3 -23    5.06    1.29
   3   3 -23    3.61    1.24
   3   3 -23    5.55    1.53
   3  -3 -23    4.78    1.33
   3  -3 -23    3.30    1.10
   3   3 -22   24.92    2.78
   3   3 -22   28.65    2.95
   3   3 -22   20.21    2.36
   3  -3 -22   26.70    2.65
  -3  -3  22   16.92    2.72
  -3   3  22   18.06    2.86
   3  -3 -22   20.79    2.22
   3  -3 -22   24.21    2.48
   3   3 -22   22.74    2.30
   3  -3 -22   22.62    2.49
   3   3 -22   22.80    2.29
   3  -3 -22   23.55    2.35
   3  -3 -21    5.89    1.25
   3   3 -21    4.54    1.17
   3   3 -21    4.64    1.09
   3  -3 -21    6.88    1.31
  -3   3  21    7.16    1.31
   3   3 -21    4.49    1.30
   3  -3 -21    6.61    1.49
   3  -3 -21    6.54    1.37
   3   3 -21    7.10    1.59
   3  -3 -21    5.07    1.34
   3   3 -21    7.37    1.67
   3   3 -20  661.95   22.62
   3  -3 -20  699.53   22.80
  -3   3  20  752.73   23.03
   3   3 -20  682.68   22.88
   3  -3 -20  702.70   23.02
   3  -3 -20  698.09   23.24
   3   3 -20  651.70   22.57
   3  -3 -20  685.37   22.74
   3   3 -20  766.64   24.12
   3   3 -20  769.94   23.40
   3  -3 -20  653.69   23.05
   3   3 -20  709.49   23.96
  -3   3  19  332.03   11.57
   3  -3 -19  296.12   11.24
   3   3 -19  286.55   11.08
   3  -3 -19  279.73   11.30
   3  -3 -19  277.53   10.97
   3   3 -19  283.14   11.00
   3   3 -19  313.13   11.45
   3   3 -19  313.60   12.05
   3  -3 -19  291.02   11.02
   3   3 -19  267.82   10.84
   3  -3 -19  280.09   11.32
  -3   3  18  100.86    5.23
   3   3 -18   89.55    4.79
   3  -3 -18   87.31    4.82
   3  -3 -18   82.98    4.67
   3  -3 -18   86.35    4.96
   3   3 -18   84.64    4.69
   3   3 -18   86.81    4.88
   3   3 -18   96.89    5.45
   3  -3 -18   86.31    4.98
   3  -3 -18   86.01    4.73
   3   3 -18   89.85    4.80
   3   3 -17  106.03    6.80
   3   3 -17   92.44    5.04
   3  -3 -17   98.47    5.18
  -3   3  17  101.84    6.31
   3   3 -17  107.11    5.45
   3   3 -17  114.62    5.92
  -3   3  17  120.76    5.83
   3  -3 -17  103.03    5.45
   3   3 -17   98.99    5.14
   3  -3 -17   98.65    5.35
   3  -3 -17  103.49    5.24
   3   3 -17  106.10    5.21
   3  -3 -17  118.33    5.49
   3  -3 -16  325.81   12.44
  -3   3  16  373.98   12.99
  -3   3  16  329.85   13.87
   3   3 -16  340.09   12.57
   3   3 -16  362.64   13.08
   3   3 -16  334.28   14.26
   3  -3 -16  358.92   14.57
   3  -3 -16  323.37   12.51
   3   3 -16  363.81   12.35
   3  -3 -16  344.58   12.31
  -3   3  15  216.73   10.09
   3   3 -15  217.59    8.81
   3   3 -15  244.99   11.03
   3  -3 -15  201.40    8.66
   3   3 -15  221.84    8.44
   3  -3 -15  223.13    8.54
   3   3 -15  218.46   10.21
   3  -3 -15  224.36   10.30
   3  -3 -14   22.49    2.73
   3   3 -14   25.21    2.86
   3   3 -14   30.55    3.34
   3   3 -14   21.59    1.93
   3  -3 -14   25.93    2.14
  -3   3  14   23.96    2.82
   3  -3 -13  347.42   13.48
   3   3 -13  337.94   13.41
   3   3 -13  338.05   13.89
   3   3 -13  319.64   11.46
   3  -3 -13  358.72   11.85
  -3   3  13  350.37   13.72
   3   3 -12    0.13    0.53
   3  -3 -12    1.80    0.90
   3   3 -12    1.50    0.84
   3   3 -12   -0.24    0.57
   3  -3 -12    0.19    0.58
  -3   3  12    0.97    0.88
   3   3 -11   80.48    4.89
   3  -3 -11   87.67    5.02
   3   3 -11   77.98    5.14
   3   3 -11   76.38    3.67
   3  -3 -11   83.92    3.90
  -3   3  11   89.42    5.32
   3   3 -10  214.19    9.10
   3  -3 -10  218.44    9.12
  -3   3  10  220.24    9.52
   3   3  -9  700.26   23.42
   3  -3  -9  704.90   23.37
  -3   3   9  774.40   24.32
   3   3  -8  576.75   19.11
   3  -3  -8  582.70   19.04
  -3  -3   8  564.72   18.69
  -3   3   8  559.95   18.56
  -3   3   8  592.03   19.71
   3   3  -7   59.18    3.63
   3  -3  -7   57.03    3.50
  -3   3   7   64.97    4.08
  -3   3   7   60.57    3.31
  -3  -3   7   56.48    3.32
   3   3  -6    1.37    0.35
  -3   3   6    1.28    0.71
  -3  -3   6    0.87    0.43
  -3   3   6    2.70    0.62
   3   3  -6    1.31    0.63
   3  -3  -6    0.93    0.51
  -3   3   5  635.91   19.89
   3   3  -5  594.48   19.75
  -3  -3   5  571.43   17.97
  -3   3   5  549.92   17.81
   3   3  -5  591.94   18.70
   3  -3  -5  578.77   18.51
  -3   3   4  128.10    5.95
   3   3  -4  124.08    6.11
  -3   3   4  116.44    4.52
  -3  -3   4  112.75    4.59
   3   3  -4  121.28    5.30
   3  -3  -4  121.02    5.16
  -3   3   3   93.36    4.81
   3   3  -3   90.37    5.04
  -3   3   3   83.64    3.47
  -3  -3   3   84.53    3.58
   3  -3  -3   83.52    4.02
   3   3  -3   98.10    4.38
  -3   3   2   81.54    4.61
   3  -3  -2   92.12    4.10
   3   3  -2   99.54    4.33
  -3   3   2   87.12    3.49
  -3  -3   2   86.80    3.57
   3   3  -2   93.61    5.15
   3   3  -1  397.23   12.71
   3  -3  -1  393.17   12.47
  -3  -3   1  370.68   11.89
  -3   3   1  361.48   11.79
   3   3  -1  418.17   14.33
   3   3   0  161.41    6.27
   3  -3   0  177.11    6.40
   3   3   0  171.12    6.58
   3  -3   0  160.73    6.27
  -3   3   0  177.61    6.08
  -3  -3   0  174.65    6.08
  -3   3  -1    5.00    0.76
  -3  -3  -1    5.97    0.81
   3   3   1    4.77    0.83
   3  -3   1    7.33    1.02
  -3  -3  -2    2.29    0.58
  -3   3  -2    2.64    0.62
   3   3   2    4.74    0.83
   3  -3   2    3.78    0.76
  -3  -3  -3   14.60    1.44
  -3   3  -3   13.91    1.44
   3   3   3   12.63    1.35
  -3  -3  -4 1055.88   30.94
  -3   3  -4 1051.73   31.05
   3  -3   4  993.38   30.45
   3   3   4  978.46   30.46
  -3  -3  -5   23.73    2.07
  -3   3  -5   22.86    1.65
  -3   3  -5   24.41    2.14
   3   3   5   26.78    2.00
   3  -3   5   25.81    1.95
  -3   3  -6  196.88    8.15
  -3   3  -6  192.81    7.00
  -3  -3  -6  194.11    8.00
   3   3   6  199.03    7.52
   3  -3   6  199.13    7.49
  -3   3  -7   25.27    2.46
  -3  -3  -7   24.84    2.37
   3  -3   7   25.81    2.10
   3   3   7   27.56    2.13
  -3   3  -8 1480.33   46.02
  -3  -3  -8 1467.82   45.79
   3  -3   8 1498.73   44.71
   3   3   8 1542.76   44.77
  -3   3  -9  179.74    8.65
  -3  -3  -9  186.15    8.61
   3   3   9  192.04    7.71
   3  -3   9  197.77    7.76
  -3  -3 -10   18.35    1.83
  -3   3 -10   15.18    1.74
  -3   3 -10   19.39    2.52
  -3  -3 -10   20.15    2.50
   3  -3  10   18.84    1.96
   3   3  10   17.09    1.85
  -3   3 -11  352.52   13.38
  -3  -3 -11  387.51   13.58
  -3   3 -11  418.24   15.86
  -3  -3 -11  408.61   15.60
   3  -3  11  395.28   13.90
   3   3  11  405.70   13.94
  -3  -3 -12   12.41    2.24
  -3  -3 -12   13.22    1.65
  -3   3 -12   12.58    2.29
  -3  -3 -12   12.67    1.69
  -3   3 -12   12.82    1.70
   3  -3  12   14.88    1.88
   3   3  12   12.47    1.75
  -3   3 -13   78.90    5.96
  -3  -3 -13   73.11    5.69
   3   3  13   78.12    4.63
   3  -3  13   76.86    4.64
  -3  -3 -13   71.92    4.29
  -3   3 -13   75.52    4.43
  -3  -3 -13   76.04    4.51
  -3   3 -13   59.15    4.13
  -3   3 -14  185.29   10.35
  -3  -3 -14  196.78   10.35
   3  -3  14  192.58    8.58
   3   3  14  187.45    8.46
  -3   3 -14  181.92    8.32
  -3  -3 -14  178.69    8.25
   3   3  14  195.04    7.61
  -3   3 -14  189.20    8.24
  -3  -3 -14  189.70    8.12
  -3   3 -14  174.38    8.65
  -3   3 -15   11.49    1.46
  -3  -3 -15   13.35    1.59
  -3  -3 -15   14.25    1.64
  -3  -3 -15   13.30    1.58
  -3   3 -15   12.09    1.47
   3   3  15   14.00    1.62
   3   3  15   11.75    1.96
   3  -3  15   11.94    1.95
  -3   3 -15   16.06    2.20
  -3  -3 -15   11.44    1.86
   3   3  15   14.84    1.68
  -3  -3 -15   15.35    2.86
  -3   3 -15   14.50    2.79
  -3   3 -15   10.35    1.74
  -3  -3 -15   13.03    1.88
  -3   3 -15   10.04    1.89
  -3  -3 -16    6.35    1.19
  -3   3 -16    5.97    1.18
  -3   3 -16    5.38    1.13
  -3  -3 -16    5.70    1.17
  -3  -3 -16    6.41    1.25
   3   3  16    6.67    1.15
   3  -3  16    6.27    1.61
   3   3  16    5.23    1.48
  -3  -3 -16    8.79    1.70
  -3   3 -16    7.67    1.66
   3   3  16    5.94    1.27
  -3  -3 -16    5.76    2.07
  -3   3 -16    6.84    2.15
  -3  -3 -16    5.13    1.39
  -3   3 -16    5.89    1.49
  -3  -3 -17   26.36    2.32
  -3   3 -17   21.68    2.11
   3   3  17   24.02    2.15
   3  -3  17   21.67    2.84
   3   3  17   21.45    2.85
   3   3  17   24.44    2.30
  -3  -3 -17   24.61    2.26
  -3   3 -17   20.98    2.08
  -3  -3 -17   24.08    2.22
  -3   3 -17   18.89    2.69
  -3  -3 -17   24.73    2.90
  -3   3 -17   17.12    3.52
  -3  -3 -17   20.02    3.58
  -3   3 -17   26.31    2.89
  -3  -3 -17   22.29    2.64
  -3   3 -17   27.30    3.19
  -3  -3 -18   94.59    4.90
  -3  -3 -18   90.04    4.76
  -3   3 -18   92.45    4.68
   3   3  18   94.00    4.71
   3   3  18   89.33    5.88
   3   3  18   91.82    4.89
   3  -3  18   95.70    6.13
  -3  -3 -18   96.61    4.85
  -3   3 -18   90.70    4.66
  -3  -3 -18   97.78    5.64
  -3   3 -18   93.66    5.69
  -3   3 -18   90.38    6.13
  -3   3 -18   95.43    7.73
  -3  -3 -18   84.78    7.15
  -3  -3 -19   50.79    3.36
  -3   3 -19   50.49    3.27
  -3  -3 -19   51.29    3.42
   3   3  19   52.46    3.26
   3   3  19   46.72    4.18
   3  -3  19   54.44    4.59
   3   3  19   58.44    3.64
  -3  -3 -19   53.71    3.43
  -3   3 -19   52.86    3.32
  -3   3 -19   51.15    4.09
  -3  -3 -19   56.98    4.14
  -3   3 -19   47.91    4.44
  -3   3 -19   53.65    5.83
  -3  -3 -19   44.94    5.22
  -3  -3 -20  210.95    8.07
  -3   3 -20  198.92    7.91
  -3  -3 -20  188.89    8.01
   3   3  20  179.86    7.49
   3   3  20  180.55    9.34
   3  -3  20  192.45    9.79
   3   3  20  201.75    8.12
  -3   3 -20  194.54    7.83
  -3  -3 -20  207.56    8.02
  -3  -3 -20  188.98    8.84
  -3   3 -20  201.35    9.23
  -3   3 -20  182.23    9.61
  -3   3 -20  174.99   11.37
  -3  -3 -20  176.11   11.15
  -3   3 -21   22.11    2.09
  -3  -3 -21   20.61    2.06
   3   3  21   23.71    2.19
   3   3  21   18.56    2.68
   3  -3  21   21.48    2.95
   3   3  21   21.57    1.90
  -3   3 -21   22.65    3.03
  -3  -3 -21   23.93    2.20
  -3   3 -21   20.99    2.06
  -3   3 -21   18.68    2.53
  -3  -3 -21   20.76    2.53
  -3   3 -21   19.42    3.51
  -3  -3 -21   18.92    3.43
  -3   3 -22  280.44   11.82
  -3  -3 -22  281.35   11.60
   3   3  22  311.81   10.81
  -3   3 -22  287.15   12.73
  -3   3 -22  288.36   10.59
  -3  -3 -22  304.21   10.79
  -3  -3 -22  294.96   10.70
  -3   3 -22  277.95   10.51
  -3   3 -23    2.91    1.37
   3   3  23    1.60    0.79
  -3   3 -23    1.49    0.97
  -3  -3 -23    2.23    1.00
  -3   3 -23    3.08    0.86
  -3  -3 -23    2.87    0.89
  -3  -3 -23    2.48    0.83
  -3   3 -23    2.07    0.80
  -3   3 -24    6.87    1.77
   3   3  24    4.88    1.03
  -3   3 -24    5.17    1.34
  -3  -3 -24    3.83    1.20
  -3  -3 -24    5.99    1.11
  -3   3 -24    5.71    1.06
  -3  -3 -24    4.71    1.04
  -3   3 -24    5.94    1.09
  -3   3 -25    3.61    1.36
   3   3  25    3.12    0.76
  -3   3 -25    3.14    1.04
  -3  -3 -25    1.39    0.80
  -3   3 -25    1.91    0.75
  -3  -3 -25    2.98    0.84
  -3  -3 -25    2.77    0.82
  -3   3 -25    3.25    0.84
  -3   3 -26  144.85    6.40
  -3  -3 -26  142.00    6.30
   3   3  26  143.29    5.46
  -3  -3 -26  156.44    5.94
  -3   3 -26  151.30    5.83
  -3  -3 -26  160.86    5.98
  -3   3 -26  148.65    5.81
  -3   3 -27    1.66    0.98
  -3   3 -27    2.79    0.65
  -3  -3 -27    2.11    0.61
  -3   3 -27    2.17    0.63
  -3  -3 -27    1.93    0.60
  -3   3 -27    2.20    0.78
  -3  -3 -27    0.97    0.73
  -3  -3 -28    0.07    0.40
  -3   3 -28   -0.25    0.45
  -3   3 -28   -0.19    0.45
  -3  -3 -28   -0.23    0.46
  -3  -3 -28    0.56    0.73
  -3  -3 -29    2.50    0.78
  -3  -3 -30    3.33    0.55
   3  -4 -29   10.98    1.04
  -3   4  29    5.20    0.52
   3  -4 -28    6.58    0.95
  -3   4  28    4.99    0.73
  -3   4  27   24.73    1.83
   3  -4 -27   31.25    2.18
   3   4 -26  119.49    5.55
   3   4 -26  127.34    5.88
   3  -4 -26  113.87    5.29
   3  -4 -25   17.80    1.96
   3  -4 -25   14.17    1.72
   3   4 -25   13.29    1.36
   3   4 -25   16.23    2.06
   3   4 -25   17.01    2.07
   3   4 -25   14.60    1.42
   3   4 -24    2.63    1.11
   3  -4 -24    3.10    1.02
   3   4 -24    2.47    1.12
   3  -4 -24    2.67    1.01
   3   4 -24    3.33    0.80
   3   4 -24    4.13    0.87
   3   4 -23   63.75    4.46
   3   4 -23   74.50    4.65
   3   4 -23   67.65    3.58
  -3   4  23   69.39    3.85
   3  -4 -23   64.31    4.15
   3   4 -23   56.09    3.56
   3   4 -23   64.52    3.54
  -3   4  22  709.75   21.76
   3   4 -22  693.82   22.71
   3   4 -22  663.23   22.72
   3  -4 -22  700.47   21.94
   3   4 -22  639.50   20.93
   3  -4 -22  663.83   22.10
   3   4 -22  607.16   21.00
   3   4 -22  652.88   20.96
  -3   4  21   33.96    2.85
   3   4 -21   29.65    3.09
   3   4 -21   29.47    3.01
   3  -4 -21   28.93    2.63
   3   4 -21   29.64    2.40
   3  -4 -21   33.54    2.98
   3   4 -21   30.82    2.56
   3   4 -21   29.26    2.37
  -3   4  20   81.04    4.73
   3   4 -20   71.85    5.02
   3   4 -20   87.92    5.28
   3  -4 -20   79.11    4.57
   3   4 -20   75.73    4.09
   3  -4 -20   74.41    4.68
   3   4 -20   65.70    4.01
   3   4 -20   75.89    4.08
  -3   4  19    3.93    1.19
   3   4 -19    4.60    1.39
   3  -4 -19    4.19    1.12
   3  -4 -19    2.45    1.07
   3   4 -19    2.68    0.85
   3   4 -19    3.99    0.94
   3   4 -19    3.19    0.87
  -3   4  18  191.27   10.05
   3  -4 -18  195.47    8.70
  -3   4  18  223.28    9.13
   3  -4 -18  201.16    8.51
   3   4 -18  230.01    9.53
   3   4 -18  187.42    7.84
   3   4 -17  106.70    5.85
  -3   4  17   86.72    6.35
   3   4 -17  101.16    5.92
   3  -4 -17   91.02    5.04
   3  -4 -17   92.47    5.26
  -3   4  17   99.82    5.52
   3   4 -17   95.92    4.67
   3   4 -16  154.15    7.11
  -3   4  16  116.83    7.52
   3   4 -16  146.70    7.15
   3  -4 -16  117.35    5.92
   3  -4 -16  123.74    6.28
  -3   4  16  139.14    6.72
  -3   4  16  123.46    7.28
   3   4 -16  120.46    5.49
   3  -4 -15    7.84    1.34
  -3   4  15    7.62    1.68
  -3   4  15    9.55    1.66
  -3   4  15    5.08    1.71
   3   4 -15    7.49    1.57
   3   4 -15    9.90    1.64
   3  -4 -15    8.17    1.45
  -3   4  14    1.34    0.89
  -3   4  14    1.48    0.77
  -3   4  14    0.55    1.25
   3   4 -14    2.14    1.04
   3   4 -14    1.16    0.74
   3  -4 -14    1.12    0.72
   3  -4 -13   14.77    1.87
   3   4 -13   13.42    2.14
   3   4 -13   21.10    2.14
  -3   4  13   16.24    2.56
  -3   4  13   17.74    2.10
  -3   4  13   13.80    2.05
   3   4 -12  211.39    9.31
  -3   4  12  224.06   10.66
  -3   4  12  226.74    9.35
   3   4 -11  143.99    6.85
  -3   4  11  154.85    8.16
  -3   4  11  142.87    6.64
   3   4 -10  129.74    6.26
   3   4 -10  140.12    7.75
  -3   4  10  146.44    7.72
  -3   4  10  134.11    6.05
   3   4  -9  623.98   20.48
   3   4  -9  622.95   22.54
  -3   4   9  686.18   22.65
  -3   4   9  616.25   19.96
   3   4  -8   21.50    2.01
   3   4  -8   25.90    2.95
  -3   4   8   25.23    2.84
  -3   4   8   24.53    1.87
   3   4  -7   65.12    3.64
   3   4  -7   74.28    5.06
  -3   4   7   80.48    5.16
  -3   4   7   72.30    3.30
   3   4  -6  465.99   16.96
   3   4  -6  458.72   14.63
   3   4  -6  413.24   14.07
   3   4  -5    8.21    1.05
   3   4  -5    6.65    1.02
  -3   4   5    9.78    1.72
   3   4  -5    9.40    1.73
   3   4  -4 1233.24   36.16
  -3   4   4 1289.35   39.01
   3   4  -3   48.13    3.91
   3   4  -2  283.27   11.87
   3   4  -1   86.61    5.55
  -3   4   1   89.03    5.19
   3   4   0  149.87    7.64
  -3   4   0  132.42    6.64
  -3   4   0  144.88    5.68
   3   4   1  233.60   11.01
  -3   4  -1  266.75    9.25
  -3   4  -2    3.00    0.71
   3   4   3  349.56   11.57
  -3   4  -4  271.03    9.84
   3   4   4  313.10    9.95
  -3   4  -5  208.34    7.66
   3   4   5  221.54    7.73
  -3   4  -6  858.25   25.75
   3   4   6  887.74   25.95
  -3   4  -7   14.05    1.69
  -3   4  -7   14.79    1.49
   3   4   7   16.25    1.69
   3   4   8    2.46    0.92
  -3   4  -8    4.21    1.03
   3   4   9  117.66    5.49
  -3   4  -9  112.81    6.06
   3   4  10  799.55   24.62
  -3   4 -10  730.31   25.61
   3   4  11  229.31    9.24
  -3   4 -11  238.21   10.57
   3   4  12   71.94    4.37
  -3   4 -12   68.53    4.73
   3   4  12   80.56    4.14
  -3   4 -12   68.23    5.18
   3   4  13   43.23    3.37
   3   4  13   46.70    3.10
  -3   4 -13   44.87    3.79
  -3   4 -13   41.28    4.18
   3   4  14  234.12    9.82
  -3   4 -14  239.78    9.40
   3   4  14  247.21    9.33
  -3   4 -14  235.88   10.60
  -3   4 -14  219.62   11.24
   3   4  15   50.30    3.32
   3   4  15   44.56    3.70
  -3   4 -15   40.77    3.26
   3   4  15   49.46    3.32
  -3   4 -15   41.45    4.51
  -3   4 -15   46.36    4.08
  -3   4 -16   15.60    2.10
   3   4  16   19.60    2.05
   3   4  16   20.96    2.16
  -3   4 -16   17.37    2.58
  -3   4 -17   18.87    2.21
   3   4  17   23.65    2.22
   3   4  17   19.74    2.14
  -3   4 -17   18.51    2.73
  -3   4 -18  300.71   12.02
   3   4  18  327.57   11.74
  -3   4 -18  301.18   13.35
   3   4  18  336.52   11.98
  -3   4 -19   29.57    2.35
  -3   4 -19   39.98    3.50
   3   4  19   32.78    2.59
   3   4  19   35.77    2.81
  -3   4 -19   28.72    3.38
  -3   4 -19   29.41    2.36
  -3   4 -19   29.79    2.85
  -3   4 -20    0.84    0.77
   3   4  20    2.27    0.83
   3   4  20    1.40    0.89
  -3   4 -20    0.32    1.18
  -3   4 -20    0.29    0.87
  -3   4 -20   -0.21    0.94
  -3   4 -20    3.83    1.45
   3   4  21    7.49    1.22
   3   4  21    9.02    1.44
  -3   4 -21    5.62    1.48
  -3   4 -21    6.87    1.20
  -3   4 -21    6.77    1.19
  -3   4 -21    9.47    2.00
   3   4  22    3.82    0.86
   3   4  22    2.71    0.91
  -3   4 -22    2.01    0.91
  -3   4 -22    1.99    0.74
  -3   4 -22    2.50    0.79
  -3   4 -22    3.04    1.30
  -3   4 -23    1.69    1.13
   3   4  23    2.30    0.84
  -3   4 -23    2.32    0.67
  -3   4 -23    1.67    0.63
   3   4  23    2.90    0.72
   3   4  24    1.75    0.75
  -3   4 -24    0.38    0.94
   3   4  25  161.69    6.05
  -3   4 -25  151.05    7.24
   3   4  26   45.32    2.35
  -3   4 -26   48.59    3.29
   3   4  27    6.12    0.69
  -3   4 -27    9.10    1.31
   3   4  28   34.84    1.81
  -3   4 -28   38.75    2.25
  -3   5  28   92.78    3.34
   3  -5 -27   15.72    1.20
  -3   5  27   12.35    1.14
  -3   5  26  140.17    5.53
   3  -5 -26  149.09    5.55
   3  -5 -25   78.59    3.65
  -3   5  25   66.76    3.08
   3  -5 -24   70.40    3.91
   3  -5 -24   63.70    3.51
   3  -5 -23   16.50    1.89
   3   5 -23   14.94    1.97
   3  -5 -23   14.21    1.68
  -3   5  22    2.30    0.87
   3  -5 -22    2.19    0.96
   3   5 -22    3.58    1.14
  -3   5  21   68.92    4.16
   3  -5 -21   61.11    4.03
   3   5 -21   69.36    4.54
  -3   5  20    8.32    1.51
   3  -5 -20    8.34    1.55
   3   5 -20    8.90    1.75
   3   5 -20    7.68    1.51
   3   5 -20    9.47    1.84
   3   5 -19   77.53    5.14
   3   5 -19   74.20    4.50
   3   5 -19   75.85    4.95
   3  -5 -19   77.08    4.65
  -3   5  19   77.30    4.73
   3  -5 -18   64.93    4.25
   3   5 -18   75.11    4.86
   3   5 -18   71.37    4.86
   3   5 -18   69.12    4.29
  -3   5  18   68.10    4.48
   3  -5 -17  313.09   12.29
  -3   5  17  288.69   14.13
   3   5 -17  350.22   13.10
   3   5 -17  319.13   12.30
   3   5 -17  340.07   13.24
  -3   5  17  321.12   12.59
   3  -5 -16  160.39    7.59
  -3   5  16  173.94    8.08
  -3   5  16  148.11    9.19
   3   5 -16  185.15    8.36
   3   5 -16  188.66    8.62
   3   5 -16  158.90    7.61
   3  -5 -15  439.21   16.13
   3   5 -15  464.15   19.16
  -3   5  15  474.83   16.76
   3   5 -15  493.29   17.30
   3   5 -15  425.63   16.17
   3   5 -15  501.74   17.17
  -3   5  15  435.23   18.73
   3   5 -14    0.54    0.92
   3   5 -14    0.71    0.59
   3  -5 -14    0.44    0.67
   3   5 -14    0.67    1.09
  -3   5  14    0.50    0.86
   3   5 -14    0.46    0.72
   3   5 -14    1.57    1.00
  -3   5  14   -1.29    2.03
   3   5 -13  113.48    5.83
   3   5 -13  107.53    5.09
   3  -5 -13   96.60    5.38
   3   5 -13   95.80    7.01
  -3   5  13  108.54    5.94
   3   5 -13  119.10    6.24
   3   5 -13  121.06    6.22
   3   5 -13   94.96    5.50
  -3   5  13   96.93    7.05
   3   5 -12    5.68    1.26
   3   5 -12    7.37    1.52
   3   5 -12    6.46    1.14
   3  -5 -12    4.91    1.16
   3   5 -12    5.91    1.72
  -3   5  12    4.49    1.25
  -3   5  12    5.18    1.87
   3   5 -12    4.68    1.22
   3   5 -12    7.72    1.55
   3   5 -11    8.72    1.31
   3  -5 -11    8.82    1.46
   3   5 -11    5.16    1.67
  -3   5  11    8.04    2.05
   3   5 -11   11.58    1.82
   3   5 -11   12.58    1.86
   3   5 -11    7.37    1.44
   3   5 -11   10.45    1.60
   3   5 -10   14.43    1.64
   3  -5 -10    7.95    1.42
   3   5 -10   10.29    2.18
   3   5 -10   14.78    1.83
   3   5 -10   11.92    1.83
   3   5 -10   14.11    1.91
   3   5 -10   13.48    1.97
  -3   5  10   12.07    2.40
   3   5  -9   24.72    2.36
   3   5  -9   25.38    2.23
  -3   5   9   27.31    2.65
   3   5  -9   24.40    3.25
  -3   5   9   30.10    3.55
   3   5  -9   28.96    2.71
   3  -5  -9   25.73    2.38
  -3   5   8   28.57    2.67
   3   5  -8   28.83    2.62
   3   5  -8   31.50    3.64
  -3   5   8   31.83    3.57
   3   5  -8   27.93    2.46
  -3   5   7   58.89    4.84
   3   5  -7   58.48    4.99
  -3   5   6    0.51    0.88
   3   5  -6   -0.18    0.90
   3   5  -5    8.73    1.91
   3   5  -4  535.57   18.86
   3   5  -4  641.32   21.78
   3   5  -3   53.75    3.76
  -3   5   3   54.79    4.39
   3   5  -3   57.88    4.75
   3   5  -2  104.61    5.84
  -3   5   2  120.51    6.69
   3   5  -2   98.23    6.66
  -3   5   1 1098.80   36.87
  -3   5   1 1206.80   35.12
   3   5  -1 1094.73   37.81
  -3   5   0  192.09    9.29
  -3   5   0  211.24    8.15
   3   5   0  186.21    9.92
  -3   5  -1  191.29    7.69
   3   5   1  191.12    9.94
   3   5   2   39.73    4.15
   3   5   3 1385.53   45.29
  -3   5  -4    9.90    1.35
   3   5   4    7.15    1.99
  -3   5  -5    4.34    0.94
   3   5   5    1.50    1.13
  -3   5  -6  385.03   13.24
  -3   5  -7  103.73    5.80
  -3   5  -7  126.38    5.49
  -3   5  -8  176.55    8.41
   3   5   8  208.12    7.77
  -3   5  -9   32.25    3.04
   3   5   9   31.60    2.42
  -3   5 -10    4.84    1.29
   3   5  10    7.78    1.24
  -3   5 -11    0.99    0.96
   3   5  11    0.52    0.62
  -3   5 -12    7.82    1.68
   3   5  12    5.09    1.11
  -3   5 -13  390.74   15.36
  -3   5 -13  395.66   15.46
  -3   5 -14    1.26    1.05
  -3   5 -14    0.78    0.90
   3   5  14    2.03    0.91
  -3   5 -15  276.74   12.34
   3   5  15  298.78   11.07
  -3   5 -15  289.87   12.35
   3   5  16   89.13    4.78
  -3   5 -16   76.79    5.52
   3   5  16   81.63    4.60
  -3   5 -16   88.67    5.69
   3   5  17  597.27   19.41
  -3   5 -17  539.69   20.86
   3   5  17  581.38   19.34
  -3   5 -17  604.17   20.96
   3   5  18   15.60    1.94
  -3   5 -18   19.64    2.71
   3   5  18   20.55    2.10
  -3   5 -18   15.47    2.25
   3   5  19   90.60    4.68
  -3   5 -19   75.02    5.40
   3   5  19   90.60    4.63
  -3   5 -19   83.27    5.11
   3   5  20   34.63    2.70
  -3   5 -20   37.74    3.55
   3   5  20   39.24    2.74
  -3   5 -20   32.28    2.86
   3   5  21   74.51    3.92
  -3   5 -21   61.43    4.55
   3   5  21   66.86    3.67
   3   5  22   11.01    1.43
  -3   5 -22    9.57    1.78
   3   5  22   10.94    1.32
   3   5  23   32.28    2.23
  -3   5 -23   32.15    2.88
   3   5  23   28.80    1.95
  -3   5 -24   47.11    3.31
   3   5  24   46.19    2.59
  -3   5 -25    0.96    0.72
   3   5  25    2.20    0.59
  -3   5 -26   82.59    3.82
   3   5  26   72.52    3.01
  -3  -5 -27    5.20    0.77
   3   5  27    7.73    0.79
  -3   6  26   40.33    1.92
  -3   6  25   13.96    1.17
  -3   6  25   10.87    0.87
  -3   6  24  130.19    5.19
  -3   6  24  135.52    4.96
  -3   6  23   67.68    3.43
   3  -6 -23   67.91    3.08
   3  -6 -22    0.70    0.47
   3  -6 -22    0.30    0.59
   3  -6 -21   30.22    2.15
   3  -6 -21   35.78    2.61
   3   6 -20  115.08    5.46
  -3   6  20  112.46    5.54
   3  -6 -20  112.67    5.43
   3   6 -19  154.59    6.91
   3  -6 -19  156.99    6.95
  -3   6  19  165.83    7.24
   3   6 -18    1.28    0.84
   3  -6 -18    1.39    0.83
  -3   6  18    1.97    0.93
   3   6 -17   71.16    4.38
   3   6 -17   83.82    5.16
   3  -6 -17   70.58    4.29
  -3   6  17   74.69    4.64
   3   6 -16   62.95    4.13
   3  -6 -16   59.06    3.96
  -3   6  16   69.53    4.46
   3  -6 -15  108.94    5.71
  -3   6  15  107.05    5.99
   3   6 -15  109.05    5.80
  -3   6  15  100.17    7.54
   3   6 -14  123.16    5.66
   3  -6 -14  114.79    5.97
   3   6 -14  114.78    8.04
  -3   6  14  126.84    6.55
  -3   6  14  114.46    8.09
   3   6 -14  136.89    6.89
   3   6 -14  118.21    6.24
   3   6 -13    9.23    1.40
   3  -6 -13    6.42    1.38
   3   6 -13    7.27    2.00
  -3   6  13    5.13    1.96
   3   6 -13    7.43    1.60
   3   6 -13   11.00    1.88
   3   6 -12  298.24   10.65
   3  -6 -12  262.45   10.61
   3   6 -12  246.19   12.94
   3   6 -12  250.16   10.87
   3   6 -12  310.81   11.56
   3   6 -12  260.07   10.93
  -3   6  12  273.50   13.46
   3   6 -11   55.18    3.97
   3   6 -11   54.18    3.61
   3  -6 -11   49.36    3.57
   3   6 -11   49.05    5.00
  -3   6  11   57.37    4.12
   3   6 -11   52.55    3.92
   3   6 -11   64.59    4.25
  -3   6  11   48.96    5.10
   3   6 -10   12.93    1.89
   3   6 -10    7.97    1.55
   3   6 -10   10.24    1.56
   3  -6 -10    6.73    1.33
   3   6 -10    8.39    2.16
  -3   6  10   10.34    1.79
   3   6 -10    8.07    1.63
  -3   6  10    3.35    1.67
   3   6  -9   37.09    3.16
   3   6  -9   39.89    3.03
   3  -6  -9   30.03    2.73
   3   6  -9   35.06    4.15
  -3   6   9   41.39    3.37
   3   6  -9   37.33    3.29
  -3   6   9   31.17    4.03
   3   6  -8   67.38    4.35
   3   6  -8   72.68    4.26
   3  -6  -8   63.40    4.05
   3   6  -8   61.75    5.57
  -3   6   8   68.14    4.45
   3   6  -8   74.33    4.65
   3   6  -8   68.24    3.80
  -3   6   8   65.67    5.64
   3   6  -7    3.82    1.09
   3   6  -7    3.05    1.00
   3  -6  -7    3.92    1.04
   3   6  -7    4.06    1.50
  -3   6   7    3.30    1.08
   3   6  -7    4.11    0.98
   3   6  -7    6.08    1.45
   3  -6  -6  386.41   14.02
  -3   6   6  389.39   14.46
   3   6  -6  388.04   14.41
   3   6  -6  385.30   14.06
   3   6  -5    5.53    1.27
   3  -6  -5    5.02    1.16
  -3   6   5    5.47    1.18
   3   6  -5    3.66    1.02
  -3   6   5    2.16    1.34
   3   6  -5    4.15    1.62
   3   6  -5    4.33    1.22
  -3   6   5    2.96    0.99
   3   6  -4    4.44    1.16
  -3   6   4    5.49    1.20
  -3   6   4    5.77    1.69
   3   6  -4    2.59    1.28
   3   6  -4    3.75    1.05
  -3   6   4    6.27    1.27
  -3   6   3   47.40    3.53
   3   6  -3   44.59    4.61
   3   6  -3   45.15    3.73
  -3   6   3   50.33    4.58
  -3   6   3   54.45    3.63
  -3   6   3   46.88    3.39
   3   6  -2   21.71    2.13
  -3   6   2   20.44    2.34
   3   6  -2   21.43    3.28
   3   6  -2   20.76    2.60
  -3   6   2   26.70    3.24
  -3   6   2   19.37    2.10
  -3   6   1  447.87   16.03
   3   6  -1  429.44   18.22
   3   6  -1  411.79   16.69
  -3   6   1  420.77   15.15
  -3   6   0    3.91    1.08
   3   6   0    3.99    1.50
   3   6   0    3.83    1.34
  -3   6   0    4.38    1.24
  -3   6  -1  115.29    6.38
   3   6   1  117.91    5.21
   3   6   1  117.45    7.32
   3   6   1  122.24    8.08
   3   6   2    1.59    1.11
   3   6   2    0.91    1.07
  -3   6  -2    1.73    0.92
   3   6   2    1.11    0.62
  -3   6  -3   11.52    1.94
   3   6   3   12.63    1.48
  -3   6  -3   14.13    1.51
   3   6   3   12.48    2.49
   3   6   3   11.57    2.44
   3   6   3   12.60    1.44
  -3   6  -4  173.21    7.35
  -3   6  -4  181.86    8.49
   3   6   4  156.58    7.02
   3   6   4  165.82    6.87
  -3   6  -4  171.38    6.78
   3   6   4  177.45    6.91
  -3   6  -5  163.42    7.23
   3   6   5  168.85    7.17
  -3   6  -5  179.75    8.58
   3   6   5  153.58    9.65
  -3   6  -5  168.34    6.78
   3   6   5  174.47    6.95
  -3   6  -6   29.91    2.53
  -3   6  -6   34.19    3.35
   3   6   6   28.11    2.45
  -3   6  -6   32.85    2.37
   3   6   6   28.97    3.92
   3   6   6   31.68    2.42
   3   6   7  394.84   13.37
   3   6   7  388.15   13.17
  -3   6  -7  371.85   12.86
   3   6   8  520.14   16.93
   3   6   8  529.90   16.94
  -3   6  -8  519.34   16.64
  -3   6  -8  487.59   18.16
  -3   6  -9  196.15    9.32
   3   6   9  198.40    7.82
  -3   6  -9  196.29    7.53
  -3   6  -9  189.38    8.93
  -3   6 -10   21.49    2.74
   3   6  10   17.69    3.18
   3   6  10   20.85    2.07
  -3   6 -10   23.05    1.99
  -3   6 -10   20.14    2.62
   3   6  11   23.81    2.21
  -3   6 -11   25.09    2.96
  -3   6 -11   23.16    2.82
   3   6  11   16.33    3.09
  -3   6 -12   83.20    5.51
  -3   6 -12   79.16    5.46
   3   6  12   82.20    4.45
  -3   6 -13   11.57    2.22
  -3   6 -13   13.22    2.16
   3   6  13   13.51    1.74
   3   6  13   12.74    1.63
  -3   6 -14   20.81    2.75
   3   6  14   25.83    2.37
  -3   6 -14   21.72    2.73
   3   6  14   24.62    2.28
  -3   6 -15   53.35    4.38
  -3   6 -15   56.28    4.36
   3   6  15   57.97    3.65
   3   6  15   53.80    3.46
   3   6  16   49.61    3.30
  -3   6 -16   47.40    3.89
  -3   6 -16   46.18    3.99
  -3   6 -17    0.77    0.93
   3   6  17   -0.09    0.66
  -3   6 -17   -0.14    0.91
   3   6  18   51.85    3.23
  -3   6 -18   50.25    3.67
  -3   6 -18   45.50    3.84
  -3   6 -19   10.29    1.82
   3   6  19    9.60    1.37
  -3   6 -19   10.21    1.55
   3   6  19    9.97    1.42
  -3   6 -20   17.72    2.24
   3   6  20   17.10    1.66
  -3   6 -20   14.20    1.64
   3   6  20   19.07    1.76
  -3   6 -21   46.02    3.41
   3   6  21   47.65    2.73
   3   6  21   52.21    2.90
  -3   6 -22  112.74    5.46
   3   6  22  117.52    4.73
   3   6  22  108.70    4.51
   3   6  23   24.66    1.69
   3   6  24   97.19    3.80
   3   6  25   30.27    1.52
  -3   7  23    6.25    0.70
  -3   7  22   21.43    1.48
  -3   7  22   16.91    1.33
  -3   7  21    7.39    0.97
   3  -7 -20   21.37    1.63
  -3   7  20   19.11    1.64
   3  -7 -19   26.90    1.97
   3   7 -18  148.83    6.19
  -3   7  18  150.78    6.47
   3  -7 -18  138.90    5.87
   3   7 -17  184.86    7.58
  -3   7  17  202.14    8.04
   3  -7 -17  182.57    7.30
   3   7 -16  106.32    5.27
  -3   7  16  115.85    5.69
   3  -7 -16  111.51    5.14
   3  -7 -15   17.13    1.80
  -3   7  15   16.47    1.79
   3   7 -15   18.74    2.04
   3  -7 -14   43.79    3.00
   3   7 -14   46.91    3.32
  -3   7  14   41.96    3.12
   3   7 -13  134.69    6.01
  -3   7  13  126.82    6.42
   3  -7 -13  115.68    5.67
   3   7 -13  124.53    6.19
  -3   7  13  127.89    6.15
   3   7 -12   55.41    3.57
  -3   7  12   52.49    3.86
   3  -7 -12   46.89    3.24
   3   7 -12   50.20    3.68
  -3   7  12   49.34    3.61
   3   7 -11   40.83    3.08
   3  -7 -11   35.23    2.76
  -3   7  11   33.53    3.05
   3   7 -11   32.70    2.97
  -3   7  11   37.29    3.13
   3   7 -10   39.87    3.48
   3   7 -10   55.06    3.71
   3  -7 -10   47.53    3.26
   3   7 -10   46.95    4.90
  -3   7  10   51.60    3.69
  -3   7  10   48.95    5.15
   3   7 -10   47.44    3.69
  -3   7  10   52.36    3.82
   3   7  -9  108.28    6.01
   3   7  -9   97.51    7.45
  -3   7   9  111.61    5.96
   3   7  -9  117.82    5.90
  -3   7   9  110.00    5.86
   3   7  -9  112.54    6.12
   3   7  -8   79.42    4.99
   3   7  -8   63.65    5.96
  -3   7   8   77.49    4.80
   3   7  -8   74.69    4.64
  -3   7   8   83.09    4.93
   3   7  -8   82.28    4.27
   3   7  -8   84.23    5.09
   3   7  -7   61.58    4.28
   3   7  -7   47.45    5.04
  -3   7   7   55.02    3.92
   3   7  -7   57.34    3.93
  -3   7   7   62.41    5.87
  -3   7   7   64.78    4.21
   3   7  -7   58.31    3.62
   3   7  -7   58.19    4.19
   3   7  -6    3.78    1.23
   3   7  -6    2.14    1.44
  -3   7   6    3.28    1.09
   3   7  -6    1.79    1.01
   3   7  -6    2.35    0.92
  -3   7   6    3.57    1.71
  -3   7   6    3.27    1.10
   3   7  -6    2.51    1.14
   3   7  -5    1.77    1.06
   3   7  -5    0.24    0.85
  -3   7   5    0.77    0.70
   3   7  -5    0.11    0.67
  -3   7   5   -0.87    1.39
   3   7  -5    0.94    0.80
  -3   7   5    0.47    0.76
   3   7  -5    0.37    0.75
  -3   7   4  288.76   11.60
   3   7  -4  280.16   14.38
   3   7  -4  309.29   12.29
  -3   7   4  325.72   12.11
   3   7  -4  343.80   12.61
   3   7  -3  145.33    7.01
  -3   7   3  121.43    6.03
   3   7  -3  104.32    5.84
  -3   7   3  118.74    6.37
  -3   7   3  136.68    6.47
   3   7  -3  128.40    6.55
  -3   7   2  164.80    7.31
   3   7  -2  158.92    9.82
  -3   7   2  166.74    7.99
   3   7  -2  152.91    7.35
  -3   7   2  186.13    7.87
   3   7  -2  194.37    8.48
   3   7  -1  115.76    8.13
   3   7  -1  109.76    5.93
  -3   7   1  125.43    6.70
  -3   7   0   21.76    2.28
   3   7   0   19.99    3.24
   3   7   0   19.02    2.16
  -3   7   0   22.33    2.61
   3   7   1  176.86    9.98
   3   7   1  179.50   10.63
   3   7   1  190.81    8.29
   3   7   1  215.52    7.92
  -3   7  -1  214.37    9.44
   3   7   2  868.70   31.21
  -3   7  -2  922.39   27.74
   3   7   2  826.86   31.63
   3   7   2  902.31   27.59
   3   7   2  846.40   28.10
  -3   7  -2  953.77   29.85
   3   7   3   29.50    3.81
  -3   7  -3   30.25    2.69
  -3   7  -3   30.69    2.41
   3   7   3   25.23    3.69
   3   7   3   32.21    2.45
   3   7   3   27.04    2.51
  -3   7  -3   29.38    3.06
   3   7   4  256.85   12.97
  -3   7  -4  251.15   10.09
  -3   7  -4  267.79   11.33
   3   7   4  252.39   10.00
   3   7   4  266.99    9.72
  -3   7  -4  272.40    9.69
   3   7   5   27.20    3.86
  -3   7  -5   26.51    2.46
  -3   7  -5   27.44    3.05
   3   7   5   25.27    2.38
   3   7   5   29.99    2.40
  -3   7  -5   26.67    2.22
   3   7   5   26.42    3.65
   3   7   5   25.69    2.16
  -3   7  -6   14.48    2.23
   3   7   6   13.76    1.74
   3   7   6   13.41    1.62
  -3   7  -6   12.88    1.53
   3   7   6   10.39    2.55
   3   7   6   14.14    1.62
   3   7   7  153.35    6.68
   3   7   7  147.30    6.55
  -3   7  -7  153.65    7.96
  -3   7  -7  149.08    6.35
   3   7   7  149.33    9.72
   3   7   7  157.25    6.49
   3   7   8   21.43    2.01
   3   7   8   15.15    1.78
  -3   7  -8   16.49    1.71
   3   7   8   17.17    3.18
   3   7   8   16.99    1.78
   3   7   9  338.48   12.18
   3   7   9  345.22   11.94
   3   7   9  346.00   12.01
  -3   7  -9  338.84   11.74
   3   7   9  313.07   15.98
  -3   7 -10    0.89    0.98
   3   7  10    0.18    0.62
   3   7  10    0.40    0.62
  -3   7 -11   40.08    3.63
   3   7  11   40.12    2.91
   3   7  11   43.85    2.91
  -3   7 -12   12.16    1.98
   3   7  12   12.68    1.63
   3   7  12   13.78    1.65
  -3   7 -13   32.43    3.21
   3   7  13   38.51    2.67
  -3   7 -14    0.39    0.78
   3   7  14    0.76    0.59
  -3   7 -15  106.39    5.77
   3   7  15  104.32    4.86
  -3   7 -16   70.04    4.37
   3   7  16   70.48    3.78
   3   7  16   73.32    3.75
  -3   7 -17   80.66    4.51
   3   7  17   82.23    4.05
   3   7  17   82.25    3.98
  -3   7 -18  218.81    8.31
   3   7  18  203.62    7.76
   3   7  18  218.65    7.82
   3   7  19    0.33    0.49
   3   7  19    1.19    0.59
   3   7  20   11.75    1.16
   3   7  21   52.27    2.45
   3   7  22  143.28    4.91
   3   7  23    0.51    0.27
  -3   8  21   48.25    1.92
  -3   8  20    9.50    0.72
  -3   8  20   11.20    0.91
  -3   8  19   23.24    1.33
  -3   8  19   22.48    1.47
  -3   8  18   43.84    2.13
  -3   8  17   34.53    1.92
   3   8 -16    1.33    0.61
  -3   8  16    1.17    0.50
   3   8 -15  146.74    5.97
  -3   8  15  155.92    5.71
   3   8 -14   65.38    3.43
  -3   8  14   60.41    3.01
  -3   8  14   59.48    3.22
   3   8 -13    0.90    0.68
  -3   8  13    0.59    0.45
  -3   8  13    1.64    0.77
  -3   8  13    0.80    0.53
   3   8 -12    5.87    1.16
  -3   8  12    5.89    0.90
  -3   8  12    6.17    1.14
  -3   8  12    6.64    1.23
  -3   8  11  125.01    5.18
   3   8 -11  126.40    5.93
   3   8 -11  147.36    6.25
  -3   8  11  138.87    6.21
  -3   8  11  135.64    6.10
   3   8 -10    1.47    0.86
   3   8 -10    0.65    0.76
  -3   8  10    0.85    0.71
   3   8  -9  153.79    6.97
   3   8  -9  162.94    7.09
  -3   8   9  148.06    6.82
  -3   8   9  162.66    7.08
   3   8  -8  200.45    8.73
   3   8  -8  216.95    8.84
  -3   8   8  219.35    8.85
  -3   8   8  214.34    8.62
  -3   8   7    3.99    1.06
   3   8  -7    2.76    1.11
   3   8  -7    3.51    1.04
   3   8  -7    2.51    1.09
  -3   8   7    3.29    1.07
   3   8  -7    2.63    0.79
  -3   8   6   46.03    3.20
   3   8  -6   52.07    3.67
   3   8  -6   48.02    3.44
   3   8  -6   46.45    3.62
  -3   8   6   48.76    3.53
   3   8  -6   42.79    3.01
   3   8  -5   11.90    1.85
   3   8  -5   10.52    1.51
  -3   8   5   13.99    1.82
  -3   8   5    9.70    1.43
   3   8  -5   11.33    1.81
   3   8  -4    6.01    1.43
   3   8  -4    8.56    1.49
  -3   8   4    8.04    1.48
   3   8  -4    8.31    1.63
  -3   8   4    7.29    1.23
  -3   8   3   84.88    4.77
   3   8  -3   84.98    4.92
   3   8  -3   96.06    5.25
   3   8  -3   76.74    4.61
  -3   8   3   84.16    4.34
   3   8  -3   88.37    5.18
   3   8  -2    9.38    1.52
  -3   8   2    9.33    1.58
   3   8  -2    9.74    1.68
   3   8  -2   11.92    1.90
   3   8  -2   11.08    1.91
   3   8  -1  162.17    7.61
  -3   8   1  193.71    8.00
  -3   8   1  174.42    7.30
   3   8  -1  181.53    8.26
   3   8  -1  210.03    8.57
  -3   8   0  463.05   15.53
   3   8   0  476.35   16.72
  -3   8  -1   22.57    2.04
   3   8   1   22.47    2.25
   3   8   1   25.19    2.69
  -3   8  -2   10.94    1.41
   3   8   2    8.71    1.45
  -3   8  -2   11.41    1.88
   3   8   2    8.86    1.20
   3   8   2    6.75    1.63
  -3   8  -3    7.16    1.63
   3   8   3    8.58    1.42
   3   8   3    6.99    1.08
  -3   8  -3    7.63    1.34
  -3   8  -3    6.79    1.12
   3   8   3    9.41    1.74
   3   8   4   16.45    1.87
  -3   8  -4   23.43    2.65
   3   8   4   19.25    1.79
  -3   8  -4   19.83    1.82
   3   8   5   30.21    2.30
   3   8   5   32.71    2.57
  -3   8  -5   36.51    3.32
  -3   8  -5   34.91    2.42
   3   8   6   47.53    3.09
  -3   8  -6   50.62    3.94
   3   8   6   47.20    2.97
  -3   8  -6   50.07    2.90
   3   8   7   72.74    3.69
  -3   8  -7   76.54    3.78
   3   8   7   81.85    4.11
  -3   8  -7   81.58    5.08
   3   8   7   82.72    4.06
   3   8   8    4.77    0.99
   3   8   8    6.46    1.03
   3   8   9  491.51   15.72
   3   8   9  465.01   15.25
   3   8   9  479.24   15.36
   3   8  10   56.30    3.24
  -3   8 -10   60.19    3.39
   3   8  10   54.01    3.01
   3   8  11    3.69    0.89
  -3   8 -11    4.45    1.25
  -3   8 -11    3.42    0.81
   3   8  11    3.50    0.79
   3   8  12   15.89    1.57
  -3   8 -12   16.78    2.06
   3   8  12   14.36    1.42
  -3   8 -13  125.02    6.07
   3   8  13  122.86    5.20
   3   8  13  123.47    5.02
   3   8  14   16.94    1.55
   3   8  14   15.71    1.44
   3   8  15   77.13    3.65
   3   8  15   83.99    3.61
   3   8  16   17.23    1.37
   3   8  17    6.90    0.85
   3   8  18  136.51    4.98
   3   8  18  141.61    4.90
   3   8  19   32.10    1.55
  -3   9  16    0.47    0.26
  -3   9  15   30.67    1.57
  -3   9  14   46.07    2.15
  -3   9  13   60.53    2.69
  -3   9  12   15.21    1.21
   3   9 -11    3.04    0.58
  -3   9  11    2.90    0.68
  -3   9  11    3.41    0.56
   3   9 -10   19.34    1.43
  -3   9  10   20.48    1.69
  -3   9  10   16.52    1.37
   3   9  -9   53.47    2.76
  -3   9   9   58.55    3.17
   3   9  -8  145.55    5.63
   3   9  -8  144.03    6.02
  -3   9   8  149.41    6.11
   3   9  -7   28.80    2.02
   3   9  -7   27.42    2.18
  -3   9   7   25.97    1.88
  -3   9   7   25.23    2.12
   3   9  -6   12.75    1.40
   3   9  -6   11.31    1.48
  -3   9   6   13.27    1.34
  -3   9   6   12.32    1.57
  -3   9   5    0.68    0.57
   3   9  -5    0.36    0.75
  -3   9   5    0.63    0.67
   3   9  -5    0.46    0.58
   3   9  -4    0.27    0.78
  -3   9   4    0.74    0.59
   3   9  -4    0.44    0.55
  -3   9   4    0.48    0.63
   3   9  -4    0.47    0.60
   3   9  -3   35.56    2.43
   3   9  -3   27.88    2.28
   3   9  -3   29.96    2.23
  -3   9   3   30.94    2.47
   3   9  -3   31.17    2.60
  -3   9   3   27.68    2.01
   3   9  -2    0.31    0.65
   3   9  -2    1.18    0.87
  -3   9   2    0.40    0.50
   3   9  -2    0.29    0.62
  -3   9   2    0.57    0.66
   3   9  -1  125.58    5.78
  -3   9   1  135.31    5.44
   3   9  -1  138.64    6.29
   3   9  -1  134.05    5.93
   3   9   0   53.25    3.15
   3   9   0   44.11    2.91
  -3   9   0   46.87    2.63
   3   9   0   49.99    3.30
   3   9   0   49.18    3.17
   3   9   1   31.84    2.41
   3   9   1   26.94    2.17
   3   9   1   31.34    2.54
  -3   9  -1   29.44    1.97
   3   9   1   31.97    2.54
   3   9   2    2.27    0.88
   3   9   2    2.51    0.80
  -3   9  -2    5.74    0.87
   3   9   2    4.37    1.04
   3   9   2    2.98    0.99
   3   9   3   19.10    1.81
   3   9   3   16.35    1.62
   3   9   3   18.35    1.90
   3   9   3   17.71    1.95
   3   9   4   32.47    2.33
   3   9   4   31.97    2.23
   3   9   4   34.66    2.55
   3   9   4   33.37    2.66
   3   9   5   33.17    2.31
   3   9   5   36.28    2.58
   3   9   5   35.16    2.28
   3   9   5   38.50    2.81
   3   9   6    8.29    1.24
   3   9   6    5.91    0.93
  -3   9  -6    6.94    1.16
   3   9   6    6.35    1.20
   3   9   7  146.90    5.98
   3   9   7  137.22    5.22
   3   9   8    0.69    0.60
   3   9   8    2.26    0.55
  -3   9  -8    2.02    0.66
  -3   9  -9   23.42    1.61
   3   9   9   21.63    1.47
   3   9  10    2.79    0.59
   3   9  11   41.06    2.07
   3   9  11   39.84    2.51
   3   9  12    9.99    1.01
   3   9  13    0.63    0.40
   3   9  14  116.00    4.10
  -3  10   7   13.49    0.85
  -3  10   6  169.83    5.65
  -3  10   5   85.61    3.36
  -3  10   4   17.56    1.29
  -3  10   3    5.95    0.78
   3  10  -2  123.90    4.63
  -3  10   2  107.12    4.37
   3  10  -1   18.72    1.46
  -3  10   1   17.67    1.38
   3  10   0  149.63    5.55
   3  10   1   16.51    1.35
   3  10   2    6.48    0.88
  -3  10  -2    5.22    0.75
   3  10   3    6.90    0.86
  -3  10  -3    6.59    0.79
   3  10   4  322.95   10.25
  -3  10  -4  318.92   10.06
   3  10   5   44.69    2.10
  -3  10  -5   39.96    1.88
   3  10   6   24.74    1.43
   3  10   7   31.47    1.55
   4   0 -32   37.59    1.95
   4   0 -32   40.30    2.00
   4   0 -31   -0.22    0.57
   4   0 -31    0.87    0.52
   4   0 -31    0.92    0.49
   4   0 -30   77.55    3.67
   4   0 -30   80.39    3.69
   4   0 -29    0.07    0.61
   4   0 -29   -0.07    0.67
   4   0 -29   -0.44    0.70
   4   0 -29    0.34    0.66
   4   0 -28  249.24    9.16
   4   0 -28  237.02    9.36
   4   0 -28  255.56    9.22
   4   0 -28  252.63    9.16
   4   0 -27    0.69    0.67
   4   0 -27    1.05    0.89
   4   0 -27    1.91    0.92
   4   0 -27   -0.18    0.68
   4   0 -27    0.11    0.69
   4   0 -26   28.19    2.67
   4   0 -26   35.24    2.92
   4   0 -26   31.46    2.73
   4   0 -26   32.36    2.80
   4   0 -26   27.23    2.80
   4   0 -25    0.58    0.87
   4   0 -25    0.34    0.91
   4   0 -25    0.31    0.70
   4   0 -25    0.23    0.69
   4   0 -25   -0.86    1.01
   4   0 -24  298.00   11.65
   4   0 -24  289.82   11.29
   4   0 -24  289.16   11.51
   4   0 -24  292.60   11.58
   4   0 -24  294.26   11.81
   4   0 -23   -0.25    0.82
   4   0 -23    0.37    0.81
   4   0 -23    2.06    1.02
   4   0 -23    0.43    0.72
   4   0 -23    2.04    0.99
   4   0 -22 2066.28   60.49
   4   0 -22 1985.38   60.23
   4   0 -22 2018.98   64.24
   4   0 -22 2019.29   60.19
   4   0 -22 1935.54   60.13
   4   0 -22 2004.74   60.12
   4   0 -21    0.25    0.74
   4   0 -21    0.62    0.81
   4   0 -21    0.50    0.86
   4   0 -21    1.49    1.22
   4   0 -21    1.38    1.01
   4   0 -21    0.34    0.71
   4   0 -21    0.94    0.73
   4   0 -20    1.45    0.86
   4   0 -20    1.81    0.88
   4   0 -20    2.41    1.01
   4   0 -20    0.96    1.08
   4   0 -20    2.83    1.08
   4   0 -20    2.56    0.95
   4   0 -20    3.42    1.03
   4   0 -19    1.07    0.85
   4   0 -19    0.13    0.73
   4   0 -19    2.30    1.53
   4   0 -19    1.08    0.71
   4   0 -19    1.32    0.78
   4   0 -19   -0.48    1.38
   4   0 -19   -0.34    0.91
   4   0 -19    1.87    0.91
   4   0 -18  542.26   18.43
   4   0 -18  574.49   18.46
   4   0 -18  476.49   20.69
   4   0 -18  540.78   17.96
   4   0 -18  493.02   18.10
   4   0 -18  534.24   21.03
   4   0 -18  546.57   18.79
   4   0 -17    0.20    0.57
   4   0 -17   -0.21    1.42
   4   0 -17   -0.42    1.10
   4   0 -16    0.09    0.56
   4   0 -16   -0.20    0.75
   4   0 -16    0.40    0.77
   4   0 -15   -0.18    0.81
   4   0 -15    0.36    0.88
   4   0 -15    0.19    1.28
   4   0 -14  523.51   16.33
   4   0 -14  482.45   18.67
   4   0 -13    0.17    0.79
   4   0 -13    0.60    0.66
   4   0 -13    0.62    0.78
   4   0 -12 2055.68   60.21
   4   0 -12 2007.74   62.61
   4   0 -12 2127.72   63.08
   4   0 -11   -0.44    0.97
   4   0 -11    3.01    0.73
   4   0 -10    2.25    0.66
   4   0 -10    2.47    1.07
   4   0  -9    1.04    0.45
   4   0  -9    0.78    0.82
   4   0  -8 3387.86  107.20
   4   0  -8 3835.23  105.40
   4   0  -7    0.20    0.30
   4   0  -7    1.70    0.85
  -4   0   6   89.98    4.49
   4   0  -6   85.35    4.86
   4   0  -6   91.96    3.83
   4   0  -5    2.11    0.70
  -4   0   5    0.80    0.46
  -4   0   4    8.57    1.09
   4   0  -4    6.77    1.18
   4   0  -4    6.17    1.13
   4   0  -3    0.58    0.45
   4   0  -3    0.08    0.46
  -4   0   3    0.23    0.27
   4   0  -3    0.56    0.35
   4   0  -2  469.03   15.85
  -4   0   2  488.58   15.18
   4   0  -1    0.29    0.51
  -4   0   1    1.00    0.42
   4   0   0  240.49    8.89
  -4   0   0  246.79    8.38
   4   0   1    0.07    0.38
  -4   0  -1    0.21    0.25
   4   0   2   54.30    2.98
  -4   0  -2   47.24    2.68
   4   0   3    0.26    0.33
  -4   0  -3    0.57    0.39
   4   0   4  826.72   25.01
  -4   0  -4  799.60   25.18
   4   0   5    1.04    0.53
  -4   0  -5    3.20    0.83
   4   0   6 2647.03   76.97
  -4   0  -6 2663.02   77.78
   4   0   7    0.71    0.56
  -4   0  -7    0.89    0.61
   4   0   8 1057.06   32.22
  -4   0  -8 1036.13   33.27
  -4   0  -9    0.14    0.49
   4   0   9    0.37    0.54
  -4   0  -9    0.35    0.40
  -4   0 -10   92.20    5.78
   4   0  10   92.49    4.92
  -4   0 -10   87.31    4.42
  -4   0 -11   -0.17    0.71
   4   0  11   -0.22    0.76
  -4   0 -11    0.43    0.52
  -4   0 -12   62.36    5.07
   4   0  12   66.60    4.32
  -4   0 -12   64.42    3.89
  -4   0 -13    0.40    0.72
   4   0  13    0.89    0.77
  -4   0 -13    0.52    0.56
  -4   0 -14  570.42   22.91
   4   0  14  632.44   21.16
  -4   0 -14  587.76   20.27
   4   0  15    0.45    0.86
  -4   0 -15    0.63    0.70
  -4   0 -15   -0.48    1.21
  -4   0 -16    4.36    1.67
  -4   0 -16    5.13    1.37
   4   0  16    2.56    1.19
  -4   0 -16    4.02    0.98
  -4   0 -16    3.59    0.97
  -4   0 -17   -0.28    1.63
  -4   0 -17   -0.73    1.17
  -4   0 -17   -0.09    0.89
  -4   0 -17   -0.48    0.90
   4   0  17   -0.17    1.40
  -4   0 -18 1005.47   30.95
   4   0  18 1050.83   33.62
  -4   0 -18  874.04   35.59
  -4   0 -18  953.11   32.12
  -4   0 -18 1064.14   31.13
  -4   0 -18  905.41   32.18
  -4   0 -19   -0.93    2.18
  -4   0 -19   -0.16    1.26
  -4   0 -19   -0.62    1.12
  -4   0 -19   -0.31    1.03
   4   0  19   -1.52    1.48
  -4   0 -20  182.32    7.90
   4   0  20  204.29   10.19
  -4   0 -20  167.37   11.41
  -4   0 -20  169.59    8.72
  -4   0 -20  192.24    8.04
  -4   0 -20  152.40    8.69
  -4   0 -21   -1.30    2.06
  -4   0 -21    0.16    1.14
  -4   0 -21   -0.35    1.02
  -4   0 -21   -0.32    1.07
  -4   0 -21   -0.11    0.95
   4   0  21    0.60    1.22
  -4   0 -22   45.29    3.37
  -4   0 -22   43.59    5.54
  -4   0 -22   49.37    3.50
  -4   0 -22   38.35    3.71
   4   0  22   42.86    4.44
  -4   0 -23    0.52    0.82
  -4   0 -23    0.10    0.89
  -4   0 -23    0.15    1.04
  -4   0 -24  146.12    8.02
  -4   0 -24  156.60    6.90
  -4   0 -24  135.96    7.47
  -4   0 -24  156.90    6.92
  -4   0 -25   -0.15    1.02
  -4   0 -25    0.18    0.70
  -4   0 -25    0.09    0.71
  -4   0 -25    0.27    0.76
  -4   0 -26   66.04    4.58
  -4   0 -26   70.57    3.88
  -4   0 -26   59.97    4.20
  -4   0 -26   66.73    3.81
  -4   0 -27    0.11    0.82
  -4   0 -27   -0.21    0.69
  -4   0 -27   -0.43    0.77
  -4   0 -27   -0.81    1.07
  -4   0 -28   26.48    2.41
  -4   0 -28   27.49    1.99
  -4   0 -28   24.49    2.20
  -4   0 -28   28.08    2.01
  -4   0 -29    0.36    0.61
  -4   0 -29   -0.58    0.71
  -4   0 -29    0.28    0.45
  -4   0 -29   -0.05    0.46
  -4   0 -30   29.07    1.62
  -4   0 -30   26.21    1.53
   4  -1 -32   17.68    1.19
   4   1 -32   20.67    1.27
   4  -1 -32   19.50    1.23
   4   1 -32   18.92    1.23
   4  -1 -31   68.41    3.06
   4   1 -31   66.76    3.05
   4  -1 -31   64.55    3.03
   4   1 -31   65.19    3.03
   4   1 -30   95.96    4.18
   4  -1 -30  123.71    4.82
   4   1 -30  118.31    4.73
   4  -1 -30  111.60    4.74
   4  -1 -30  120.08    4.77
   4   1 -30  113.71    4.70
   4   1 -30   90.99    4.64
   4  -1 -30  102.65    4.76
   4   1 -29   62.21    3.43
   4  -1 -29   77.15    3.81
   4   1 -29   75.25    3.75
   4  -1 -29   60.70    3.69
   4   1 -29   60.96    3.71
   4   1 -29   78.09    3.80
   4  -1 -29   76.57    3.78
   4  -1 -29   70.09    3.74
   4   1 -28    6.66    1.21
   4  -1 -28   10.05    1.44
   4   1 -28    7.26    1.27
   4  -1 -28    9.03    1.37
   4   1 -28    7.62    1.32
   4  -1 -28    7.38    1.31
   4   1 -28    5.21    1.22
   4  -1 -28    8.04    1.31
   4   1 -27    1.52    0.82
   4  -1 -27    0.55    0.85
   4  -1 -27    1.12    0.88
   4   1 -27    1.01    0.77
   4   1 -27    1.20    0.83
   4   1 -27    1.27    0.83
   4  -1 -27    1.78    0.89
   4   1 -27    1.27    0.73
   4  -1 -27    2.31    0.95
   4   1 -26  106.12    5.83
   4  -1 -26  118.92    5.90
   4   1 -26  118.97    5.85
   4  -1 -26  112.46    5.77
   4   1 -26  120.56    5.89
   4  -1 -26  127.26    6.03
   4   1 -26  126.67    5.81
   4   1 -26  121.04    6.16
   4  -1 -26  117.32    6.10
   4  -1 -25   37.97    3.14
   4   1 -25   36.29    3.06
   4   1 -25   36.43    3.21
   4  -1 -25   37.82    3.27
   4  -1 -25   34.93    2.94
   4   1 -25   36.89    3.03
   4  -1 -25   39.07    3.17
   4   1 -25   36.61    3.06
   4   1 -25   39.11    2.99
   4  -1 -24    3.80    1.15
   4  -1 -24    3.15    1.15
   4   1 -24    3.63    1.22
   4  -1 -24    4.55    1.27
   4   1 -24    3.39    1.18
   4  -1 -24    2.52    1.11
   4   1 -24    4.14    1.34
   4   1 -24    5.22    1.25
   4   1 -24    4.58    1.17
   4  -1 -23   34.51    3.08
   4  -1 -23   33.46    3.03
   4   1 -23   28.02    2.80
   4   1 -23   27.61    2.86
   4  -1 -23   35.31    3.20
   4   1 -23   35.57    2.90
   4   1 -23   36.43    3.01
   4  -1 -23   32.14    2.98
   4   1 -23   33.60    3.03
   4  -1 -23   36.07    3.14
   4  -1 -22    9.70    1.73
   4   1 -22   11.02    1.81
   4   1 -22   12.41    1.89
   4  -1 -22   11.04    1.83
   4  -1 -22    9.05    1.68
   4   1 -22   11.84    1.83
   4   1 -22   10.58    2.50
   4  -1 -22   10.61    1.79
   4  -1 -22    8.82    1.68
   4   1 -22    9.64    1.59
   4  -1 -22   10.64    1.76
   4   1 -22    9.66    1.56
   4   1 -21    8.11    1.64
   4  -1 -21    6.40    1.50
   4  -1 -21   11.36    1.83
   4   1 -21    8.87    1.67
   4  -1 -21    8.82    1.63
   4   1 -21    9.04    1.64
   4   1 -21    8.32    2.26
   4  -1 -21   11.36    1.83
   4  -1 -21    7.21    2.20
   4  -1 -21    9.42    1.65
   4   1 -21    9.19    1.48
   4   1 -21   11.56    1.71
   4  -1 -21    8.05    1.54
   4   1 -20  140.14    6.80
   4  -1 -20  143.03    6.86
   4  -1 -20  142.82    6.96
   4   1 -20  130.81    6.69
   4   1 -20  130.34    8.62
   4  -1 -20  133.35    8.74
   4  -1 -20  144.34    7.05
   4  -1 -20  134.21    6.60
   4   1 -20  127.28    6.60
   4  -1 -20  139.41    6.87
   4   1 -20  129.21    6.45
   4  -1 -20  128.97    6.60
   4   1 -19  340.42   12.59
   4  -1 -19  349.59   12.70
   4  -1 -19  331.18   12.66
   4   1 -19  309.87   12.45
   4  -1 -19  319.60   15.02
   4  -1 -19  337.40   12.86
   4   1 -19  368.30   13.59
   4   1 -19  319.75   14.94
   4  -1 -19  331.21   12.39
   4   1 -19  355.47   12.47
   4   1 -19  302.62   12.06
   4  -1 -19  320.36   12.56
   4  -1 -19  315.84   12.42
   4   1 -19  315.85   12.44
   4   1 -18  163.93    7.11
   4  -1 -18  163.22    7.14
   4  -1 -18  144.59    7.01
   4   1 -18  143.46    6.96
   4   1 -18  163.99    7.71
   4  -1 -18  153.30    9.02
   4   1 -18  149.54    8.92
   4  -1 -18  148.41    7.17
   4  -1 -18  145.70    6.77
   4   1 -18  129.58    6.51
   4  -1 -18  144.59    7.01
   4   1 -18  144.00    6.95
   4  -1 -17    2.81    1.13
   4   1 -17    2.48    1.15
   4   1 -17    2.71    1.55
   4  -1 -17    1.87    1.33
   4   1 -17    6.37    1.43
   4  -1 -17    6.16    1.28
   4   1 -17    6.78    1.31
   4   1 -17    2.70    1.59
   4  -1 -17    3.57    1.74
   4  -1 -17    2.24    1.03
   4   1 -17    2.33    1.05
   4   1 -16  419.02   17.22
   4  -1 -16  384.62   16.77
   4   1 -16  431.40   14.63
   4  -1 -16  422.13   14.57
   4  -1 -16  418.07   17.17
   4   1 -16  408.43   16.99
   4   1 -15  420.70   17.31
   4  -1 -15  420.65   17.20
   4   1 -15  449.11   15.00
   4  -1 -15  452.23   15.00
   4   1 -15  423.94   17.34
   4  -1 -15  427.66   17.46
   4   1 -14   39.16    3.79
   4  -1 -14   33.14    3.50
   4  -1 -14   37.35    3.80
   4   1 -14   40.40    3.93
   4   1 -14   37.31    2.69
   4  -1 -14   38.25    2.74
   4   1 -13   15.39    1.63
   4  -1 -13   16.54    1.65
  -4   1  13    9.95    1.40
   4  -1 -13   16.93    2.50
   4   1 -13   14.76    2.40
   4   1 -13   16.94    2.11
   4   1 -12  489.41   15.56
   4  -1 -12  491.00   15.60
  -4   1  12  444.58   15.41
   4   1 -12  455.00   17.70
   4  -1 -12  448.53   17.72
   4   1 -12  516.85   16.84
   4   1 -11  839.44   26.71
   4  -1 -11  884.89   26.75
   4  -1 -11  888.68   29.31
   4   1 -11  889.04   29.28
  -4   1  11  860.46   26.86
   4   1 -11  961.97   28.14
  -4   1  10    4.10    0.83
   4  -1 -10    4.81    1.35
   4   1 -10    5.08    1.38
   4  -1  -9 1153.93   36.92
   4   1  -9 1175.65   36.94
   4   1  -9 1239.02   35.83
  -4   1   9 1125.91   34.87
   4  -1  -8  426.26   15.38
   4   1  -8  419.76   15.30
  -4   1   8  411.75   13.67
   4   1  -7    1.00    0.61
   4   1  -7    2.87    1.00
  -4  -1   7    0.80    0.50
  -4   1   7    1.21    0.60
  -4   1   6  377.42   12.55
  -4  -1   6  362.12   12.42
   4   1  -6  343.90   12.15
   4   1  -6  363.99   13.13
  -4   1   5  122.36    5.23
  -4  -1   5  114.90    5.17
   4   1  -5  119.85    5.25
   4   1  -5  119.28    5.83
   4  -1  -5  106.41    5.57
  -4  -1   4   33.14    2.22
  -4   1   4   35.03    2.22
   4   1  -4   29.21    2.27
   4  -1  -4   28.78    2.45
   4   1  -4   27.64    2.41
   4  -1  -3  266.13    9.87
   4   1  -3  261.92    9.85
  -4   1   3  291.17    9.27
  -4  -1   3  285.75    9.35
   4  -1  -3  258.48    7.81
   4   1  -3  278.27    9.72
   4   1  -3  266.40    9.94
   4  -1  -3  241.21    9.68
   4  -1  -2  155.24    6.62
   4   1  -2  160.51    6.71
  -4   1   2  156.53    5.90
  -4  -1   2  160.39    6.01
   4  -1  -2  155.62    6.53
   4   1  -2  152.75    6.49
   4  -1  -1  792.68   24.39
   4   1  -1  755.69   24.43
  -4  -1   1  778.93   23.69
  -4   1   1  794.62   23.60
   4  -1   0  458.00   14.80
   4   1   0  420.67   14.62
  -4  -1   0  433.65   14.23
  -4   1   0  467.15   14.20
   4  -1   1    3.53    0.84
   4   1   1    5.67    1.01
  -4   1  -1    4.69    0.77
   4  -1   2    3.52    0.77
   4   1   2    1.82    0.60
  -4   1  -2    1.40    0.48
  -4  -1  -2    2.45    0.59
   4   1   3  299.02   10.94
  -4  -1  -3  306.71   10.89
  -4   1  -3  300.58   10.91
   4   1   4  156.33    6.18
   4  -1   4  150.61    6.11
  -4  -1  -4  144.40    6.29
  -4   1  -4  146.31    6.23
   4   1   5  421.05   13.91
   4  -1   5  424.66   13.94
  -4   1  -5  399.05   14.27
  -4  -1  -5  422.02   14.34
   4   1   6  519.95   16.99
   4  -1   6  528.57   17.03
  -4  -1  -6  501.89   17.62
  -4   1  -6  535.72   17.89
   4  -1   7 3260.15   92.34
   4   1   7 3167.65   92.25
  -4   1  -7 3080.36   93.32
  -4  -1  -7 3246.26   93.39
   4  -1   8  460.87   15.44
   4   1   8  453.88   15.39
  -4   1  -8  456.54   16.55
  -4  -1  -8  447.15   16.36
  -4   1  -9  489.58   17.64
  -4  -1  -9  487.27   17.51
   4  -1   9  496.19   16.37
   4   1   9  471.88   16.17
  -4   1  -9  465.79   15.62
  -4  -1  -9  468.29   15.60
  -4   1 -10   25.16    2.90
  -4  -1 -10   28.51    3.02
   4  -1  10   30.05    2.62
   4   1  10   27.41    2.48
  -4   1 -10   27.84    2.27
  -4  -1 -10   26.85    2.20
  -4   1 -11  327.61   14.28
  -4  -1 -11  354.92   14.44
   4  -1  11  367.49   13.13
   4   1  11  364.50   13.05
  -4   1 -11  345.21   12.45
  -4  -1 -11  335.16   12.28
  -4   1 -12   29.14    3.40
  -4  -1 -12   23.50    3.09
   4  -1  12   27.99    2.76
   4   1  12   27.59    2.70
  -4   1 -12   28.62    2.50
  -4  -1 -12   31.81    2.58
  -4   1 -13   29.90    3.60
  -4  -1 -13   26.79    3.47
   4  -1  13   32.18    2.99
   4   1  13   26.50    2.75
  -4   1 -13   23.67    2.45
  -4  -1 -13   28.37    2.57
   4   1  14    4.78    1.35
   4  -1  14    5.61    1.39
  -4   1 -14    4.52    1.25
  -4  -1 -14    3.86    1.19
  -4  -1 -14    5.49    1.77
  -4   1 -14    6.11    1.82
  -4  -1 -15    3.34    1.66
  -4   1 -15    6.39    2.01
  -4  -1 -15    6.60    1.43
  -4   1 -15    5.92    1.45
  -4  -1 -15    6.35    1.19
  -4   1 -15    7.24    1.25
  -4   1 -15    6.55    1.26
  -4  -1 -15    8.73    1.37
   4  -1  15    7.80    1.75
   4   1  15    5.73    1.57
  -4  -1 -16   38.43    2.87
  -4   1 -16   41.36    2.97
   4  -1  16   39.70    3.82
   4   1  16   40.18    3.84
  -4   1 -16   31.56    4.38
  -4  -1 -16   37.27    4.65
  -4   1 -16   42.35    3.01
  -4  -1 -16   43.23    3.04
  -4   1 -16   39.67    3.53
  -4  -1 -16   39.47    3.48
  -4  -1 -17  429.96   14.33
  -4   1 -17  414.02   14.21
   4  -1  17  422.74   16.30
   4   1  17  415.33   16.20
  -4   1 -17  349.39   17.81
  -4  -1 -17  377.83   18.23
  -4  -1 -17  384.51   15.10
  -4   1 -17  406.27   15.46
  -4  -1 -17  411.24   14.25
  -4   1 -17  407.16   14.18
  -4  -1 -17  378.21   15.28
  -4   1 -17  392.26   15.55
   4  -1  18    8.01    1.97
   4   1  18    6.41    1.80
  -4   1 -18    6.07    1.70
  -4  -1 -18    6.65    1.79
  -4  -1 -18    2.93    1.87
  -4   1 -18    5.84    1.65
  -4  -1 -18    6.98    1.65
  -4   1 -18    6.93    2.39
  -4  -1 -18    6.73    1.40
  -4   1 -18    6.61    1.33
  -4  -1 -18    7.06    1.38
  -4   1 -18    5.95    1.34
   4  -1  19    3.18    1.68
   4   1  19    2.80    1.48
  -4   1 -19    1.90    2.35
  -4  -1 -19    1.84    1.96
  -4   1 -19    3.27    1.42
  -4  -1 -19    4.54    1.59
  -4  -1 -19    2.26    1.30
  -4   1 -19    4.67    1.71
  -4  -1 -19    5.16    1.36
  -4   1 -19    5.95    1.33
  -4   1 -19    6.07    1.37
  -4  -1 -19    4.37    1.24
  -4  -1 -20   94.07    5.01
  -4   1 -20   87.19    4.84
  -4   1 -20   73.61    7.46
  -4  -1 -20   78.13    7.46
   4   1  20   82.53    6.14
   4  -1  20   80.07    6.09
  -4  -1 -20   84.97    5.60
  -4   1 -20   85.52    5.69
  -4   1 -20   82.46    5.87
  -4  -1 -20   78.69    5.66
  -4  -1 -20   90.69    4.98
  -4   1 -20   87.86    4.85
  -4   1 -20   81.23    5.96
  -4  -1 -21   58.78    3.82
  -4   1 -21   56.83    3.78
  -4   1 -21   40.51    5.63
  -4  -1 -21   52.08    6.13
   4  -1  21   52.51    4.99
   4   1  21   47.94    4.85
  -4   1 -21   50.66    4.32
  -4  -1 -21   55.97    4.43
  -4  -1 -21   46.91    4.25
  -4   1 -21   56.43    4.75
  -4  -1 -21   55.50    3.74
  -4   1 -21   53.47    3.69
  -4   1 -21   58.96    4.93
   4  -1  22    5.95    1.94
   4   1  22    7.09    1.99
  -4   1 -22    9.02    2.11
  -4  -1 -22    5.29    1.34
  -4   1 -22    7.51    1.51
  -4  -1 -22    6.20    1.40
  -4   1 -22    8.50    1.59
  -4  -1 -22    6.45    1.70
  -4  -1 -22    5.01    2.48
  -4   1 -22    4.86    2.37
  -4   1 -22    4.42    1.52
  -4   1 -23   89.19    5.98
  -4   1 -23   87.35    4.77
  -4  -1 -23   87.36    4.82
  -4  -1 -23   83.06    4.76
  -4   1 -23   88.31    4.81
  -4   1 -23   78.28    5.43
  -4  -1 -23   84.00    5.51
  -4   1 -24  147.43    8.02
  -4  -1 -24  152.45    6.76
  -4   1 -24  160.12    6.82
  -4  -1 -24  150.73    6.75
  -4   1 -24  146.01    6.66
  -4  -1 -24  136.07    7.38
  -4   1 -24  147.46    7.64
  -4   1 -25  135.68    7.30
  -4  -1 -25  140.29    6.23
  -4   1 -25  140.50    6.18
  -4   1 -25  139.90    6.19
  -4  -1 -25  145.94    6.32
  -4   1 -25  121.21    6.72
  -4  -1 -25  120.92    6.69
  -4   1 -26    8.55    1.69
  -4  -1 -26    6.43    1.53
  -4  -1 -26    8.28    1.33
  -4   1 -26    7.89    1.33
  -4  -1 -26    7.10    1.24
  -4   1 -26    8.93    1.35
  -4   1 -26    6.81    1.50
  -4  -1 -26    8.24    1.59
  -4  -1 -27   14.98    2.00
  -4   1 -27   13.79    1.90
  -4  -1 -27   11.69    1.41
  -4   1 -27   13.03    1.46
  -4  -1 -27   12.25    1.46
  -4   1 -27   13.65    1.49
  -4   1 -27   12.42    1.69
  -4  -1 -27   11.00    1.61
  -4  -1 -28   14.02    1.76
  -4   1 -28   13.10    1.72
  -4  -1 -28   14.47    1.40
  -4   1 -28   12.32    1.29
  -4   1 -28   11.61    1.27
  -4  -1 -28   11.84    1.30
  -4   1 -28   11.90    1.50
  -4  -1 -28   12.86    1.52
  -4   1 -29   70.06    3.62
  -4   1 -29   66.14    3.00
  -4  -1 -29   68.54    3.07
  -4   1 -29   64.92    3.00
  -4  -1 -29   66.98    3.06
  -4   1 -30   13.64    1.24
   4  -2 -31  259.82    8.46
   4   2 -31  261.98    8.51
   4  -2 -31  264.44    8.48
   4   2 -31  280.62    8.57
   4  -2 -30   81.18    3.52
   4   2 -30   79.44    3.51
   4  -2 -30   78.46    3.48
   4   2 -30   81.09    3.52
   4   2 -29   23.22    1.95
   4  -2 -29   29.20    2.04
   4   2 -29   28.26    2.02
   4  -2 -29   22.42    2.02
   4   2 -29   24.26    2.12
   4   2 -29   27.02    1.97
   4  -2 -29   31.38    2.09
   4  -2 -28    1.62    0.75
   4   2 -28    2.30    0.80
   4  -2 -28    1.07    0.72
   4   2 -28    2.94    0.83
   4   2 -28    1.06    0.73
   4  -2 -28    1.98    0.85
   4   2 -28    1.10    0.76
   4   2 -27  987.86   33.62
   4   2 -27 1097.45   33.36
   4  -2 -27 1158.66   33.56
   4  -2 -27 1089.81   33.78
   4   2 -27 1081.93   33.78
   4  -2 -27 1177.64   33.62
   4   2 -27 1071.37   33.34
   4   2 -26   43.46    3.42
   4   2 -26   48.25    3.25
   4  -2 -26   50.60    3.35
   4  -2 -26   44.26    3.35
   4   2 -26   43.31    3.32
   4  -2 -26   49.43    3.31
   4   2 -26   49.13    3.29
   4  -2 -26   51.65    3.57
   4   2 -25    5.71    1.43
   4   2 -25    7.28    1.48
   4  -2 -25    8.52    1.55
   4   2 -25    7.94    1.41
   4   2 -25    6.02    1.25
   4  -2 -25    6.33    1.33
   4  -2 -25    5.33    1.24
   4   2 -25    7.71    1.28
   4  -2 -25    7.15    1.47
   4  -2 -25    5.56    1.36
   4   2 -24    8.24    1.69
   4   2 -24    9.46    1.68
   4  -2 -24   10.61    1.80
   4  -2 -24   11.09    1.70
   4   2 -24   12.87    1.80
   4   2 -24    9.58    1.58
   4  -2 -24   11.79    1.85
   4  -2 -24   11.82    1.86
   4  -2 -24   11.20    1.70
   4   2 -24   12.23    1.75
   4   2 -24   12.65    1.66
   4   2 -23   47.44    3.58
   4  -2 -23   43.43    3.51
   4  -2 -23   41.61    3.30
   4   2 -23   37.35    3.17
   4   2 -23   41.30    3.30
   4  -2 -23   40.63    3.36
   4   2 -23   42.84    3.21
   4  -2 -23   39.84    3.35
   4  -2 -23   38.55    3.20
   4   2 -23   41.70    3.27
   4   2 -23   41.06    3.04
   4   2 -22   99.96    5.60
   4  -2 -22  100.71    5.65
   4  -2 -22  100.94    5.58
   4   2 -22   95.18    5.41
   4   2 -22  105.98    5.63
   4   2 -22   90.04    5.29
   4   2 -22  103.40    5.39
   4  -2 -22   95.32    5.56
   4   2 -22  106.58    5.24
   4  -2 -22  102.53    5.61
   4  -2 -22  101.11    5.61
   4   2 -21    5.97    1.18
   4   2 -21    4.98    1.16
   4  -2 -21    6.54    1.41
   4   2 -21    5.33    1.39
   4  -2 -21    5.95    1.42
   4   2 -21    4.42    1.19
   4  -2 -21    4.88    1.27
   4   2 -21    3.93    1.17
   4  -2 -21    6.41    1.42
   4   2 -21    6.31    1.38
   4  -2 -21    5.34    1.35
   4   2 -21    7.61    2.09
   4  -2 -20    0.36    0.68
   4   2 -20   -0.18    0.60
   4   2 -20    0.51    0.58
   4  -2 -20   -0.12    0.88
   4   2 -20   -0.11    0.83
   4   2 -20    0.34    0.67
   4  -2 -20    0.46    0.74
   4  -2 -20    0.93    0.79
   4   2 -20    0.23    0.88
   4  -2 -20    0.47    1.10
   4  -2 -20    0.23    0.70
   4   2 -20   -0.11    0.69
   4  -2 -20    0.12    0.86
   4  -2 -19 1146.88   35.76
   4   2 -19 1114.91   35.65
   4   2 -19 1225.47   35.77
   4  -2 -19 1157.91   35.65
   4  -2 -19 1181.99   39.15
   4   2 -19 1129.90   38.77
   4  -2 -19 1113.74   35.76
   4   2 -19 1273.87   35.86
   4  -2 -19 1107.75   35.63
   4   2 -19 1194.58   35.06
   4   2 -19 1051.72   35.09
   4  -2 -19 1089.71   35.70
   4   2 -19 1120.43   35.63
   4  -2 -19 1129.25   35.71
   4  -2 -18   15.80    2.11
   4   2 -18   17.11    2.14
   4   2 -18   19.52    2.15
   4  -2 -18   19.16    2.21
   4  -2 -18   17.20    2.91
   4   2 -18   16.59    2.87
   4  -2 -18   20.17    2.28
   4   2 -18   18.61    2.08
   4  -2 -18   16.45    2.03
   4   2 -18   16.10    1.87
   4  -2 -18   18.39    2.22
   4   2 -18   17.26    2.17
   4   2 -17   17.92    2.11
   4  -2 -17   22.34    2.37
   4  -2 -17   21.27    2.30
   4   2 -17   22.21    2.12
   4   2 -17   20.48    2.30
   4   2 -17   23.78    2.30
   4  -2 -17   22.97    2.29
   4   2 -17   23.25    2.27
   4  -2 -17   22.98    3.20
   4   2 -17   29.76    2.98
   4   2 -17   23.35    3.25
   4  -2 -17   18.17    2.06
   4  -2 -16  351.36   13.10
   4   2 -16  362.74   15.53
   4   2 -16  385.10   14.31
   4  -2 -16  356.10   15.47
   4   2 -16  366.14   13.03
   4  -2 -16  385.91   13.20
   4   2 -15  164.48    8.22
   4   2 -15  133.80    7.96
   4  -2 -15  144.39    8.25
  -4   2  15  127.71    6.60
   4   2 -15  147.24    6.35
   4  -2 -15  155.01    6.49
   4   2 -14   47.04    3.92
   4   2 -14   39.68    3.88
   4  -2 -14   40.02    3.94
  -4   2  14   36.23    3.06
   4   2 -14   39.74    2.74
   4  -2 -14   44.08    2.90
   4   2 -13  819.76   26.03
   4  -2 -13  749.27   26.41
   4   2 -13  737.48   26.27
  -4   2  13  755.80   24.78
   4   2 -13  746.44   23.67
   4  -2 -13  777.58   23.85
   4   2 -12    2.24    1.07
  -4   2  12    0.72    0.79
   4  -2 -12    2.03    1.14
   4   2 -12    0.63    0.90
   4  -2 -12    1.63    0.62
   4   2 -12    1.12    0.53
   4   2 -11  145.15    7.05
   4   2 -11  126.81    7.05
   4  -2 -11  127.44    7.13
   4   2 -11  127.50    5.40
   4  -2 -11  140.36    5.58
  -4   2  11  133.95    6.30
   4   2 -10   33.70    3.00
   4   2 -10   28.39    2.00
   4  -2 -10   31.22    2.12
   4   2 -10   34.09    3.22
   4  -2 -10   34.34    3.22
  -4   2  10   32.20    2.68
   4  -2  -9 1679.57   51.96
   4   2  -9 1699.38   51.96
  -4   2   9 1683.76   50.79
  -4  -2   9 1746.62   51.36
   4   2  -8  967.59   30.18
   4  -2  -8  942.83   30.49
   4   2  -8 1011.94   30.79
  -4   2   8  935.30   29.51
  -4   2   8  933.84   29.73
  -4  -2   8  930.02   29.67
   4   2  -7    7.75    1.33
  -4   2   7    6.92    1.19
   4  -2  -7    7.76    1.45
   4   2  -7    6.88    1.36
  -4  -2   7    7.69    1.22
  -4   2   7    8.15    1.25
  -4   2   6    1.99    0.73
  -4  -2   6    1.78    0.68
  -4   2   6    2.34    0.68
   4   2  -6    3.74    1.07
   4  -2  -6    3.83    1.06
   4   2  -5  250.83   10.30
  -4   2   5  274.86    9.61
  -4  -2   5  280.58    9.74
   4  -2  -5  273.01   10.56
   4   2  -5  278.05   10.63
  -4   2   5  270.34   10.03
   4   2  -4   66.50    4.00
  -4  -2   4   63.56    3.27
  -4   2   4   60.48    3.14
   4  -2  -4   61.90    3.85
   4   2  -4   59.28    3.77
  -4   2   4   60.01    3.50
   4  -2  -3  398.81   14.71
   4   2  -3  448.66   15.06
  -4   2   3  438.69   13.92
  -4  -2   3  441.77   14.05
   4   2  -3  446.47   15.38
  -4  -2   2   35.00    2.14
  -4   2   2   36.91    2.14
   4   2  -2   33.09    2.78
   4  -2  -2   31.69    2.53
   4   2  -2   27.07    2.34
   4  -2  -2   34.22    2.60
   4   2  -2   31.02    2.51
   4   2  -1 1851.57   54.77
   4  -2  -1 1790.19   54.62
   4   2  -1 1952.71   55.14
   4  -2  -1 1865.44   54.83
  -4  -2   1 1880.80   53.90
  -4   2   1 1818.57   53.81
   4   2   0  148.25    6.31
   4  -2   0  147.91    6.23
  -4   2   0  145.77    5.67
  -4  -2   0  151.77    5.75
   4   2   1   19.83    1.91
   4  -2   1   23.30    2.02
  -4   2  -1   20.92    1.66
   4  -2   2   22.40    1.97
   4   2   2   21.96    1.95
  -4   2  -2   24.54    1.88
   4   2   3  603.36   19.41
   4  -2   3  573.73   19.29
  -4   2  -3  618.14   19.44
  -4  -2  -3  631.31   19.40
   4  -2   4  728.25   23.56
   4   2   4  767.64   23.71
  -4   2  -4  754.56   23.91
  -4  -2  -4  778.59   23.90
  -4   2  -5   14.50    1.79
  -4  -2  -5   17.59    1.88
   4   2   5   13.10    1.55
   4  -2   5   18.44    1.76
  -4   2  -6  293.90   11.11
  -4  -2  -6  268.27   10.70
   4  -2   6  271.98   10.14
   4   2   6  277.59   10.15
  -4  -2  -7    4.71    1.13
  -4   2  -7    6.46    1.36
   4   2   7    4.81    1.04
  -4   2  -8   43.36    3.63
  -4  -2  -8   44.51    3.56
   4   2   8   44.97    3.06
  -4  -2  -8   39.77    2.59
  -4   2  -8   39.65    2.64
  -4   2  -9   83.21    5.53
  -4  -2  -9   92.48    5.66
   4  -2   9   89.88    4.80
   4   2   9   94.04    4.86
  -4   2  -9   81.11    4.32
  -4  -2  -9   93.24    4.43
  -4   2 -10   11.58    2.08
  -4  -2 -10   15.44    2.25
   4  -2  10   14.82    1.88
   4   2  10   13.60    1.79
  -4   2 -10   14.02    1.67
  -4  -2 -10   10.96    1.46
  -4   2 -11  383.24   15.89
  -4  -2 -11  396.12   15.81
   4   2  11  388.59   14.07
   4  -2  11  409.27   14.29
  -4  -2 -11  387.85   13.58
  -4   2 -11  358.73   13.47
  -4  -2 -12    2.30    1.10
  -4   2 -12    2.21    1.19
   4  -2  12    0.94    0.88
   4   2  12    0.93    0.79
  -4   2 -12    2.50    0.88
  -4  -2 -12    1.00    0.66
  -4   2 -13   41.80    4.41
  -4  -2 -13   45.95    4.53
  -4   2 -13   42.38    3.40
  -4  -2 -13   41.56    3.23
   4  -2  13   44.24    3.58
   4   2  13   44.05    3.54
  -4  -2 -14    0.35    0.83
  -4   2 -14   -0.12    0.97
   4  -2  14    1.77    0.96
   4   2  14    0.27    0.80
  -4  -2 -14    0.68    0.92
  -4   2 -14    0.47    0.91
  -4   2 -15  485.12   21.03
  -4  -2 -15  494.33   20.95
   4   2  15  516.67   16.77
   4  -2  15  535.59   18.87
   4   2  15  534.02   18.86
  -4  -2 -15  538.49   17.13
  -4   2 -15  529.04   17.04
  -4  -2 -15  505.69   16.93
  -4  -2 -15  487.63   18.00
  -4   2 -15  482.23   18.18
  -4   2 -15  473.07   18.50
  -4  -2 -15  525.57   17.08
  -4   2 -15  515.05   16.96
  -4   2 -16  320.45   16.23
  -4  -2 -16  340.57   16.32
  -4  -2 -16  362.96   12.45
  -4   2 -16  348.74   12.34
   4   2  16  331.29   11.87
   4   2  16  354.86   14.15
   4   2  16  346.08   12.11
   4  -2  16  341.00   14.01
  -4  -2 -16  370.21   12.53
  -4   2 -16  347.41   12.36
  -4  -2 -16  345.53   12.39
  -4   2 -16  343.61   13.80
  -4  -2 -16  354.19   13.77
  -4   2 -16  317.93   13.82
  -4   2 -16  362.90   13.82
  -4  -2 -16  348.47   13.48
  -4   2 -17  438.54   20.41
  -4  -2 -17  458.37   20.40
  -4  -2 -17  479.67   15.90
  -4   2 -17  455.36   15.76
   4   2  17  438.67   15.25
   4  -2  17  483.36   17.91
   4   2  17  472.26   15.57
   4   2  17  470.85   17.80
  -4  -2 -17  480.92   15.94
  -4   2 -17  475.29   15.93
  -4   2 -17  437.84   17.29
  -4  -2 -17  463.46   17.32
  -4  -2 -17  476.90   17.17
  -4   2 -17  485.87   17.44
  -4   2 -17  441.05   17.60
  -4  -2 -18   51.94    3.52
  -4   2 -18   54.70    3.56
  -4  -2 -18   50.66    3.49
  -4   2 -18   56.85    3.60
  -4   2 -18   51.67    6.05
  -4  -2 -18   43.00    5.48
   4  -2  18   55.97    4.75
   4   2  18   57.16    4.73
   4   2  18   55.63    3.37
  -4   2 -18   48.58    4.36
  -4  -2 -18   59.28    4.55
  -4   2 -18   48.54    4.16
  -4  -2 -18   50.23    4.13
  -4   2 -18   49.18    4.44
  -4   2 -19    2.47    1.29
   4   2  19    1.89    0.77
  -4  -2 -19    2.07    1.12
  -4   2 -19    2.68    1.31
   4   2  19    1.42    1.25
   4  -2  19    3.41    1.50
  -4  -2 -19    5.66    1.23
  -4   2 -19    1.42    0.84
  -4  -2 -19    4.96    1.19
  -4   2 -19    1.13    0.90
  -4   2 -19    2.02    1.19
  -4  -2 -19    1.77    1.12
  -4  -2 -19    0.90    1.35
  -4   2 -19    0.95    1.71
  -4   2 -20    3.02    1.40
   4   2  20    2.51    0.84
   4   2  20   -0.18    1.69
   4  -2  20    1.11    1.40
  -4  -2 -20    2.13    0.93
  -4   2 -20    1.14    0.78
  -4  -2 -20    2.12    0.94
  -4   2 -20    1.71    0.87
  -4  -2 -20   -0.61    2.10
  -4   2 -20    1.28    2.08
  -4   2 -20    1.88    1.28
  -4  -2 -20    1.05    1.15
  -4   2 -20    0.51    1.09
  -4  -2 -20    2.27    1.32
  -4  -2 -21  306.08   11.16
  -4   2 -21  299.69   11.07
   4  -2  21  316.87   13.51
   4   2  21  291.97   10.56
   4   2  21  290.08   13.05
  -4   2 -21  264.93   15.26
  -4  -2 -21  254.86   14.91
  -4   2 -21  284.49   12.83
  -4  -2 -21  305.85   11.19
  -4   2 -21  291.44   11.01
  -4   2 -21  279.04   12.28
  -4  -2 -21  292.55   12.26
  -4   2 -22   92.02    5.92
  -4  -2 -22   91.20    5.75
  -4   2 -22   92.86    6.23
   4   2  22   93.73    4.50
  -4   2 -22   97.78    4.98
  -4  -2 -22   99.83    5.08
  -4   2 -22   95.34    4.97
  -4  -2 -22   98.72    5.08
  -4   2 -23  154.38    7.78
  -4  -2 -23  144.91    7.54
  -4   2 -23  148.48    8.09
   4   2  23  142.22    5.99
  -4   2 -23  153.75    6.66
  -4  -2 -23  157.80    6.76
  -4  -2 -23  156.75    6.74
  -4   2 -23  157.12    6.69
  -4   2 -24   67.66    4.82
  -4  -2 -24   65.59    3.78
  -4   2 -24   60.76    3.65
  -4  -2 -24   62.92    3.72
  -4   2 -24   66.57    3.75
  -4   2 -24   59.18    4.36
  -4  -2 -24   58.20    4.24
  -4   2 -25    1.74    1.16
  -4  -2 -25    1.45    0.82
  -4   2 -25    0.44    0.75
  -4  -2 -25    0.84    0.75
  -4   2 -25    0.45    0.73
  -4   2 -25   -1.15    1.31
  -4  -2 -25    0.11    1.14
  -4   2 -26   60.79    4.12
  -4   2 -26   53.94    3.70
  -4  -2 -26   57.22    3.72
  -4  -2 -26   61.82    3.34
  -4   2 -26   58.58    3.22
  -4  -2 -26   64.27    3.38
  -4   2 -26   61.09    3.29
   4   2  27    2.32    0.62
  -4   2 -27    2.14    0.98
  -4  -2 -27    2.02    0.97
  -4  -2 -27    2.10    0.70
  -4   2 -27    2.24    0.69
  -4  -2 -27    2.39    0.72
  -4   2 -27    2.08    0.67
  -4   2 -27   -0.16    0.90
  -4  -2 -27    1.73    0.81
  -4   2 -28    2.73    0.90
  -4  -2 -28    1.48    0.54
  -4   2 -28    1.42    0.53
  -4  -2 -28    1.49    0.57
  -4   2 -28    0.95    0.48
  -4   2 -28    0.18    0.81
  -4  -2 -28    0.48    0.78
  -4   2 -29   83.48    3.88
  -4   2 -30    2.42    0.51
   4  -3 -30   84.86    3.64
   4  -3 -29    0.46    0.55
   4  -3 -29   -0.04    0.51
   4   3 -29    0.62    0.51
   4  -3 -29    0.04    0.50
   4   3 -29    0.08    0.56
   4   3 -28  128.42    5.43
   4  -3 -28  129.12    4.78
   4   3 -28  127.86    4.81
   4  -3 -28  112.20    4.88
   4   3 -28  111.82    4.95
   4  -3 -28  130.80    4.79
   4   3 -28  129.57    4.84
   4  -3 -28  125.03    5.23
   4   3 -27    3.40    1.15
   4  -3 -27    3.11    1.09
   4  -3 -27    8.14    1.32
   4  -3 -27    8.10    1.14
   4   3 -27    6.20    1.02
   4  -3 -27    7.69    1.13
   4   3 -27    7.11    1.09
   4   3 -27    6.87    1.32
   4   3 -26   14.54    1.96
   4  -3 -26   15.68    1.84
   4  -3 -26   15.15    1.64
   4   3 -26   14.12    1.59
   4  -3 -26   16.56    1.69
   4   3 -26   15.64    1.64
   4  -3 -26   15.07    1.77
   4   3 -26   15.42    1.84
   4  -3 -25   11.08    1.59
   4   3 -25   10.16    1.52
   4   3 -25   11.14    1.47
   4  -3 -25   11.78    1.53
   4  -3 -25    8.75    1.47
   4  -3 -25   15.44    1.91
   4   3 -25   13.80    1.71
   4  -3 -25   11.89    1.52
   4   3 -25   10.03    1.42
   4   3 -25   10.37    1.74
   4   3 -24   70.05    4.77
   4   3 -24   71.98    4.33
   4  -3 -24   75.01    4.17
   4   3 -24   70.34    4.06
   4  -3 -24   77.05    4.57
   4   3 -24   66.97    4.00
   4  -3 -24   71.02    4.09
   4  -3 -24   80.90    4.50
   4   3 -24   70.26    4.26
   4  -3 -23    0.32    0.68
   4   3 -23    0.41    0.69
   4  -3 -23    1.38    0.83
   4   3 -23    0.55    0.76
   4  -3 -23    2.47    0.86
   4   3 -23    1.06    0.72
   4   3 -23    2.60    0.89
   4  -3 -23    2.38    0.90
   4   3 -23   -0.14    0.99
  -4   3  22   53.62    5.20
  -4   3  22   56.52    3.51
  -4  -3  22   47.87    4.89
   4   3 -22   53.80    3.73
   4  -3 -22   57.74    3.88
   4  -3 -22   55.22    3.94
   4  -3 -22   60.77    3.83
   4   3 -22   55.90    3.73
   4   3 -22   58.72    4.00
   4  -3 -22   54.73    3.66
   4   3 -22   55.50    3.74
   4   3 -22   58.31    4.43
   4   3 -21    7.37    1.48
   4  -3 -21    6.19    1.39
   4  -3 -21    8.66    1.60
   4   3 -21    6.80    1.50
   4   3 -21    7.35    1.46
   4  -3 -21    7.63    1.41
   4  -3 -21    6.16    1.32
   4   3 -21    6.52    1.38
  -4   3  21    6.47    1.25
  -4   3  21    6.85    1.99
  -4  -3  21    7.24    2.09
  -4   3  20   15.82    1.96
  -4  -3  20   11.20    2.54
   4   3 -20   13.71    1.82
   4  -3 -20   19.30    2.17
   4  -3 -20    8.34    1.61
   4   3 -20   13.25    1.82
   4  -3 -20   14.41    1.92
   4   3 -20   14.38    2.02
   4   3 -20   13.18    1.94
   4  -3 -20   12.49    1.88
   4   3 -20   10.12    1.64
   4  -3 -20   13.39    1.83
   4  -3 -19  133.94    6.46
   4   3 -19  131.48    6.44
  -4   3  19  152.88    6.88
   4   3 -19  132.01    6.29
   4  -3 -19  139.90    6.50
   4  -3 -19  128.26    6.38
   4  -3 -19  130.30    6.65
   4   3 -19  129.53    6.40
   4   3 -19  145.41    6.83
   4   3 -19  140.44    6.73
   4  -3 -19  123.69    6.53
   4   3 -19  139.07    8.51
   4  -3 -18  199.13    8.45
   4   3 -18  190.28    8.35
  -4   3  18  223.01    8.94
   4   3 -18  195.14    8.18
   4  -3 -18  216.42    8.51
   4   3 -18  187.30    8.32
   4  -3 -18  188.31    8.50
   4  -3 -18  189.44    8.34
   4   3 -18  215.46    8.77
   4   3 -18  214.51    8.71
   4  -3 -18  196.43   10.51
   4   3 -18  192.30   10.37
   4  -3 -18  185.33    8.52
   4  -3 -17    4.23    1.15
   4  -3 -17    1.67    0.91
   4   3 -17    3.25    1.12
   4   3 -17    3.17    1.11
   4  -3 -17    1.77    0.90
   4   3 -17    3.13    1.03
   4  -3 -17    2.63    1.04
   4   3 -17    2.98    1.00
   4   3 -17    4.60    1.14
  -4   3  17    3.43    1.11
   4  -3 -17    1.75    1.30
   4   3 -17    3.30    1.49
   4  -3 -16  719.34   25.96
   4   3 -16  714.00   25.94
   4  -3 -16  674.17   23.38
   4   3 -16  690.95   23.46
   4  -3 -16  689.18   23.48
   4   3 -16  701.35   23.56
  -4   3  16  818.00   24.44
  -4   3  16  710.45   24.99
   4   3 -16  763.29   23.34
   4  -3 -16  789.06   23.58
   4   3 -16  806.81   26.94
   4  -3 -16  692.17   23.76
   4   3 -16  750.75   23.93
   4   3 -16  791.54   23.99
  -4   3  15   70.67    4.21
  -4   3  15   45.57    4.14
   4   3 -15   55.69    3.40
   4  -3 -15   56.60    3.50
   4  -3 -15   58.13    4.78
   4   3 -15   54.50    4.63
   4   3 -15   62.05    5.11
   4  -3 -15   57.06    3.78
   4   3 -15   62.48    3.88
   4   3 -14    6.93    1.68
   4  -3 -14    7.28    1.66
   4   3 -14    7.21    1.70
   4   3 -14    7.06    1.16
   4  -3 -14    7.54    1.23
  -4   3  14    8.10    1.69
  -4   3  13    8.61    1.79
  -4  -3  13   10.27    1.88
   4   3 -13    9.48    1.89
   4   3 -13    9.99    1.30
   4  -3 -13   10.95    1.41
   4  -3 -13    9.79    1.83
   4   3 -13   12.95    2.11
  -4   3  12   50.72    4.01
  -4  -3  12   49.66    3.86
  -4   3  12   52.21    3.94
   4   3 -12   53.77    4.37
   4   3 -12   45.86    2.79
   4  -3 -12   51.32    3.04
   4   3 -12   46.26    3.96
   4  -3 -12   49.94    4.09
  -4   3  11   24.03    2.66
  -4   3  11   22.29    2.46
  -4  -3  11   22.48    2.44
   4   3 -11   18.29    2.51
   4   3 -11   21.56    1.74
   4  -3 -11   22.47    1.86
   4  -3 -11   22.34    2.64
   4   3 -11   20.57    2.56
  -4   3  10  195.96    8.93
  -4   3  10  195.62    8.44
  -4  -3  10  198.22    8.59
   4   3 -10  189.28    9.31
   4  -3 -10  220.99    7.55
   4   3 -10  191.33    7.13
   4  -3 -10  189.43    8.90
   4   3 -10  198.38    9.06
   4   3  -9  760.54   24.77
   4  -3  -9  710.57   24.01
   4   3  -9  708.46   24.01
  -4   3   9  768.72   24.29
  -4   3   9  703.49   23.20
  -4  -3   9  685.71   23.23
   4   3  -8  206.87    9.54
  -4   3   8  233.05    9.56
  -4  -3   8  211.45    8.51
  -4   3   8  219.41    8.45
   4  -3  -8  209.53    9.17
   4   3  -8  217.41    9.30
   4  -3  -7    0.87    0.67
   4   3  -7    2.71    0.89
  -4   3   7    1.64    0.83
   4   3  -7    1.88    0.94
  -4   3   7    1.32    0.55
  -4  -3   7    1.81    0.65
  -4   3   6   27.39    2.61
   4  -3  -6   26.33    2.48
   4   3  -6   26.38    2.51
  -4  -3   6   21.50    1.88
  -4   3   6   24.89    1.93
  -4   3   5 1036.20   30.93
   4   3  -5 1018.23   30.57
   4  -3  -5  945.39   30.16
  -4  -3   5  954.29   29.09
  -4   3   5  919.85   28.88
  -4   3   4  523.46   17.14
   4   3  -4  476.48   16.50
   4  -3  -4  451.33   16.22
  -4   3   4  482.11   15.20
  -4  -3   4  477.59   15.33
  -4   3   3  631.83   20.67
  -4  -3   3  591.98   18.97
  -4   3   3  601.88   18.86
   4  -3  -3  619.48   20.07
   4   3  -3  654.80   20.37
  -4  -3   2  108.14    4.58
  -4   3   2  111.79    4.53
   4  -3  -2  117.02    5.41
   4   3  -2  110.62    5.43
   4  -3  -1   77.63    4.12
   4   3  -1   72.63    4.02
   4   3  -1   71.81    4.91
   4  -3  -1   77.30    4.14
   4   3  -1   80.85    4.36
  -4   3   1   82.51    3.61
  -4  -3   1   75.72    3.56
   4  -3   0    6.59    1.23
   4   3   0    6.79    1.36
  -4   3   0    8.94    1.08
   4  -3   0    7.89    1.34
   4   3   0    7.81    1.31
  -4   3  -1  475.90   15.41
  -4  -3  -1  474.42   15.40
   4   3   1  462.81   15.82
   4  -3   1  490.34   15.92
  -4  -3  -2  175.05    6.87
  -4   3  -2  172.53    6.88
  -4   3  -2  169.04    6.28
   4   3   2  167.97    7.08
   4  -3   2  172.00    7.08
  -4   3  -3    9.01    1.36
  -4  -3  -3    7.83    1.23
  -4   3  -3    7.72    0.96
   4   3   3   10.39    1.42
   4  -3   3    7.57    1.22
  -4  -3  -4   91.97    4.73
  -4   3  -4   86.79    4.76
  -4   3  -4   87.39    3.93
   4   3   4   92.60    4.68
   4  -3   4   88.60    4.51
  -4   3  -5   13.14    1.77
  -4  -3  -5   11.37    1.58
   4  -3   5   12.97    1.63
  -4   3  -6   28.33    2.73
  -4  -3  -6   30.74    2.73
   4   3   6   27.81    2.43
   4  -3   6   29.70    2.48
  -4   3  -7   94.35    5.64
  -4  -3  -7  103.83    5.68
   4  -3   7  101.03    5.08
   4   3   7   97.16    5.04
  -4   3  -8   19.49    2.46
  -4  -3  -8   14.14    2.05
   4   3   8   16.13    1.87
   4  -3   8   15.74    1.85
  -4  -3  -8   16.67    1.64
  -4   3  -8   13.34    1.52
  -4   3  -9  153.41    8.10
  -4  -3  -9  151.43    7.91
   4   3   9  153.01    7.00
   4  -3   9  162.58    7.15
  -4   3  -9  154.08    6.58
  -4  -3  -9  156.21    6.55
  -4   3 -10  317.76   13.60
  -4  -3 -10  319.62   13.38
   4   3  10  334.58   12.14
   4  -3  10  333.56   12.18
  -4   3 -10  285.42   11.32
  -4  -3 -10  324.12   11.55
  -4   3 -11   18.44    2.79
  -4  -3 -11   20.34    2.82
  -4  -3 -11   24.99    2.30
  -4   3 -11   17.94    2.03
   4   3  11   21.59    2.38
   4  -3  11   20.46    2.32
  -4  -3 -12    9.82    1.55
  -4   3 -12   11.14    1.70
   4  -3  12   12.29    1.86
   4   3  12   13.48    1.94
  -4   3 -12   11.99    2.43
  -4  -3 -12    9.51    2.11
   4  -3  13  392.10   14.28
   4   3  13  374.78   14.08
   4   3  13  378.03   12.87
  -4   3 -13  346.60   14.08
  -4  -3 -13  377.33   13.69
  -4   3 -13  333.95   13.56
   4   3  13  377.20   12.75
  -4   3 -13  346.25   15.99
  -4  -3 -13  382.89   16.16
  -4  -3 -14   35.21    3.06
  -4   3 -14   30.60    2.98
  -4  -3 -14   36.00    2.67
  -4   3 -14   36.51    2.58
   4   3  14   31.18    2.47
   4   3  14   35.95    3.32
   4   3  14   36.53    2.67
   4  -3  14   36.30    3.35
  -4  -3 -14   35.07    2.66
  -4   3 -14   34.55    2.53
  -4  -3 -14   35.47    3.15
  -4   3 -14   39.46    3.38
  -4   3 -14   33.43    3.34
  -4   3 -14   34.79    4.34
  -4  -3 -14   34.95    4.15
  -4   3 -15   59.50    4.28
  -4  -3 -15   68.89    4.42
  -4  -3 -15   60.82    3.65
  -4   3 -15   56.50    3.43
   4   3  15   57.45    3.47
   4   3  15   56.97    3.54
   4   3  15   63.36    4.55
   4  -3  15   60.47    4.53
  -4   3 -15   55.67    3.43
  -4  -3 -15   56.43    3.55
  -4  -3 -15   52.17    4.03
  -4   3 -15   61.09    4.41
  -4   3 -15   54.67    4.40
  -4   3 -15   49.23    5.44
  -4  -3 -15   67.45    5.97
  -4  -3 -16  344.38   13.06
  -4   3 -16  330.46   13.14
  -4  -3 -16  345.73   12.04
  -4   3 -16  330.79   11.83
   4   3  16  322.34   11.79
   4   3  16  312.74   13.30
   4   3  16  345.28   12.10
   4  -3  16  334.45   13.63
  -4  -3 -16  346.74   12.09
  -4   3 -16  328.47   11.84
  -4  -3 -16  347.50   13.38
  -4   3 -16  316.17   13.28
  -4   3 -16  308.03   13.48
  -4   3 -16  317.45   16.04
  -4  -3 -16  338.00   15.97
  -4   3 -17   12.38    1.65
  -4   3 -17   10.11    1.51
  -4  -3 -17   13.37    1.76
   4   3  17   12.58    1.57
   4  -3  17   10.16    2.23
   4   3  17   14.83    1.78
   4   3  17    8.71    2.08
  -4  -3 -17   13.36    1.74
  -4  -3 -17   12.08    2.13
  -4   3 -17   11.69    2.09
  -4   3 -17    9.02    1.99
  -4  -3 -17    7.46    2.50
  -4  -3 -17   12.47    2.04
  -4   3 -17   10.34    1.96
  -4   3 -17   10.23    3.05
  -4   3 -18   10.62    1.51
  -4  -3 -18    8.85    1.46
   4   3  18    8.59    1.34
   4   3  18    9.86    1.51
   4   3  18    8.83    2.03
   4  -3  18    6.21    1.81
  -4   3 -18   12.40    1.61
  -4  -3 -18   10.47    1.58
  -4  -3 -18    8.51    1.77
  -4   3 -18    9.57    1.93
  -4   3 -18    5.24    2.28
  -4  -3 -18    5.18    2.23
  -4   3 -18    8.58    1.81
  -4  -3 -18   10.48    1.91
  -4   3 -18    7.50    1.84
  -4   3 -19  700.57   22.43
  -4  -3 -19  724.00   22.59
  -4  -3 -19  724.14   22.56
  -4   3 -19  707.33   22.41
   4   3  19  671.72   22.16
   4   3  19  740.36   22.76
   4  -3  19  704.99   24.93
   4   3  19  681.52   24.55
  -4   3 -19  673.33   23.91
  -4  -3 -19  694.07   23.74
  -4   3 -19  679.29   24.72
  -4   3 -19  695.08   27.99
  -4  -3 -19  658.55   27.19
   4   3  20    1.23    0.67
   4   3  20    1.98    1.14
   4  -3  20    1.76    1.26
  -4   3 -20    2.69    1.26
  -4   3 -20    1.15    1.41
  -4  -3 -20    0.80    1.07
  -4  -3 -20    0.27    1.27
   4   3  20    1.34    0.76
  -4   3 -20    1.70    1.20
  -4   3 -20    1.26    0.77
  -4  -3 -20    1.49    0.86
  -4   3 -20    2.04    0.89
  -4  -3 -20    1.42    0.83
  -4  -3 -21  219.99    8.53
  -4   3 -21  218.72    8.44
   4   3  21  232.23    8.62
   4   3  21  190.24    7.84
  -4   3 -21  224.12   10.44
  -4  -3 -21  221.12    8.54
  -4   3 -21  218.52    8.45
  -4   3 -21  208.40    9.58
  -4  -3 -21  214.40    9.47
  -4   3 -22   58.18    4.26
  -4  -3 -22   58.30    4.12
  -4   3 -22   57.43    4.63
   4   3  22   62.71    3.53
  -4  -3 -22   58.66    3.50
  -4   3 -22   57.21    3.42
  -4   3 -22   56.86    3.42
  -4  -3 -22   56.59    3.45
  -4   3 -23   62.34    4.31
  -4  -3 -23   64.19    4.24
  -4   3 -23   75.95    5.07
   4   3  23   77.57    3.83
  -4   3 -23   68.62    3.69
  -4  -3 -23   68.17    3.73
  -4  -3 -23   63.95    3.65
  -4   3 -23   68.94    3.69
  -4   3 -24   32.02    2.86
  -4  -3 -24   33.14    2.80
  -4   3 -24   38.55    3.40
   4   3  24   39.72    2.43
  -4   3 -24   34.10    2.37
  -4  -3 -24   35.89    2.46
  -4  -3 -24   33.14    2.37
  -4   3 -24   32.16    2.32
  -4   3 -25  164.99    7.06
  -4  -3 -25  166.11    6.99
  -4   3 -25  179.75    7.92
   4   3  25  156.30    6.07
  -4  -3 -25  172.79    6.45
  -4   3 -25  167.86    6.35
  -4   3 -25  168.52    6.37
  -4  -3 -25  169.77    6.44
  -4   3 -26   76.19    3.94
  -4  -3 -26   78.57    3.95
  -4   3 -26   89.58    4.74
  -4  -3 -26   84.14    3.62
  -4   3 -26   80.59    3.53
  -4  -3 -26   79.21    3.56
  -4   3 -26   77.42    3.49
   4   3  27   10.66    1.17
  -4   3 -27   10.18    1.45
   4   3  28    3.33    0.59
  -4   3 -28    3.83    0.89
  -4   3 -29   41.90    2.16
   4  -4 -29    2.29    0.55
   4  -4 -28   12.65    1.26
  -4   4  28    8.89    0.92
   4   4 -27   17.04    1.84
   4  -4 -27   18.02    1.67
   4   4 -26  111.44    5.45
   4  -4 -26  105.17    4.95
   4   4 -25   10.01    1.66
   4  -4 -25   11.65    1.68
   4  -4 -25   11.09    1.56
   4  -4 -24   36.70    2.95
   4   4 -24   34.33    2.33
   4   4 -24   33.66    2.30
   4   4 -24   33.99    3.07
   4   4 -24   34.49    2.73
  -4   4  23   49.57    3.20
   4  -4 -23   52.46    3.47
   4   4 -23   44.55    2.88
   4  -4 -23   48.14    3.53
   4   4 -23   48.46    2.96
   4   4 -23   50.17    3.92
   4   4 -23   48.66    3.45
  -4   4  22  187.85    7.66
   4   4 -22  165.60    6.99
   4   4 -22  158.29    6.89
   4  -4 -22  175.69    7.64
   4  -4 -22  179.51    7.93
   4   4 -22  173.83    7.03
   4   4 -22  188.98    7.96
   4   4 -22  157.36    8.15
  -4   4  21    8.26    1.49
   4   4 -21    7.58    1.25
   4   4 -21    8.41    1.30
   4  -4 -21    7.88    1.43
   4  -4 -21    8.58    1.67
   4   4 -21    7.97    1.27
   4   4 -21    9.33    1.62
   4   4 -21    6.61    1.45
  -4   4  20  267.83   10.42
   4   4 -20  225.85    9.21
   4  -4 -20  245.95   10.06
   4   4 -20  252.04    9.52
   4  -4 -20  250.64   10.34
   4   4 -20  243.90    9.47
   4   4 -20  260.87   10.38
   4   4 -20  268.38   10.41
  -4   4  19   94.43    5.29
   4   4 -19   81.13    4.40
   4  -4 -19   87.74    4.97
   4   4 -19   81.90    4.50
   4  -4 -19   80.14    4.96
   4   4 -19   97.71    5.35
   4   4 -19   88.86    5.11
   4   4 -19   86.18    4.58
   4   4 -18   84.91    4.53
   4   4 -18   76.45    4.21
   4   4 -18   86.04    5.02
   4   4 -18   92.47    5.19
  -4   4  18   94.91    5.35
   4   4 -18   82.79    4.49
   4  -4 -18   82.69    4.84
   4  -4 -18   83.81    5.08
   4   4 -18   85.07    5.52
   4   4 -17   64.34    4.73
  -4   4  17   66.58    4.46
  -4   4  17   56.25    5.00
   4   4 -17   71.64    4.44
   4   4 -17   69.81    4.39
   4  -4 -17   59.89    4.02
   4  -4 -17   62.81    4.27
   4   4 -17   63.81    3.65
   4   4 -16   70.54    5.43
  -4   4  16   79.69    4.93
  -4   4  16   75.50    5.76
   4   4 -16   86.09    4.86
   4   4 -16   81.77    4.88
   4   4 -16   79.90    6.37
   4  -4 -16   72.39    4.43
   4  -4 -16   76.37    4.72
   4   4 -16   78.47    4.07
  -4   4  15    0.15    0.66
  -4   4  15    2.08    0.95
   4   4 -15    1.15    0.79
   4   4 -15    0.65    0.92
  -4   4  15    0.92    0.90
   4  -4 -15    1.02    0.79
   4   4 -15   -0.32    1.26
  -4   4  14    5.90    1.36
  -4   4  14    4.89    1.35
   4   4 -14    8.06    1.57
   4   4 -14    6.84    1.34
   4   4 -14    6.42    1.78
  -4   4  14    4.93    1.55
   4  -4 -14    6.06    1.30
   4   4 -14    4.29    1.34
  -4   4  13   85.43    5.08
  -4   4  13   89.54    5.22
   4   4 -13   82.96    4.89
   4   4 -13   98.55    5.06
   4   4 -13   81.60    6.13
  -4   4  13   89.36    6.18
   4  -4 -13   84.59    4.86
   4   4 -13   76.30    5.23
  -4   4  12  653.38   21.01
   4   4 -12  573.02   20.63
   4   4 -12  588.95   22.97
   4   4 -12  630.40   20.62
   4   4 -12  617.30   21.49
  -4   4  12  652.52   22.94
   4  -4 -12  642.59   20.78
  -4   4  11    2.04    1.24
  -4   4  11    1.26    0.89
   4   4 -11    1.65    0.88
  -4   4  10    1.48    1.05
  -4   4  10    0.60    0.74
   4   4 -10   -0.36    1.04
  -4   4   9  245.63    9.27
   4   4  -9  246.60   10.14
  -4   4   8  132.03    7.16
  -4   4   8  117.54    5.15
   4   4  -8  119.30    5.98
  -4   4   7  205.84    7.62
   4   4  -7  204.57    8.56
  -4   4   6  356.16   12.23
   4   4  -6  386.05   15.41
   4   4  -6  391.71   13.53
  -4   4   5   28.16    1.82
   4   4  -5   28.40    2.39
  -4   4   5   31.89    3.18
   4   4  -5   31.38    3.38
   4   4  -4  949.38   29.76
  -4   4   4  998.56   31.71
  -4   4   4  958.11   29.37
   4   4  -4  989.26   32.36
   4   4  -3  126.94    5.78
  -4   4   3  124.02    6.79
  -4   4   3  142.84    5.76
   4   4  -3  121.70    7.28
   4   4  -2   20.88    2.06
  -4   4   2   20.39    1.81
   4   4  -2   19.40    2.69
   4   4  -1   23.89    2.19
  -4   4   1   26.69    2.07
   4   4  -1   27.30    3.22
   4   4   0 1371.29   39.28
  -4   4   0 1234.05   38.44
  -4   4   0 1331.54   38.76
   4   4   0 1265.69   42.07
   4   4   1  866.03   25.64
   4   4   1  803.72   28.40
  -4   4  -1  766.64   24.92
  -4   4  -1  829.39   25.08
  -4   4  -2    2.99    0.74
  -4   4  -2    2.17    0.66
   4   4   2    3.22    0.85
  -4   4  -3   10.14    1.45
  -4   4  -3   13.65    1.44
   4   4   3   12.07    1.62
   4   4   3   10.93    1.43
  -4   4  -4  197.57    8.11
   4   4   4  210.35    8.15
  -4   4  -5  119.06    5.85
   4   4   5  128.41    5.85
  -4   4  -6  588.62   20.21
   4   4   6  618.38   19.91
  -4   4  -7   50.70    3.74
   4   4   7   51.55    3.53
  -4   4  -8  420.58   16.16
   4   4   8  462.72   15.63
  -4   4  -9  178.62    8.86
   4   4   9  197.07    8.28
   4   4  10 1095.50   32.59
  -4   4 -10 1030.43   34.76
   4   4  10 1051.95   33.41
   4   4  11  188.47    7.42
  -4   4 -11  161.86    8.10
  -4   4 -11  169.30    9.06
   4   4  11  179.72    8.03
   4   4  12  322.93   11.37
  -4   4 -12  288.42   12.28
  -4   4 -12  288.89   13.47
   4   4  12  303.02   12.06
   4   4  12  322.96   11.32
  -4   4 -13   53.28    3.63
   4   4  13   55.73    4.11
   4   4  13   58.22    3.55
   4   4  13   59.04    3.60
  -4   4 -13   49.19    4.08
  -4   4 -13   56.63    5.07
  -4   4 -14  582.86   19.85
   4   4  14  638.73   19.74
   4   4  14  583.99   20.59
   4   4  14  656.68   19.79
  -4   4 -14  526.96   19.79
  -4   4 -14  585.69   21.17
  -4   4 -14  546.66   22.44
   4   4  15  129.52    5.98
  -4   4 -15  114.86    6.23
  -4   4 -15  119.03    7.03
  -4   4 -15  120.39    6.18
   4   4  15  136.41    6.10
   4   4  16  182.43    7.61
  -4   4 -16  163.39    7.77
   4   4  16  180.28    7.54
  -4   4 -16  165.51    8.72
  -4   4 -17    1.83    1.15
   4   4  17    5.90    1.26
   4   4  17    3.46    1.09
  -4   4 -17    4.10    1.51
  -4   4 -18  230.17    8.72
   4   4  18  243.53    9.24
   4   4  18  245.70    9.37
  -4   4 -18  224.92   10.70
  -4   4 -18  234.42    8.76
  -4   4 -18  211.37    9.44
   4   4  19    1.57    0.81
  -4   4 -19    0.66    1.07
   4   4  19    2.89    0.93
  -4   4 -19    1.46    1.16
  -4   4 -19    3.44    0.97
  -4   4 -19    3.67    1.00
  -4   4 -20   38.78    2.67
  -4   4 -20   41.36    3.46
   4   4  20   46.80    2.97
   4   4  20   45.25    3.09
  -4   4 -20   40.15    3.78
  -4   4 -20   35.80    2.58
  -4   4 -20   36.26    3.13
  -4   4 -21    0.53    0.71
   4   4  21    3.01    0.83
  -4   4 -21   -0.09    0.78
   4   4  21    1.00    0.79
  -4   4 -21    0.25    0.76
  -4   4 -21    0.70    0.73
  -4   4 -21    0.89    1.10
   4   4  22   95.57    4.37
  -4   4 -22   90.91    4.20
  -4   4 -22   89.42    4.19
   4   4  23   15.08    1.55
  -4   4 -23   12.68    1.98
   4   4  24   13.72    1.41
  -4   4 -24   15.10    2.02
   4   4  25    8.40    1.02
  -4   4 -25    8.46    1.49
   4   4  26   77.70    3.27
  -4   4 -26   98.77    4.47
  -4   4 -27    0.56    0.59
   4   4  27    1.39    0.56
  -4   4 -28  151.56    5.33
  -4   5  28    9.90    0.72
  -4   5  27    2.67    0.55
   4  -5 -27    4.55    0.69
  -4   5  26  104.71    4.53
   4  -5 -26  127.19    4.77
   4  -5 -25   79.09    3.81
   4  -5 -24   92.80    4.45
   4  -5 -24   93.19    4.72
  -4   5  23   71.71    3.91
   4  -5 -23   72.65    4.15
  -4   5  22  138.10    6.12
   4  -5 -22  127.47    6.19
   4   5 -22  121.83    6.52
  -4   5  21   12.89    1.78
   4   5 -21   13.80    2.11
   4  -5 -21   13.13    1.85
   4  -5 -20   80.48    4.30
   4  -5 -20   80.51    4.73
   4   5 -20   77.44    5.09
  -4   5  20   79.72    4.73
   4  -5 -19   49.14    3.63
   4   5 -19   50.73    4.04
   4   5 -19   50.51    3.70
  -4   5  19   43.32    3.50
   4  -5 -18  174.04    8.04
   4   5 -18  169.56    8.47
   4   5 -18  191.64    8.27
  -4   5  18  171.78    8.12
  -4   5  17  119.10    6.40
   4  -5 -17  109.85    6.09
  -4   5  17  109.55    7.55
   4   5 -17  134.78    7.01
   4   5 -17  128.88    6.47
  -4   5  16  235.10   10.10
   4  -5 -16  221.66    9.72
  -4   5  16  206.99   11.29
   4   5 -16  234.25   10.36
  -4   5  15   93.91    5.67
   4  -5 -15   99.16    5.62
  -4   5  15   86.03    6.74
   4   5 -15  108.49    6.15
   4   5 -15  110.54    5.83
  -4   5  14 1023.47   33.94
   4   5 -14 1107.82   34.35
  -4   5  14 1012.65   36.17
   4  -5 -14  979.41   33.43
   4   5 -13  322.75   12.56
   4  -5 -13  305.55   12.36
  -4   5  13  333.80   12.96
  -4   5  13  310.67   14.55
   4   5 -13  336.71   11.82
   4   5 -13  356.16   13.17
   4   5 -12    4.25    1.03
   4   5 -12    3.19    0.91
   4  -5 -12    3.20    1.11
  -4   5  12    4.23    1.28
  -4   5  12    3.52    1.64
   4   5 -12    4.69    1.25
   4   5 -12    4.74    1.29
   4   5 -11  671.79   21.02
   4  -5 -11  624.53   21.54
   4   5 -11  612.10   24.35
  -4   5  11  613.74   23.94
   4   5 -11  693.15   21.99
   4   5 -11  632.22   21.51
   4   5 -10    6.06    1.17
   4  -5 -10    7.07    1.42
   4   5 -10    7.34    1.39
   4   5 -10    7.33    2.01
  -4   5  10    6.54    1.98
   4   5  -9  262.82   10.62
   4   5  -9  295.56   10.49
   4  -5  -9  261.89   10.73
   4   5  -9  262.90   13.03
  -4   5   9  271.57   11.18
   4   5  -9  300.33   10.94
  -4   5   9  280.72   12.89
   4  -5  -8  147.04    6.98
   4   5  -8  169.04    6.92
   4   5  -8  151.84    9.10
   4   5  -8  150.75    6.92
  -4   5   8  161.70    8.87
   4  -5  -7  181.81    8.12
  -4   5   7  228.99   10.58
   4   5  -7  216.30    8.14
   4   5  -7  182.01    7.96
   4   5  -7  184.99   10.21
  -4   5   6  249.84    9.24
  -4   5   6  250.38   11.43
   4   5  -6  222.64   11.49
   4   5  -6  238.15    9.04
   4   5  -6  239.09    9.79
   4   5  -5   10.29    2.26
  -4   5   5   11.73    1.61
   4   5  -4   40.21    4.21
   4   5  -4   32.53    2.86
  -4   5   4   45.55    3.06
   4   5  -3  118.93    7.65
  -4   5   3  125.87    5.63
   4   5  -2   79.46    6.17
  -4   5   2   85.20    4.53
   4   5  -1  152.25    9.17
  -4   5   1  168.50    7.01
   4   5   0   61.74    5.47
  -4   5   0   64.35    3.76
   4   5   1   18.43    3.02
  -4   5  -1   16.42    1.79
   4   5   2   34.84    4.19
  -4   5  -2   40.17    2.81
   4   5   3  757.47   27.42
  -4   5  -3  705.48   22.79
   4   5   4  327.49   15.37
   4   5   5  202.23   11.48
   4   5   5  215.78    8.16
  -4   5  -6    9.14    1.54
   4   5   6   10.92    1.39
   4   5   6   12.44    1.54
   4   5   7 1500.26   42.45
   4   5   7 1488.24   42.57
   4   5   8   72.43    3.97
   4   5   8   74.66    3.94
   4   5   9    0.75    0.58
  -4   5  -9    1.79    0.95
   4   5  10   50.73    3.24
  -4   5 -10   41.33    3.63
  -4   5 -11  140.85    7.55
   4   5  11  155.40    6.68
   4   5  11  155.98    6.79
  -4   5 -12  368.12   14.82
   4   5  12  392.13   13.58
   4   5  12  388.31   13.69
  -4   5 -13   56.32    4.48
   4   5  13   56.69    3.67
  -4   5 -14  249.13   11.21
   4   5  14  258.70    9.99
   4   5  15    8.15    1.43
  -4   5 -15    7.72    1.83
   4   5  15    8.60    1.44
  -4   5 -15    8.48    1.90
  -4   5 -16   95.35    6.14
   4   5  16  111.07    5.38
   4   5  16  106.63    5.38
  -4   5 -16  100.16    6.27
  -4   5 -17  274.92   12.45
   4   5  17  313.36   11.33
  -4   5 -17  309.78   12.70
   4   5  17  306.00   11.29
  -4   5 -18   12.49    2.11
   4   5  18   12.60    1.71
  -4   5 -18   12.06    2.05
   4   5  18   13.33    1.72
  -4   5 -19   63.73    4.65
   4   5  19   65.28    3.76
  -4   5 -19   63.35    4.39
   4   5  19   68.26    3.90
   4   5  20    5.20    1.12
  -4   5 -20    3.89    1.33
   4   5  20    3.89    0.96
  -4   5 -20    4.11    1.15
  -4   5 -21  557.65   19.26
   4   5  21  548.12   17.66
  -4   5 -21  509.19   17.91
  -4   5 -22  144.00    6.82
   4   5  22  152.57    5.95
   4   5  22  135.23    5.56
  -4   5 -23    6.82    1.35
   4   5  23    6.94    1.04
  -4   5 -24    7.27    1.28
   4   5  24    8.07    1.01
  -4   5 -25  107.93    4.71
   4   5  25  106.01    4.07
   4   5  26   44.31    2.19
  -4   6  26    3.08    0.50
  -4   6  25    4.70    0.68
  -4   6  25    3.43    0.46
   4  -6 -24  151.81    5.26
  -4   6  24  143.26    5.52
   4  -6 -23  340.89   11.16
   4  -6 -23  310.24   10.47
   4  -6 -22   25.74    2.11
   4  -6 -22   22.02    1.76
   4  -6 -21    0.33    0.62
  -4   6  21    0.89    0.66
  -4   6  20    0.82    0.69
   4  -6 -20    2.00    0.84
   4   6 -20    0.72    0.78
  -4   6  19  168.01    7.44
   4  -6 -19  166.02    7.35
   4   6 -19  179.42    8.02
   4   6 -19  168.10    7.35
  -4   6  18   23.58    2.43
   4  -6 -18   22.75    2.34
   4   6 -18   26.28    2.72
   4   6 -18   22.65    2.32
  -4   6  17   57.93    4.06
   4  -6 -17   55.95    3.82
   4   6 -17   64.72    4.39
   4   6 -17   65.49    4.13
  -4   6  16   89.44    5.32
   4  -6 -16   92.82    5.20
   4   6 -16   86.31    5.13
   4   6 -16  102.59    5.70
  -4   6  15  408.35   15.09
   4   6 -15  382.77   14.72
   4  -6 -15  386.13   14.58
   4  -6 -14   26.41    2.64
   4   6 -14   28.16    3.92
  -4   6  14   30.34    3.00
  -4   6  14   28.65    2.46
  -4   6  14   26.14    3.77
   4   6 -14   25.69    2.74
   4   6 -14   31.77    3.00
   4   6 -13  270.45    9.82
   4  -6 -13  238.61   10.12
   4   6 -13  246.46   12.89
  -4   6  13  218.92   12.20
  -4   6  13  246.22    9.70
   4   6 -13  274.20   10.64
   4   6 -13  232.25   10.29
   4   6 -13  245.10   10.41
   4   6 -12   25.81    2.38
   4  -6 -12   25.44    2.60
   4   6 -12   24.76    3.70
   4   6 -12   27.14    2.81
   4   6 -12   25.92    2.68
   4   6 -12   25.07    2.80
  -4   6  12   24.55    3.63
  -4   6  12   28.81    2.55
   4   6 -11  581.44   20.26
   4   6 -11  543.86   18.93
   4   6 -11  608.68   19.65
   4  -6 -11  557.56   19.83
   4   6 -11  548.06   22.92
  -4   6  11  584.01   20.49
   4   6 -11  602.61   20.61
   4   6 -11  642.37   20.24
  -4   6  11  576.92   23.02
  -4   6  11  617.04   19.77
   4   6 -10   27.16    2.70
   4   6 -10   23.63    2.32
   4  -6 -10   20.83    2.42
   4   6 -10   22.33    3.49
  -4   6  10   22.78    2.64
   4   6 -10   21.75    2.65
   4   6 -10   24.04    2.45
  -4   6  10   22.72    3.52
  -4   6  10   22.47    2.37
   4   6  -9  824.07   28.31
   4   6  -9  870.30   27.95
   4  -6  -9  876.67   28.26
   4   6  -9  803.38   31.40
  -4   6   9  865.69   28.76
   4   6  -9  888.11   28.97
   4   6  -9  945.43   28.10
  -4   6   9  810.62   31.32
  -4   6   9  958.77   28.41
   4   6  -8  561.71   20.11
   4   6  -8  606.17   19.87
   4  -6  -8  560.28   19.89
   4   6  -8  581.04   23.46
  -4   6   8  575.19   20.43
  -4   6   8  580.94   22.74
  -4   6   8  620.98   20.05
   4   6  -8  652.27   21.01
   4   6  -7   98.41    5.57
   4   6  -7  102.39    5.45
   4  -6  -7  102.33    5.61
  -4   6   7  109.23    5.96
   4   6  -7  115.36    6.21
  -4   6   7  108.02    7.40
  -4   6   7  117.88    5.76
   4   6  -6  133.96    6.68
   4   6  -6  135.10    6.48
   4  -6  -6  136.66    6.70
   4   6  -6  135.76    8.95
  -4   6   6  129.51    6.81
   4   6  -6  150.12    7.30
  -4   6   6  158.02    6.92
   4   6  -5  198.76    8.71
  -4   6   5  186.80    8.50
   4  -6  -5  202.94    8.75
   4   6  -5  183.69   10.94
  -4   6   5  199.56    8.91
   4   6  -5  239.45    9.74
  -4   6   5  234.43    8.99
   4   6  -4   56.98    3.89
   4  -6  -4   59.61    3.97
  -4   6   4   60.54    4.09
   4   6  -4   56.47    5.46
  -4   6   4   56.20    3.87
  -4   6   4   64.82    4.01
   4   6  -4   64.85    4.52
  -4   6   3    5.71    1.28
  -4   6   3    7.46    1.42
   4   6  -3    6.09    1.93
   4  -6  -3    5.70    1.26
   4   6  -3    7.30    1.34
  -4   6   3    6.14    1.28
  -4   6   2   77.52    4.65
   4   6  -2   76.09    6.46
  -4   6   2   94.24    4.88
   4   6  -2   80.03    4.53
  -4   6   2   79.61    4.90
  -4   6   1  671.62   22.05
   4   6  -1  673.64   21.96
  -4   6   1  663.92   22.74
   4   6  -1  692.26   26.19
   4   6  -1  608.17   23.44
  -4   6   1  717.23   22.19
   4   6   0   15.46    1.63
  -4   6   0   17.68    2.30
   4   6   0   12.84    2.33
   4   6   0   15.40    3.02
  -4   6   0   20.47    2.12
   4   6   1   48.39    3.01
   4   6   1   47.31    3.31
  -4   6  -1   47.57    3.86
   4   6   1   41.25    4.26
  -4   6  -1   52.43    3.48
   4   6   1   48.91    5.16
  -4   6  -2   86.26    5.40
   4   6   2   79.23    4.14
   4   6   2   80.35    4.47
  -4   6  -2   82.03    4.57
   4   6   2   84.25    4.22
   4   6   2   65.38    6.28
   4   6   3 1143.62   33.36
   4   6   3 1079.88   33.30
   4   6   3 1114.03   33.84
  -4   6  -3 1073.53   35.25
  -4   6  -4    4.30    1.34
   4   6   4    5.14    1.04
   4   6   4    5.11    1.11
   4   6   4    2.92    1.62
   4   6   4    5.68    1.11
  -4   6  -5    4.32    1.07
   4   6   5    1.35    1.33
  -4   6  -5    3.94    1.34
   4   6   5    3.86    0.95
   4   6   5    6.06    1.20
   4   6   6    9.59    2.45
   4   6   6    9.95    1.41
   4   6   6   12.32    1.57
  -4   6  -6    9.29    1.85
   4   6   6    8.69    1.36
   4   6   7   23.45    2.14
   4   6   7   20.46    3.56
  -4   6  -7   21.73    2.81
   4   6   7   23.19    2.16
   4   6   7   25.58    2.26
   4   6   8  365.25   12.56
   4   6   8  366.33   12.50
   4   6   8  357.91   12.65
   4   6   9  179.24    7.16
   4   6   9  172.84    7.23
  -4   6  -9  159.16    7.99
   4   6  10  122.96    5.60
   4   6  10  115.01    5.61
  -4   6 -10  117.36    6.88
  -4   6 -10  109.74    6.38
   4   6  11   91.53    4.61
  -4   6 -11   79.96    5.57
  -4   6 -11   87.70    5.52
   4   6  12  342.70   11.46
  -4   6 -12  300.09   12.84
  -4   6 -12  323.88   12.81
  -4   6 -13  321.69   13.39
  -4   6 -13  320.39   13.64
   4   6  13  334.38   12.23
   4   6  13  354.17   12.19
  -4   6 -14   18.82    2.53
   4   6  14   17.82    2.00
  -4   6 -14   17.33    2.48
   4   6  14   19.13    2.00
  -4   6 -15   11.49    2.00
  -4   6 -15   11.10    1.99
   4   6  15    9.70    1.50
   4   6  15   10.38    1.53
  -4   6 -16    9.43    1.84
   4   6  16   15.07    1.75
  -4   6 -16   12.12    2.02
  -4   6 -17  240.22   10.24
   4   6  17  246.93    9.28
  -4   6 -17  242.31   10.38
  -4   6 -18    0.11    0.73
   4   6  18    1.15    0.75
  -4   6 -18    1.72    1.06
   4   6  19    0.35    0.66
   4   6  19    0.97    0.66
  -4   6 -19    0.37    0.58
  -4   6 -19    0.56    0.93
  -4   6 -20   55.14    3.67
   4   6  20   51.72    2.94
  -4   6 -20   53.73    3.15
   4   6  20   55.84    3.06
  -4   6 -21   96.41    4.83
   4   6  21   95.86    4.18
   4   6  21   89.41    3.99
   4   6  22    3.13    0.71
   4   6  23    1.02    0.56
   4   6  23    2.10    0.59
   4   6  24   16.62    1.13
   4   6  24   15.29    1.15
  -4   7  23    6.36    0.69
  -4   7  23    7.62    0.68
  -4   7  22   10.53    1.00
  -4   7  21    7.46    0.94
   4  -7 -20   18.39    1.55
   4  -7 -19   70.17    3.56
  -4   7  19   76.37    3.88
   4   7 -19   69.15    3.72
   4  -7 -18   27.33    2.13
   4   7 -18   29.00    2.31
  -4   7  18   28.13    2.32
   4  -7 -17   47.14    3.02
   4   7 -17   54.51    3.37
  -4   7  17   52.25    3.41
   4  -7 -16  110.89    5.26
   4   7 -16  113.48    5.50
  -4   7  16  114.49    5.67
   4  -7 -15    0.61    0.64
   4   7 -15   -0.10    0.69
   4  -7 -14   10.77    1.51
  -4   7  14    8.84    1.33
   4   7 -14   12.08    1.82
  -4   7  13    0.46    0.88
   4   7 -13    1.02    0.91
  -4   7  13   -0.08    0.64
   4  -7 -13    0.19    0.56
   4   7 -12   74.37    4.73
   4  -7 -12   66.90    4.13
  -4   7  12   74.02    4.66
  -4   7  12   74.33    4.18
   4   7 -12   77.46    4.32
   4   7 -12   71.22    4.63
   4   7 -11    4.04    1.34
   4  -7 -11    5.19    1.20
  -4   7  11    4.62    1.32
  -4   7  11    3.04    1.04
   4   7 -11    4.71    1.17
   4   7 -11    3.10    1.25
   4   7 -10   11.63    1.92
   4   7 -10    9.02    1.52
   4  -7 -10   12.46    1.73
  -4   7  10   10.21    1.73
   4   7 -10   11.19    1.88
  -4   7  10   10.20    1.62
   4   7  -9   53.06    3.95
   4   7  -9   50.86    3.55
   4  -7  -9   40.85    3.21
   4   7  -9   44.02    4.91
  -4   7   9   48.58    3.75
   4   7  -9   49.04    3.90
  -4   7   9   49.89    3.50
   4   7  -8  248.57   10.36
   4   7  -8  251.07    9.92
   4  -7  -8  214.08    9.37
   4   7  -8  218.23   12.32
  -4   7   8  240.59   10.08
   4   7  -8  262.12   10.71
  -4   7   8  247.19    9.78
   4   7  -7   43.78    3.62
   4   7  -7   52.06    3.62
   4  -7  -7   41.15    3.24
   4   7  -7   48.13    5.11
  -4   7   7   47.56    3.64
   4   7  -7   45.53    3.85
  -4   7   7   49.64    3.52
   4   7  -6   87.05    5.31
   4   7  -6   87.60    5.03
   4  -7  -6   88.92    4.95
   4   7  -6   78.46    6.78
  -4   7   6   86.43    5.11
   4   7  -6  101.78    5.86
   4   7  -6   88.31    4.80
  -4   7   6   95.75    5.19
  -4   7   5   12.26    1.76
   4   7  -5    9.03    1.49
   4  -7  -5    9.21    1.56
   4   7  -5   12.51    2.73
  -4   7   5    9.78    1.65
   4   7  -5   10.77    1.81
   4   7  -5   12.66    2.12
   4   7  -4   62.47    4.32
  -4   7   4   55.17    4.01
   4  -7  -4   59.00    3.95
  -4   7   4   64.95    4.14
   4   7  -4   70.09    4.80
  -4   7   4   70.40    4.22
   4   7  -3  115.41    6.17
   4   7  -3  102.94    5.59
  -4   7   3  104.85    5.81
   4  -7  -3  102.52    5.58
   4   7  -3  106.54    8.09
  -4   7   3  124.01    5.95
   4   7  -3  120.24    6.63
  -4   7   3  111.59    5.70
   4   7  -2   18.27    2.61
  -4   7   2   17.55    2.03
   4   7  -2   15.75    3.07
  -4   7   2   17.33    2.07
   4   7  -2   15.95    2.19
   4   7  -2   18.84    2.13
  -4   7   2   14.22    2.03
  -4   7   1   34.02    2.74
   4   7  -1   30.58    4.19
  -4   7   1   35.06    2.88
  -4   7   1   33.41    3.15
   4   7  -1   37.08    2.98
   4   7   0  519.76   22.64
  -4   7   0  598.84   19.37
   4   7   0  561.07   19.08
  -4   7   0  562.23   19.95
   4   7   1   18.95    3.33
  -4   7  -1   24.20    2.39
  -4   7  -1   24.82    2.05
  -4   7  -1   22.28    2.64
   4   7   1   22.96    2.31
   4   7   1   23.79    2.06
   4   7   2  491.70   20.71
   4   7   2  498.77   21.89
  -4   7  -2  559.73   17.47
   4   7   2  526.69   18.21
   4   7   2  561.71   17.76
  -4   7  -2  547.31   19.51
   4   7   3  174.37   10.21
   4   7   3  200.73    7.75
   4   7   3  185.82    8.02
  -4   7  -3  209.03    9.43
  -4   7  -3  197.47    7.39
   4   7   4  185.48    7.66
   4   7   4  181.02    7.30
  -4   7  -4  177.42    8.73
   4   7   4  151.82    9.66
   4   7   4  148.23    9.98
   4   7   4  183.85    7.27
   4   7   5   98.30    4.95
  -4   7  -5   94.23    5.91
   4   7   5   97.74    4.78
   4   7   5   83.57    6.89
   4   7   5   96.62    4.72
   4   7   6  535.07   17.48
  -4   7  -6  518.72   19.23
   4   7   6  536.22   17.37
   4   7   6  485.50   21.26
   4   7   6  550.71   17.33
   4   7   7  126.64    5.69
   4   7   7  113.59    8.44
   4   7   7  128.26    5.80
   4   7   7  125.78    5.72
  -4   7  -7  119.48    6.90
   4   7   8  116.70    5.33
  -4   7  -8  115.51    6.72
   4   7   8  113.46    5.46
   4   7   8  118.96    5.43
   4   7   9   54.11    3.40
   4   7   9   52.06    3.26
   4   7  10   28.79    2.45
   4   7  10   31.56    2.42
   4   7  11  456.31   15.40
   4   7  11  475.89   15.28
   4   7  12   36.56    2.68
   4   7  12   36.97    2.58
  -4   7 -13  131.74    6.97
   4   7  13  142.10    5.97
  -4   7 -14   27.80    2.80
   4   7  14   30.00    2.27
   4   7  15    0.95    0.70
  -4   7 -15    0.23    0.72
   4   7  15    1.67    0.76
   4   7  16    1.91    0.70
  -4   7 -16    1.12    0.86
   4   7  16    0.85    0.65
  -4   7 -17   56.57    3.48
   4   7  17   52.18    2.98
   4   7  17   55.97    3.01
  -4   7 -18   26.90    2.12
   4   7  18   24.10    1.85
   4   7  18   25.65    1.89
   4   7  19  362.59   10.89
   4   7  19  332.55   10.80
   4   7  20   30.62    1.79
   4   7  21  162.87    5.48
   4   7  22    8.32    0.73
  -4   8  20   46.86    2.02
  -4   8  19    1.11    0.32
  -4   8  18   71.35    2.84
  -4   8  17   25.76    1.53
   4   8 -16   18.83    1.61
  -4   8  16   17.10    1.28
   4   8 -15   90.97    4.21
  -4   8  15   85.32    3.64
  -4   8  15   90.64    4.35
  -4   8  14   39.94    2.25
  -4   8  14   45.14    2.89
   4   8 -14   44.17    2.80
   4   8 -13    0.56    0.64
  -4   8  13    0.48    0.43
  -4   8  13    1.19    0.55
  -4   8  13    0.57    0.68
   4   8 -12   -0.34    0.61
  -4   8  12    0.19    0.42
  -4   8  12    0.51    0.70
  -4   8  12    0.14    0.45
   4   8 -11   69.67    4.10
  -4   8  11   66.86    3.72
  -4   8  11   70.03    4.00
   4   8 -10   35.18    2.95
   4   8 -10   31.11    2.69
  -4   8  10   31.46    2.47
  -4   8  10   30.61    2.56
  -4   8   9    3.10    0.98
   4   8  -9    3.49    1.25
   4   8  -9    2.67    0.95
  -4   8   9    1.89    0.82
   4   8  -9    2.30    1.03
  -4   8   8  178.81    7.79
   4   8  -8  195.78    8.53
   4   8  -8  193.13    8.04
  -4   8   8  191.86    7.93
   4   8  -8  202.79    8.51
  -4   8   7  142.92    6.59
   4   8  -7  159.51    7.41
   4   8  -7  151.61    6.86
  -4   8   7  154.44    6.81
   4   8  -7  163.30    7.41
  -4   8   6   27.80    2.40
   4   8  -6   28.23    2.82
   4   8  -6   28.21    2.57
  -4   8   6   30.80    2.66
   4   8  -6   32.79    2.99
   4   8  -5    0.12    0.89
   4   8  -5    2.02    1.14
   4   8  -5    1.05    0.63
  -4   8   5    2.21    0.88
  -4   8   5    0.43    0.64
   4   8  -4    3.88    1.19
   4   8  -4    1.09    1.06
   4   8  -4    2.08    0.84
  -4   8   4    1.06    0.71
  -4   8   4    2.36    0.83
  -4   8   3   33.39    2.50
   4   8  -3   35.23    2.85
   4   8  -3   38.33    2.98
  -4   8   3   37.92    2.98
   4   8  -3   40.19    3.26
  -4   8   3   33.42    2.39
   4   8  -3   43.14    3.54
   4   8  -2   23.51    2.33
   4   8  -2   26.49    2.54
  -4   8   2   29.90    2.57
   4   8  -2   24.87    2.58
  -4   8   2   25.58    2.02
   4   8  -2   32.65    3.10
   4   8  -1    2.18    0.84
  -4   8   1    4.26    1.11
  -4   8   1    2.78    0.76
   4   8  -1    4.65    1.30
   4   8  -1    2.80    1.29
   4   8   0  130.57    6.27
  -4   8   0  138.42    6.51
  -4   8   0  138.44    5.76
   4   8   0  153.54    7.07
   4   8   0  157.88    7.52
  -4   8  -1    4.87    1.30
   4   8   1    4.74    1.12
  -4   8  -1    5.30    1.21
  -4   8  -1    4.42    0.88
   4   8   1    6.99    1.42
   4   8   1    8.83    1.77
  -4   8  -2    9.81    1.19
   4   8   2   10.03    1.64
  -4   8  -2    8.52    1.68
   4   8   2   10.33    1.51
   4   8   2    8.49    1.15
   4   8   2    8.63    1.74
   4   8   3    3.45    0.78
  -4   8  -3    3.60    1.21
   4   8   3    3.77    0.97
   4   8   3    3.19    1.21
   4   8   4  110.68    4.92
   4   8   4  112.29    5.27
  -4   8  -4  109.43    6.11
  -4   8  -5   15.56    2.18
   4   8   5   19.23    1.85
   4   8   5   16.57    1.64
   4   8   6    4.22    0.92
  -4   8  -6    4.45    1.33
   4   8   6    4.14    0.94
   4   8   7    9.37    1.23
  -4   8  -7    9.11    1.66
   4   8   7    8.83    1.26
   4   8   7    8.81    1.22
  -4   8  -8    1.10    1.01
   4   8   8    1.60    0.61
   4   8   8    0.75    0.68
   4   8   8    1.32    0.65
   4   8   9    7.32    1.13
   4   8   9    5.57    0.97
  -4   8 -10  248.37    8.73
   4   8  10  242.81    8.79
   4   8  10  239.10    8.56
   4   8  11   11.42    1.32
  -4   8 -11   10.57    1.67
   4   8  11    9.38    1.16
  -4   8 -12   35.74    2.92
   4   8  12   36.30    2.35
   4   8  12   37.38    2.29
   4   8  13  118.05    5.02
  -4   8 -13  126.04    5.88
   4   8  13  127.22    4.96
   4   8  14  119.54    4.94
   4   8  14  127.77    4.91
   4   8  15   24.44    1.72
   4   8  15   25.03    1.68
   4   8  16   26.74    1.66
   4   8  17    1.65    0.50
   4   8  18  109.52    3.86
  -4   9  15  119.02    4.03
  -4   9  14  130.34    4.51
  -4   9  13   19.51    1.24
   4   9 -13   16.35    1.13
   4   9 -12   57.12    2.57
  -4   9  11    2.12    0.46
   4   9 -11    3.96    0.70
   4   9 -10  325.01   10.60
   4   9  -9    0.48    0.55
   4   9  -8   17.69    1.81
   4   9  -8   17.59    1.59
   4   9  -7   19.31    1.94
   4   9  -7   20.63    1.79
   4   9  -6   97.23    4.88
   4   9  -6  103.75    4.66
   4   9  -5   29.88    2.46
   4   9  -5   29.64    2.29
   4   9  -4  264.07    9.85
   4   9  -4  226.64    9.15
   4   9  -3    0.85    0.90
   4   9  -3    2.58    0.83
   4   9  -3    1.41    0.80
   4   9  -2  168.36    6.93
   4   9  -2  183.96    7.48
   4   9  -2  164.83    6.72
   4   9  -1  123.99    5.25
   4   9  -1  103.40    4.78
   4   9  -1  114.22    5.28
   4   9  -1   94.92    4.62
   4   9   0  184.76    7.39
   4   9   0  204.80    7.97
   4   9   0  181.01    7.49
   4   9   1  169.01    6.81
   4   9   1  186.08    7.32
   4   9   1  163.58    7.02
   4   9   2    6.85    1.28
   4   9   2    9.89    1.23
   4   9   2    8.09    1.31
   4   9   2    6.95    1.22
   4   9   3   27.96    2.19
   4   9   3   27.36    1.99
   4   9   3   25.87    2.16
   4   9   3   26.35    2.25
   4   9   4  173.77    6.71
   4   9   4  156.25    6.72
   4   9   4  164.04    6.52
   4   9   5   64.31    3.35
   4   9   5   54.56    3.32
   4   9   5   56.58    3.17
   4   9   6   15.50    1.52
   4   9   6   13.93    1.45
   4   9   7    1.99    0.68
   4   9   7    1.38    0.65
  -4   9  -7    1.75    0.65
   4   9   8   61.97    2.97
  -4   9  -8   62.12    2.78
   4   9   9    0.33    0.42
   4   9   9    0.68    0.44
   4   9  10   32.80    1.92
   4   9  11  135.87    4.90
   4   9  12   54.87    2.35
   4   9  13    0.06    0.21
  -4  10   6  187.89    5.99
  -4  10   5  118.74    4.18
  -4  10   4    9.02    0.85
  -4  10   3    4.31    0.63
  -4  10   2   14.63    1.16
   4  10  -2   18.13    1.30
  -4  10   1   62.41    2.76
   4  10  -1   65.27    2.82
   4  10   0   23.34    1.46
  -4  10  -1    4.47    0.64
   4  10   1    4.91    0.69
  -4  10  -2   53.64    2.36
   4  10   2   52.74    2.37
  -4  10  -3   75.17    2.96
   4  10   3   79.57    3.06
  -4  10  -4   45.03    1.93
   4  10   4   50.49    2.10
   4  10   5   11.95    0.84
   5   0 -32  268.46    8.58
   5   0 -32  275.81    8.61
   5   0 -31    0.40    0.43
   5   0 -31    0.04    0.42
   5   0 -30    3.74    0.82
   5   0 -30    3.01    0.78
   5   0 -30    1.96    0.77
   5   0 -29    1.01    0.59
   5   0 -29    0.98    0.66
   5   0 -29   -0.08    0.69
   5   0 -29    0.92    0.69
   5   0 -29    0.43    0.71
   5   0 -28   69.47    4.10
   5   0 -28   75.17    4.08
   5   0 -28   68.37    3.82
   5   0 -28   78.89    4.19
   5   0 -28   81.94    4.10
   5   0 -27    0.35    0.65
   5   0 -27    0.18    0.65
   5   0 -27    0.10    0.69
   5   0 -27    0.47    0.67
   5   0 -27    0.61    0.81
   5   0 -26   57.86    3.84
   5   0 -26   51.40    3.51
   5   0 -26   51.68    3.64
   5   0 -26   56.58    3.78
   5   0 -26   52.09    3.74
   5   0 -25   -0.10    0.64
   5   0 -25    0.23    0.65
   5   0 -25   -0.69    1.24
   5   0 -25   -0.35    1.23
   5   0 -25   -0.95    1.19
   5   0 -24  118.32    6.20
   5   0 -24  115.53    5.85
   5   0 -24  115.74    6.05
   5   0 -24  111.26    6.06
   5   0 -24  104.12    5.88
   5   0 -23    0.63    1.00
   5   0 -23   -0.50    1.10
   5   0 -23    0.25    0.96
   5   0 -23    1.96    0.86
   5   0 -23    0.23    0.74
   5   0 -23   -0.26    1.38
   5   0 -22  103.83    5.89
   5   0 -22  111.14    6.45
   5   0 -22  111.57    8.16
   5   0 -22  103.96    5.83
   5   0 -22  101.75    5.91
   5   0 -22  116.96    5.91
   5   0 -22  112.17    6.14
   5   0 -21   -0.51    1.18
   5   0 -21   -0.74    1.27
   5   0 -21   -0.26    1.28
   5   0 -21    0.37    0.77
   5   0 -21    0.11    0.70
   5   0 -21   -0.78    1.89
   5   0 -21    0.30    0.86
   5   0 -20  233.55    9.85
   5   0 -20  242.93   10.58
   5   0 -20  232.12   12.44
   5   0 -20  218.59    9.81
   5   0 -20  226.81    9.70
   5   0 -20  232.41   10.01
   5   0 -20  252.85    9.75
   5   0 -19    0.12    0.85
   5   0 -19   -0.38    1.07
   5   0 -19    1.25    0.77
   5   0 -19   -0.75    1.11
   5   0 -19    2.72    1.21
   5   0 -19   -0.25    1.49
   5   0 -18  903.59   27.97
   5   0 -18  923.86   29.23
   5   0 -18  849.63   31.47
   5   0 -18  827.07   28.27
   5   0 -18  845.08   28.38
   5   0 -18  926.68   28.34
   5   0 -17   -0.12    0.91
   5   0 -17   -0.92    1.27
   5   0 -17    0.53    0.72
   5   0 -17   -1.04    0.85
   5   0 -16   15.82    2.80
   5   0 -16   19.72    2.05
   5   0 -15    0.64    0.61
   5   0 -15    0.42    0.99
   5   0 -14  851.55   30.27
   5   0 -14  873.39   27.08
   5   0 -13   -0.16    0.62
   5   0 -13    0.19    0.93
   5   0 -12   19.25    2.73
   5   0 -12   17.14    1.74
   5   0 -11    8.02    1.81
   5   0 -11    0.35    0.63
   5   0 -10  214.63    7.74
  -5   0  10  212.44    9.13
   5   0 -10  196.96    9.64
   5   0  -9    0.18    0.42
   5   0  -9    0.96    0.48
  -5   0   9    0.24    0.77
   5   0  -9    0.47    0.77
  -5   0   8 2730.79   79.43
   5   0  -8 2711.72   77.80
   5   0  -8 2619.67   80.61
  -5   0   7    1.41    0.70
   5   0  -7   -0.14    0.68
  -5   0   6 1614.67   46.15
   5   0  -6 1504.59   44.89
   5   0  -6 1498.40   47.22
  -5   0   5    0.08    0.48
   5   0  -5    0.12    0.53
   5   0  -4  794.63   26.72
   5   0  -4  805.33   25.03
   5   0  -4  788.40   26.51
   5   0  -3    0.55    0.44
   5   0  -3   -0.11    0.70
   5   0  -3    0.31    0.77
  -5   0   3    0.68    0.46
   5   0  -2 1805.10   55.85
   5   0  -2 1759.94   55.47
  -5   0   1    1.08    0.50
   5   0  -1    2.89    0.99
  -5   0   0   23.74    1.84
   5   0   0   20.31    2.19
  -5   0  -1    0.61    0.43
   5   0   1    0.27    0.73
  -5   0  -2 2857.47   82.06
   5   0   2 2812.93   82.58
  -5   0  -3    0.40    0.40
   5   0   3    0.52    0.63
  -5   0  -4 1347.84   40.57
   5   0   4 1328.96   40.39
  -5   0  -5    0.51    0.55
   5   0   5    0.36    0.63
  -5   0  -6  106.74    4.64
   5   0   6  120.99    5.63
  -5   0  -6  116.30    5.91
  -5   0  -7    1.80    0.62
  -5   0  -7    0.66    0.72
   5   0   7    0.19    0.54
  -5   0  -8   43.56    2.69
  -5   0  -8   35.08    3.36
   5   0   8   36.75    2.98
  -5   0  -9    2.32    0.73
  -5   0  -9    0.32    0.65
   5   0   9    1.54    0.91
  -5   0 -10 1237.83   38.51
  -5   0 -10 1281.64   41.22
   5   0  10 1319.82   39.65
  -5   0 -11    0.29    0.56
  -5   0 -11    0.76    0.78
   5   0  11    0.63    0.80
  -5   0 -12  820.48   27.50
  -5   0 -12  874.43   30.59
  -5   0 -13   -0.12    0.57
  -5   0 -13    0.22    0.68
   5   0  13    0.57    0.83
   5   0  14   41.33    3.84
  -5   0 -14   45.57    4.95
  -5   0 -14   45.68    3.08
  -5   0 -14   41.78    3.46
  -5   0 -14   43.98    3.05
  -5   0 -15    1.02    0.68
  -5   0 -15    0.65    0.60
  -5   0 -15   -0.41    0.78
  -5   0 -15    0.79    1.00
   5   0  15    1.15    0.97
   5   0  16  240.25   11.15
  -5   0 -16  250.89    9.49
  -5   0 -16  216.35   10.21
  -5   0 -16  248.37    9.50
  -5   0 -17    0.91    0.88
  -5   0 -17    0.61    0.82
  -5   0 -17   -0.15    1.00
  -5   0 -17    0.59    1.19
   5   0  17    0.74    1.30
  -5   0 -18  342.43   12.20
  -5   0 -18  289.18   15.96
   5   0  18  344.21   14.36
  -5   0 -18  336.40   12.14
  -5   0 -18  283.35   12.99
  -5   0 -18  294.66   12.93
   5   0  19   -1.80    2.17
  -5   0 -19   -0.22    1.07
  -5   0 -19    0.21    0.99
  -5   0 -19   -0.34    1.26
  -5   0 -19   -0.16    1.14
  -5   0 -19   -0.32    1.44
   5   0  20    6.74    2.01
  -5   0 -20    7.39    1.86
  -5   0 -20    5.57    2.52
  -5   0 -20    6.74    1.74
  -5   0 -20    9.60    1.63
  -5   0 -20    6.83    1.45
  -5   0 -21   -0.65    2.01
  -5   0 -21   -1.27    1.35
  -5   0 -21   -0.17    1.14
   5   0  21   -0.18    0.83
  -5   0 -21   -0.32    1.07
  -5   0 -21   -0.22    0.98
  -5   0 -22  170.69    8.77
  -5   0 -22  166.54    9.02
  -5   0 -22  194.05    8.11
  -5   0 -22  189.64    8.02
  -5   0 -23   -0.58    1.27
  -5   0 -23    0.10    1.00
  -5   0 -23   -0.10    1.06
  -5   0 -23    0.15    1.04
  -5   0 -24    4.83    1.40
  -5   0 -24    3.34    1.05
  -5   0 -24    4.56    1.13
  -5   0 -24    3.12    1.25
  -5   0 -25   -0.72    1.27
  -5   0 -25    0.63    0.94
  -5   0 -25   -0.08    0.98
  -5   0 -25   -0.42    0.97
  -5   0 -26  160.12    7.41
  -5   0 -26  161.14    7.56
  -5   0 -26  180.40    6.97
  -5   0 -26  173.87    6.89
  -5   0 -27   -0.51    0.86
  -5   0 -27    0.18    0.72
  -5   0 -27   -0.56    0.67
  -5   0 -27   -0.43    0.66
  -5   0 -28   35.22    2.45
  -5   0 -28   36.65    2.57
  -5   0 -28   37.80    2.21
  -5   0 -28   40.56    2.26
  -5   0 -29   -0.05    0.54
  -5   0 -30   12.32    0.94
   5  -1 -32   64.48    2.54
   5   1 -32   69.50    2.62
   5  -1 -32   64.64    2.54
   5   1 -32   66.29    2.59
   5   1 -31  110.26    4.31
   5  -1 -31  113.43    4.33
   5  -1 -31  112.42    4.32
   5   1 -31  112.01    4.33
   5  -1 -30    7.04    1.08
   5   1 -30    7.85    1.15
   5   1 -30    9.69    1.15
   5  -1 -30    9.41    1.14
   5  -1 -30   10.13    1.19
   5   1 -30    8.47    1.00
   5  -1 -30    9.81    1.15
   5   1 -30    8.29    1.08
   5   1 -29    2.16    0.75
   5  -1 -29    1.77    0.75
   5  -1 -29    1.61    0.71
   5   1 -29    0.89    0.69
   5   1 -29    2.15    0.72
   5  -1 -29    2.29    0.74
   5  -1 -29    2.82    0.81
   5   1 -29    2.67    0.76
   5   1 -28    6.92    1.26
   5  -1 -28    6.28    1.20
   5  -1 -28    7.38    1.31
   5   1 -28    6.51    1.25
   5  -1 -28    6.54    1.20
   5  -1 -28    7.36    1.25
   5   1 -28    6.98    1.23
   5   1 -28    7.83    1.24
   5  -1 -27  207.76    8.65
   5   1 -27  218.95    9.33
   5  -1 -27  245.56    9.37
   5  -1 -27  248.16    9.45
   5   1 -27  250.69    9.45
   5   1 -27  266.41    9.21
   5  -1 -27  251.65    9.48
   5   1 -27  247.18    9.39
   5  -1 -27  238.22    9.45
   5   1 -27  225.50    9.33
   5   1 -26    7.68    1.30
   5  -1 -26    9.92    1.54
   5   1 -26    6.38    1.28
   5   1 -26    6.68    1.37
   5  -1 -26    6.75    1.39
   5   1 -26    5.13    1.25
   5  -1 -26    8.10    1.48
   5  -1 -26    9.76    1.66
   5   1 -26    9.75    1.64
   5   1 -25  216.07    8.73
   5  -1 -25  206.59    8.73
   5  -1 -25  181.60    8.29
   5   1 -25  196.12    8.63
   5   1 -25  217.80    8.44
   5  -1 -25  200.69    8.73
   5   1 -25  195.66    8.66
   5  -1 -25  194.51    8.60
   5   1 -25  197.23    8.64
   5  -1 -24   50.15    3.69
   5   1 -24   55.33    3.60
   5   1 -24   47.95    3.70
   5   1 -24   46.22    3.52
   5  -1 -24   48.93    3.74
   5   1 -24   45.50    3.62
   5  -1 -24   50.77    3.79
   5  -1 -24   45.05    3.64
   5   1 -24   45.07    3.62
  -5  -1  23  227.35   13.23
  -5   1  23  233.60   13.06
   5  -1 -23  274.44   10.87
   5   1 -23  270.94   10.81
   5  -1 -23  264.69   10.85
   5   1 -23  258.70   10.74
   5   1 -23  263.60   10.24
   5  -1 -23  251.06   10.69
   5   1 -23  256.32   10.69
   5   1 -23  269.52   10.64
   5  -1 -23  284.22   10.84
   5   1 -23  236.90   13.14
   5  -1 -23  247.78   10.80
   5  -1 -22    0.38    0.81
   5   1 -22    0.77    0.85
   5   1 -22   -0.12    0.91
   5  -1 -22    0.25    0.97
   5  -1 -22    0.51    0.77
   5   1 -22    1.26    0.83
   5   1 -22    0.52    0.66
   5   1 -22    1.99    0.91
   5  -1 -22    0.95    0.81
   5  -1 -22    0.26    1.17
   5   1 -22    1.80    1.16
   5  -1 -22    1.24    0.84
   5   1 -21    4.09    1.39
   5  -1 -21    3.75    1.28
   5   1 -21    5.70    1.43
   5  -1 -21    5.91    1.42
   5   1 -21    2.79    1.14
   5  -1 -21    3.47    1.26
   5   1 -21    3.58    1.11
   5  -1 -21    4.36    1.19
   5  -1 -21    3.62    1.29
   5  -1 -21    4.37    1.94
   5   1 -21    3.05    1.65
   5   1 -20    7.01    1.57
   5  -1 -20    7.24    1.63
   5   1 -20    6.58    1.44
   5  -1 -20    5.25    1.38
   5  -1 -20    7.58    1.64
   5   1 -20    6.80    1.58
   5   1 -20    5.89    1.30
   5  -1 -20    6.09    1.33
   5   1 -20    5.32    1.25
   5  -1 -20    6.93    1.58
   5  -1 -20    9.10    2.50
   5   1 -20    5.99    2.01
   5   1 -20    9.57    1.90
   5   1 -19    2.23    1.13
   5  -1 -19    1.26    1.02
   5   1 -19    0.34    0.88
   5  -1 -19    1.48    0.99
   5  -1 -19    1.74    1.06
   5   1 -19    2.20    1.00
   5   1 -19    2.40    0.89
   5  -1 -19    2.43    0.95
   5   1 -19    4.20    1.08
   5  -1 -19    3.26    1.17
   5  -1 -19    0.98    1.32
   5   1 -19    3.96    1.31
   5   1 -19    2.65    1.50
   5   1 -18   -0.22    0.93
   5  -1 -18   -0.55    0.98
   5  -1 -18   -0.12    1.09
   5   1 -18    0.36    0.93
   5  -1 -18    1.93    0.97
   5   1 -18    0.60    0.98
   5  -1 -18    3.07    0.95
   5   1 -18    0.64    0.66
   5   1 -18    1.62    1.04
   5  -1 -18    0.66    0.72
   5  -1 -18    1.19    1.33
   5   1 -18    0.94    1.01
   5   1 -17    7.27    1.58
   5  -1 -17    6.61    1.54
   5  -1 -17    7.57    1.38
   5  -1 -17    6.35    1.40
   5   1 -17    6.88    1.42
   5   1 -17   10.77    1.48
[truncated: 535,340 more chars]
